# Supplementary material for: Global analysis of protein synthesis in Flavobacterium johnsoniae reveals the use of Kozak-like sequences in diverse bacteria
Source: Nucleic Acids Res. 2019 Oct 11;47(20):10477–88. doi: 10.1093/nar/gkz855 (PMC6847099; doi:10.1093/nar/gkz855)
Supplement: gkz855_Supplemental_Files [file gkz855_supplemental_files.zip]

Archive with 5 entries (5 files):
- Baez-SUP.pdf
- Baez-TableS1.xlsx
- Baez-TableS2.xlsx
- Baez-TableS3.xlsx
- Baez-TableS4.xlsx
