# Supplementary material for: Global analysis of protein synthesis in Flavobacterium johnsoniae reveals the use of Kozak-like sequences in diverse bacteria
Source: Nucleic Acids Res. 2019 Oct 11;47(20):10477–88. doi: 10.1093/nar/gkz855 (PMC6847099; doi:10.1093/nar/gkz855)
Supplement: gkz855_Supplemental_Files [file gkz855_supplemental_files.zip › Baez-TableS1.xlsx]

## Sheet: Oligonucleotides
Primer name	Sequence (5’ to 3’)	Description
BR-201494	GGAATTCACTAGTTTGAAATGAATGAAGCACTCTACTATATTCTTAATAGGTCC	Forward primer for generation of gene 32-lacZ fusion cassettes for cloning into pRS552
BR-201479	CGGGATCCTTACGTTTAAACATTTTTATTTCCTTTTTAATTTAGGACCTATTAAG	Reverse primer for generation of gene 32-lacZ fusion cassette (WT)
BR-201480	CGGGATCCTTACGTTTAAACATTTATATTTCCTTTTTAATTTAGGACCTATTAAG	Reverse primer for generation of gene 32-lacZ fusion cassette (A-3U)
BR-201481	CGGGATCCTTACGTTTAAACATTTGTATTTCCTTTTTAATTTAGGACCTATTAAG	Reverse primer for generation of gene 32-lacZ fusion cassette (A-3C)
BR-201482	CGGGATCCTTACGTTTAAACATTTCTATTTCCTTTTTAATTTAGGACCTATTAAG	Reverse primer for generation of gene 32-lacZ fusion cassette (A-3G)
BR-201483	CGGGATCCTTACGTTTAAACATTTTTAATTCCTTTTTAATTTAGGACCTATTAAG	Reverse primer for generation of gene 32-lacZ fusion cassette (A-6U)
BR-201484	CGGGATCCTTACGTTTAAACATTTTTAGTTCCTTTTTAATTTAGGACCTATTAAG	Reverse primer for generation of gene 32-lacZ fusion cassette (A-6C)
BR-201485	CGGGATCCTTACGTTTAAACATTTTTACTTCCTTTTTAATTTAGGACCTATTAAG	Reverse primer for generation of gene 32-lacZ fusion cassette (A-6G)
prDW16	GTGGTTTCTCAGTTGGTTTACAAGGATCCAGATCTCTCGAGGTGGAGGTGGAGGTGGTAG	Forward primer to introduce a Xho I site upstream of a (Gly)6-gfp reporter in pDW1, a derivative of pSCH710, using Gibson Assembly (with Bam HI- and Sph I-digested pDW1). The resulting construct was called pDW01. Underscores denote Bam HI and Xho I sites.
prDW17	CTATGACCATGATTACGCCAAGCTTGC	Reverse primer that anneals just 3' of the gfp gene and Sph I site. Used to generate pDW01 via Gibson Assembly (with Bam HI- and Sph I-digested pDW1).
prDW18	GGTTTCTCAGTTGGTTTACAAGGATCCTGCTTCCTTGGTAAGGAAGAGGTC	Forward primer to amplifiy the upstream half of the Fjoh_1936 TIR. Product used in 3-fragment Gibson Assembly to generate pZM100.
prDW19	GGAACGATTAAAATTCTCCTTTGCCATTTTACTTAATTTTTAATCTTAG	Reverse primer to amplifiy the upstream half of the Fjoh_1936 TIR. Product used in 3-fragment Gibson Assembly to generate pZM100.
prDW20	TGGCAAAGGAGAATTTTAATCGTTCCAAACC	Forward primer to amplifiy the downstream half of the Fjoh_1936 TIR. Product used in 3-fragment Gibson Assembly to generate pZM100.
prDW21	CTACCACCTCCACCTCCACCTCGAGTTGCTTGACAGTAACCAGCATCTGAC	Reverse primer to amplifiy the downstream half of the Fjoh_1936 TIR. Product used in 3-fragment Gibson Assembly to generate pZM100.
prDW22	GGAACGATTAAAATTCTCCTTTGCCATTTVACTTAATTTTTAATCTTAG	Similar to prDW19, for making substitutions at position -3 (V = A, C, or G)
prDW23	GGAACGATTAAAATTCTCCTTTGCCATTTTACVTAATTTTTAATCTTAG	Similar to prDW19, for making substitutions at position -6 (V = A, C, or G)
prDW33	GGAACGATTAAAATTCTCCTTTGCCATTTTACTTAATTNNTAATCTTAGTTA	Similar to prDW19, for making substitutions at positions -12 and -13 (N = A,T,G,C)
prDW34	GGAACGATTAAAATTCTCCTTTGCCATTTTACTTAATNNNNAATCTTAGTTA	Similar to prDW19, for making substitutions at positions -11, -12, -13, and -14 (N = A,T,G,C)

## Sheet: Representative Genomes
Bacteroidetes
NC_002950.2 Porphyromonas gingivalis W83, complete genome
NC_003228.3 Bacteroides fragilis NCTC 9343, complete genome
NC_004663.1 Bacteroides thetaiotaomicron VPI-5482 chromosome, complete genome
NC_006347.1 Bacteroides fragilis YCH46 DNA, complete genome
NC_007677.1 Salinibacter ruber DSM 13855 chromosome, complete genome
NC_008255.1 Cytophaga hutchinsonii ATCC 33406, complete genome
NC_008571.1 Gramella forsetii KT0803 complete circular genome
NC_009441.1 Flavobacterium johnsoniae UW101, complete genome
NC_010729.1 Porphyromonas gingivalis ATCC 33277 DNA, complete genome
NC_013162.1 Capnocytophaga ochracea DSM 7271, complete genome
NC_015164.1 Bacteroides salanitronis DSM 18170, complete genome
NC_015321.1 Fluviicola taffensis DSM 16823, complete genome
Firmacutes
NC_000908.2 Mycoplasma genitalium G37, complete genome
NC_005364.2 Mycoplasma mycoides subsp. mycoides SC str. PG1 chromosome, complete genome
NC_017581.1 Streptococcus thermophilus JIM 8232 complete genome
NC_004557.1 Clostridium tetani E88, complete genome
NC_004461.1 Staphylococcus epidermidis ATCC 12228 chromosome, complete genome
NC_004668.1 Enterococcus faecalis V583 chromosome, complete genome
NC_003030.1 Clostridium acetobutylicum ATCC 824 chromosome, complete genome
NC_006582.1 Bacillus clausii KSM-K16 DNA, complete genome
NC_000964.3 Bacillus subtilis subsp. subtilis str. 168 chromosome, complete genome
NC_006448.1 Streptococcus thermophilus LMG 18311, complete genome
Proteobacteria
NC_003103.1 Rickettsia conorii str. Malish 7, complete genome
NC_016893.1 Wigglesworthia glossinidia endosymbiont of Glossina morsitans morsitans (Yale colony), complete genome
NC_006348.1 Burkholderia mallei ATCC 23344 chromosome 1, complete sequence
NC_006138.1 Desulfotalea psychrophila LSv54 chromosome
NC_008229.1 Helicobacter acinonychis str. Sheeba complete genome, strain Sheeba
NC_005090.1 Wolinella succinogenes DSM 1740, complete genome
NC_008340.1 Alkalilimnicola ehrlichii MLHE-1, complete genome
NC_007643.1 Rhodospirillum rubrum ATCC 11170 chromosome, complete genome
NC_007517.1 Geobacter metallireducens GS-15, complete genome
NC_000913.3 Escherichia coli str. K-12 substr. MG1655, complete genome
