# Supplementary material for: Global analysis of protein synthesis in Flavobacterium johnsoniae reveals the use of Kozak-like sequences in diverse bacteria
Source: Nucleic Acids Res. 2019 Oct 11;47(20):10477–88. doi: 10.1093/nar/gkz855 (PMC6847099; doi:10.1093/nar/gkz855)
Supplement: gkz855_Supplemental_Files [file gkz855_supplemental_files.zip › Baez-TableS2.xlsx]

## Sheet: All Genes Fjo CDS Genes
Gene ID	Start	Stop	Length	Strand	Locus Tag	Old Locus Tag	RNA-seq Reads	RNA-seq Reads/Length	Ribo-seq Reads	Avg Prot Prod	StdErr Prot Prod
gene0	96	1145	1050	+	FJOH_RS00015	Fjoh_0001	182	0.173333	69	0.0219048	0.00308607
gene1	1138	1740	603	+	FJOH_RS00020	Fjoh_0002	193	0.320066	140	0.0773908	0.0157473
gene2	1918	2550	633	+	FJOH_RS00025	Fjoh_0003	139	0.219589	64	0.0337019	0.0122539
gene3	2582	2986	405	-	FJOH_RS00030	Fjoh_0004	73	0.180247	54	0.0444444	0.0106202
gene4	3174	4601	1428	+	FJOH_RS00035	Fjoh_0005	2333	1.63375	1255	0.292951	0.0791755
gene5	4610	5077	468	+	FJOH_RS00040	Fjoh_0006	424	0.905983	106	0.0754986	0.0125809
gene6	5133	5846	714	+	FJOH_RS00045	Fjoh_0007	134	0.187675	207	0.0966387	0.0252684
gene7	5860	6378	519	+	FJOH_RS00050		105	0.202312	98	0.0629416	0.020945
gene8	6362	7489	1128	+	FJOH_RS00055	Fjoh_0009	246	0.218085	203	0.0599882	0.0133028
gene9	7564	8445	882	+	FJOH_RS00060	Fjoh_0010	231	0.261905	525	0.198413	0.0618044
gene10	8709	9317	609	+	FJOH_RS00065	Fjoh_0011	496	0.81445	142	0.077723	0.017774
gene11	9424	9756	333	+	FJOH_RS00070	Fjoh_0012	165	0.495495	43	0.043043	0.0044203
gene12	9774	11135	1362	+	FJOH_RS00075	Fjoh_0013	527	0.386931	235	0.0575135	0.0140303
gene13	11178	13313	2136	+	FJOH_RS00080	Fjoh_0014	276	0.129213	295	0.0460362	0.0182894
gene14	13364	14008	645	-	FJOH_RS00085	Fjoh_0015	2034	3.15349	208	0.107494	0.0139678
gene15	14542	15576	1035	-	FJOH_RS00090	Fjoh_0016	1076	1.03961	485	0.1562	0.0375716
gene16	15587	16120	534	-	FJOH_RS00095	Fjoh_0017	205	0.383895	59	0.036829	0.00993863
gene17	16177	16959	783	-	FJOH_RS00100	Fjoh_0018	251	0.320562	385	0.1639	0.0410808
gene18	17134	18534	1401	+	FJOH_RS00105	Fjoh_0019	877	0.625981	2287	0.544135	0.132399
gene19	18745	20193	1449	+	FJOH_RS00110	Fjoh_0020	214	0.147688	93	0.0213941	0.00846642
gene20	20255	20713	459	-	FJOH_RS00115	Fjoh_0021	105	0.228758	101	0.0733479	0.0326555
gene21	20915	22033	1119	+	FJOH_RS00120	Fjoh_0022	1116	0.997319	3763	1.12094	0.321666
gene22	22159	23778	1620	-	FJOH_RS00125	Fjoh_0023	968	0.597531	1388	0.285597	0.0903792
gene28	29957	30139	183	-	FJOH_RS00155		0	0	0	0	0
gene29	30377	32323	1947	+	FJOH_RS00160	Fjoh_0024	1760	0.903955	3291	0.563431	0.155518
gene30	32366	32557	192	-	FJOH_RS00165		1	0.00520833	0	0	0
gene31	32556	32894	339	+	FJOH_RS00170	Fjoh_0025	403	1.18879	400	0.393314	0.184151
gene32	32999	33196	198	+	FJOH_RS00175	Fjoh_0026	6769	34.1869	1093	1.84007	0.372786
gene33	33382	33726	345	+	FJOH_RS00180	Fjoh_0027	17225	49.9275	4612	4.45604	1.19713
gene34	33849	34421	573	+	FJOH_RS00185	Fjoh_0028	155	0.270506	16	0.00930774	0.00377006
gene35	34500	34934	435	+	FJOH_RS00190	Fjoh_0029	180	0.413793	56	0.0429119	0.00656951
gene36	35107	36825	1719	+	FJOH_RS00195	Fjoh_0030	69	0.0401396	3	0.000581734	0.000411348
gene37	36826	38595	1770	+	FJOH_RS00200	Fjoh_0031	32	0.0180791	5	0.00094162	0.000831616
gene38	38561	40375	1815	+	FJOH_RS00205	Fjoh_0032	30	0.0165289	4	0.000734619	0.00044986
gene39	40386	41054	669	+	FJOH_RS00210	Fjoh_0033	40	0.0597907	42	0.0209268	0.0111858
gene40	41131	41361	231	+	FJOH_RS00215		11	0.047619	11	0.015873	0.00467586
gene41	41418	42227	810	+	FJOH_RS00220	Fjoh_0034	155	0.191358	15	0.00617284	0.00174594
gene42	42230	43489	1260	-	FJOH_RS00225	Fjoh_0035	385	0.305556	270	0.0714286	0.0198571
gene43	43829	44494	666	-	FJOH_RS00230	Fjoh_0036	307	0.460961	125	0.0625626	0.0123056
gene44	44594	45385	792	-	FJOH_RS00235		63	0.0795455	25	0.0105219	0.00136379
gene45	45393	46043	651	-	FJOH_RS00240	Fjoh_0039	1336	2.05223	28	0.0143369	0.00513311
gene46	46070	46429	360	-	FJOH_RS00245	Fjoh_0040	4410	12.25	751	0.69537	0.17518
gene47	46609	48153	1545	-	FJOH_RS00250	Fjoh_0041	776	0.502265	1017	0.219417	0.0767843
gene48	48295	49248	954	-	FJOH_RS00255	Fjoh_0042	1194	1.25157	3742	1.30748	0.345372
gene49	49361	50251	891	-	FJOH_RS00260	Fjoh_0043	461	0.517396	66	0.0246914	0.00757056
gene50	50238	51326	1089	-	FJOH_RS00265	Fjoh_0044	274	0.251607	98	0.0299969	0.00432337
gene51	51394	52524	1131	-	tgt	Fjoh_0045	1059	0.93634	642	0.189213	0.0588756
gene52	52747	53607	861	+	FJOH_RS00275	Fjoh_0046	93	0.108014	46	0.0178087	0.00481216
gene53	53710	54012	303	+	FJOH_RS00280	Fjoh_0047	63	0.207921	39	0.0429043	0.0106943
gene54	54263	55111	849	+	FJOH_RS00285	Fjoh_0048	232	0.273263	1943	0.762858	0.209404
gene55	55185	56138	954	+	FJOH_RS00290	Fjoh_0049	356	0.373166	2143	0.748777	0.195768
gene56	56332	57498	1167	-	FJOH_RS00295	Fjoh_0050	761	0.652099	451	0.12882	0.0283187
gene57	57578	57973	396	+	FJOH_RS00300	Fjoh_0051	50	0.126263	66	0.0555556	0.0251893
gene58	58048	58548	501	+	FJOH_RS00305	Fjoh_0052	437	0.872255	137	0.091151	0.0256521
gene59	58540	59058	519	-	FJOH_RS00310	Fjoh_0053	351	0.676301	54	0.0346821	0.0177117
gene63	59754	60158	405	+	FJOH_RS00330	Fjoh_0054	127	0.31358	69	0.0567901	0.030291
gene65	60603	61103	501	+	FJOH_RS00340	Fjoh_0055	262	0.522954	407	0.270792	0.0824225
gene66	61310	62209	900	+	FJOH_RS00345	Fjoh_0056	240	0.266667	63	0.0233333	0.00272166
gene67	62247	63713	1467	+	FJOH_RS00350	Fjoh_0057	730	0.497614	196	0.0445353	0.010126
gene68	63718	64557	840	+	FJOH_RS00355	Fjoh_0058	304	0.361905	376	0.149206	0.0447367
gene69	64793	65233	441	+	FJOH_RS00360	Fjoh_0059	204	0.462585	246	0.185941	0.0584093
gene70	65265	65774	510	+	FJOH_RS00365	Fjoh_0060	191	0.37451	253	0.165359	0.044418
gene71	65967	67262	1296	+	FJOH_RS00370	Fjoh_0061	166	0.128086	227	0.0583848	0.0176488
gene72	67426	68730	1305	-	FJOH_RS00375	Fjoh_0062	177	0.135632	190	0.0485313	0.0151942
gene73	68727	69389	663	-	FJOH_RS00380	Fjoh_0063	82	0.12368	175	0.0879839	0.0221245
gene74	69488	70399	912	+	FJOH_RS00385	Fjoh_0064	70	0.0767544	19	0.00694444	0.00313348
gene75	70404	70976	573	-	FJOH_RS00390	Fjoh_0065	104	0.181501	12	0.0069808	0.00326497
gene76	71319	71714	396	-	FJOH_RS00395	Fjoh_0066	219	0.55303	200	0.16835	0.0534595
gene77	71758	72306	549	-	FJOH_RS00400	Fjoh_0067	34	0.0619308	93	0.0564663	0.0133852
gene78	72495	73868	1374	-	FJOH_RS00405	Fjoh_0068	94	0.0684134	58	0.0140708	0.00393058
gene79	74067	74915	849	+	FJOH_RS00410	Fjoh_0069	13	0.0153121	28	0.0109933	0.00292494
gene80	74923	75321	399	+	FJOH_RS00415	Fjoh_0070	5	0.0125313	1	0.000835422	0.00102318
gene81	75373	75924	552	+	FJOH_RS00420	Fjoh_0071	166	0.300725	12	0.00724638	0.00256198
gene82	75921	77897	1977	+	FJOH_RS00425	Fjoh_0072	208	0.10521	40	0.00674423	0.00148908
gene83	77940	78467	528	+	FJOH_RS00430	Fjoh_0073	181	0.342803	42	0.0265152	0.011675
gene84	78528	81929	3402	-	FJOH_RS00435	Fjoh_0074	445	0.130805	1067	0.104546	0.0418654
gene85	82241	82993	753	-	FJOH_RS00440	Fjoh_0075	118	0.156707	616	0.272687	0.089266
gene86	83145	83519	375	-	FJOH_RS00445		12	0.032	33	0.0293333	0.0149666
gene87	83674	83880	207	+	FJOH_RS00450		8	0.0386473	11	0.0177134	0.00394443
gene88	83941	84513	573	+	FJOH_RS00455	Fjoh_0077	41	0.0715532	34	0.0197789	0.00839996
gene89	84535	84990	456	+	FJOH_RS00460	Fjoh_0078	56	0.122807	119	0.0869883	0.0219481
gene90	85025	85831	807	+	FJOH_RS00465	Fjoh_0079	146	0.180917	49	0.0202396	0.00513416
gene91	85828	86604	777	-	FJOH_RS00470	Fjoh_0080	66	0.0849421	42	0.018018	0.00958794
gene92	86696	87109	414	-	FJOH_RS00475	Fjoh_0081	204	0.492754	7	0.00563607	0.000986107
gene93	87184	88152	969	-	FJOH_RS00480	Fjoh_0082	169	0.174407	18	0.00619195	0.000729728
gene94	88214	89356	1143	-	FJOH_RS00485	Fjoh_0083	221	0.193351	208	0.0606591	0.0223254
gene95	89452	89814	363	+	FJOH_RS00490	Fjoh_0084	98	0.269972	26	0.0238751	0.0107285
gene96	89845	90222	378	+	FJOH_RS00495	Fjoh_0085	113	0.298942	19	0.0167549	0.00432009
gene97	90253	90762	510	+	FJOH_RS00500	Fjoh_0086	107	0.209804	58	0.0379085	0.00847156
gene98	90927	92606	1680	+	FJOH_RS00505	Fjoh_0087	174	0.103571	86	0.0170635	0.00493246
gene99	92674	93105	432	+	FJOH_RS00510	Fjoh_0088	126	0.291667	9	0.00694444	0.00163682
gene100	93316	94101	786	+	FJOH_RS00515	Fjoh_0089	205	0.260814	17	0.0072095	0.00274841
gene101	94086	94619	534	+	FJOH_RS00520	Fjoh_0090	89	0.166667	3	0.00187266	0.00132417
gene102	94919	96778	1860	+	FJOH_RS00525	Fjoh_0091	444	0.23871	69	0.0123656	0.00593837
gene103	96784	97851	1068	+	FJOH_RS00530	Fjoh_0092	1983	1.85674	1019	0.31804	0.103443
gene104	97909	99381	1473	-	FJOH_RS00535	Fjoh_0093	1116	0.757637	403	0.0911971	0.025221
gene105	99532	100041	510	+	FJOH_RS00540	Fjoh_0094	21	0.0411765	20	0.0130719	0.00486917
gene106	100028	100483	456	+	FJOH_RS00545	Fjoh_0095	30	0.0657895	53	0.0387427	0.0159149
gene107	100500	101027	528	+	FJOH_RS00550	Fjoh_0096	58	0.109848	148	0.0934343	0.0351869
gene108	101030	101569	540	+	FJOH_RS00555	Fjoh_0097	148	0.274074	17	0.0104938	0.00459866
gene109	101720	102118	399	+	FJOH_RS00560	Fjoh_0098	1480	3.70927	433	0.361738	0.0693727
gene110	102192	105047	2856	-	FJOH_RS00565	Fjoh_0099	595	0.208333	1415	0.165149	0.0528215
gene111	105192	105353	162	-	FJOH_RS00570	Fjoh_0100	7392	45.6296	1509	3.10494	0.665995
gene112	105522	106037	516	+	FJOH_RS00575	Fjoh_0101	3582	6.94186	467	0.30168	0.0924597
gene113	106293	106952	660	-	FJOH_RS00580	Fjoh_0102	310	0.469697	56	0.0282828	0.0109957
gene114	107268	107552	285	+	FJOH_RS00585	Fjoh_0103	15	0.0526316	40	0.0467836	0.0100272
gene115	107549	108979	1431	-	FJOH_RS00590	Fjoh_0104	72	0.0503145	35	0.00815281	0.00329011
gene116	109003	110151	1149	-	FJOH_RS00595	Fjoh_0105	75	0.0652742	32	0.00928343	0.00400411
gene117	110380	112014	1635	-	FJOH_RS00600	Fjoh_0106	388	0.237309	250	0.0509684	0.0102008
gene118	112335	112778	444	+	FJOH_RS00605	Fjoh_0107	65	0.146396	49	0.0367868	0.00959963
gene119	112910	114085	1176	-	FJOH_RS00610	Fjoh_0108	387	0.329082	640	0.181406	0.051057
gene120	114421	114675	255	-	FJOH_RS00615	Fjoh_0109	14378	56.3843	2628	3.43529	0.756446
gene121	114926	115456	531	+	FJOH_RS00620	Fjoh_0110	463	0.87194	473	0.296924	0.0834844
gene122	115466	116422	957	+	FJOH_RS00625	Fjoh_0111	582	0.60815	265	0.0923023	0.0241957
gene123	116535	118262	1728	+	FJOH_RS00630	Fjoh_0112	1205	0.697338	2518	0.485725	0.137842
gene124	118381	118728	348	-	FJOH_RS00635	Fjoh_0113	293	0.841954	68	0.0651341	0.0254057
gene125	118823	119428	606	+	FJOH_RS00640	Fjoh_0114	35	0.0577558	59	0.0324532	0.00538942
gene126	119723	121552	1830	+	FJOH_RS00645	Fjoh_0115	811	0.443169	185	0.0336976	0.00878009
gene127	121684	122385	702	+	FJOH_RS00650	Fjoh_0116	294	0.418803	60	0.02849	0.00560827
gene128	122577	123296	720	-	FJOH_RS00655	Fjoh_0117	779	1.08194	193	0.0893519	0.0295989
gene129	123381	125846	2466	-	FJOH_RS00660	Fjoh_0118	653	0.264801	101	0.0136523	0.00190923
gene130	125858	127537	1680	-	FJOH_RS00665	Fjoh_0119	284	0.169048	204	0.0404762	0.00937382
gene131	127718	128008	291	+	FJOH_RS00670	Fjoh_0120	704	2.41924	74	0.0847652	0.0296941
gene132	128013	128306	294	+	FJOH_RS00675	Fjoh_0121	227	0.772109	102	0.115646	0.0267823
gene133	128515	130074	1560	+	FJOH_RS00680	Fjoh_0122	1086	0.696154	1066	0.227778	0.0618786
gene134	130142	131662	1521	-	FJOH_RS00685	Fjoh_0123	189	0.12426	23	0.00504054	0.00134204
gene135	131805	132701	897	-	FJOH_RS00690	Fjoh_0124	127	0.141583	32	0.0118915	0.00318588
gene136	132781	133365	585	-	FJOH_RS00695	Fjoh_0125	2606	4.4547	3539	2.01652	0.491775
gene137	133569	134129	561	-	FJOH_RS00700	Fjoh_0126	17	0.030303	2	0.00118835	0.00145543
gene138	134411	134971	561	+	FJOH_RS00705	Fjoh_0127	968	1.72549	2055	1.22103	0.232219
gene139	135098	135511	414	+	FJOH_RS00710	Fjoh_0128	64	0.154589	119	0.0958132	0.0225515
gene140	135669	138158	2490	+	FJOH_RS00715	Fjoh_0129	149	0.0598394	53	0.00709505	0.00209324
gene141	138330	139208	879	-	FJOH_RS00720	Fjoh_0130	1423	1.61889	81	0.0307167	0.00502375
gene142	139275	140588	1314	-	FJOH_RS00725	Fjoh_0131	456	0.347032	1080	0.273973	0.0927605
gene143	140772	141488	717	-	FJOH_RS00730	Fjoh_0132	451	0.62901	519	0.241283	0.0674738
gene144	141492	141788	297	-	FJOH_RS00735	Fjoh_0133	258	0.868687	294	0.329966	0.107639
gene145	142189	143100	912	+	FJOH_RS00740	Fjoh_0134	149	0.163377	132	0.0482456	0.00952749
gene146	143289	143504	216	+	FJOH_RS00745	Fjoh_0135	25	0.115741	0	0	0
gene147	143538	144071	534	+	FJOH_RS00750	Fjoh_0136	438	0.820225	174	0.108614	0.0343519
gene148	144138	146033	1896	+	FJOH_RS00755	Fjoh_0137	632	0.333333	144	0.0253165	0.0119634
gene149	146033	146980	948	+	FJOH_RS00760	Fjoh_0138	194	0.204641	371	0.13045	0.0376978
gene150	147161	147433	273	+	FJOH_RS00765	Fjoh_0139	5904	21.6264	3406	4.15873	0.907721
gene151	147563	148123	561	+	FJOH_RS00770	Fjoh_0140	536	0.955437	551	0.327392	0.0647789
gene152	148120	148956	837	-	FJOH_RS00775	Fjoh_0141	1128	1.34767	248	0.0987654	0.0200335
gene153	149011	149403	393	-	FJOH_RS00780	Fjoh_0142	1784	4.53944	645	0.547074	0.145384
gene155	149766	150023	258	+	FJOH_RS00790	Fjoh_0143	830	3.21705	37	0.0478036	0.00791179
gene156	150227	150595	369	+	FJOH_RS00795	Fjoh_0144	45	0.121951	13	0.0117435	0.00398905
gene157	150614	152032	1419	+	FJOH_RS00800	Fjoh_0145	37	0.0260747	31	0.00728212	0.00463012
gene158	152039	152521	483	+	FJOH_RS00805	Fjoh_0146	57	0.118012	22	0.0151829	0.00591664
gene159	152756	153277	522	+	FJOH_RS00810	Fjoh_0147	97	0.185824	18	0.0114943	0.00358396
gene160	153325	153534	210	+	FJOH_RS00815	Fjoh_0148	28	0.133333	9	0.0142857	0.00890871
gene161	153546	154388	843	+	FJOH_RS00820	Fjoh_0149	203	0.240807	66	0.0260973	0.00550037
gene162	154489	157107	2619	+	FJOH_RS00825	Fjoh_0150	1875	0.715922	118	0.0150185	0.00546913
gene163	157112	157954	843	+	FJOH_RS00830	Fjoh_0151	199	0.236062	35	0.0138395	0.00269636
gene164	158042	159472	1431	-	FJOH_RS00835	Fjoh_0152	44	0.0307477	14	0.00326112	0.00272148
gene165	159638	160678	1041	+	FJOH_RS00840	Fjoh_0153	8	0.00768492	2	0.00064041	0.000392169
gene166	160683	161330	648	+	FJOH_RS00845	Fjoh_0154	30	0.0462963	7	0.00360082	0.00166686
gene167	161333	162475	1143	+	FJOH_RS00850	Fjoh_0155	22	0.0192476	3	0.000874891	0.000618641
gene168	162482	163282	801	+	FJOH_RS00855	Fjoh_0156	74	0.0923845	32	0.0133167	0.00532115
gene169	163279	163821	543	+	FJOH_RS00860	Fjoh_0157	21	0.038674	38	0.0233272	0.00271079
gene170	163873	164637	765	+	FJOH_RS00865	Fjoh_0158	211	0.275817	147	0.0640523	0.018207
gene171	164751	165773	1023	-	FJOH_RS00870	Fjoh_0159	334	0.326491	44	0.0143369	0.00326653
gene172	165970	166485	516	+	FJOH_RS00875	Fjoh_0160	16	0.0310078	7	0.00452196	0.00344867
gene173	166537	167436	900	+	FJOH_RS00880	Fjoh_0161	29	0.0322222	69	0.0255556	0.00749485
gene174	167437	169967	2531	+	FJOH_RS00885		716	0.282892	18	0.0023706	0.000739166
gene175	170273	171175	903	+	FJOH_RS00890	Fjoh_0163	7	0.00775194	3	0.00110742	0.000783064
gene176	171284	171679	396	+	FJOH_RS00895	Fjoh_0164	2	0.00505051	0	0	0
gene177	171682	172524	843	+	FJOH_RS00900	Fjoh_0165	5	0.0059312	10	0.00395413	0.0017461
gene178	172536	172886	351	+	FJOH_RS00905	Fjoh_0166	3	0.00854701	7	0.00664767	0.00307727
gene179	172898	173443	546	+	FJOH_RS00910	Fjoh_0167	143	0.261905	5	0.0030525	0.00149541
gene180	173516	174496	981	-	FJOH_RS00915	Fjoh_0168	33	0.0336391	176	0.0598029	0.0173043
gene181	174676	175569	894	+	FJOH_RS00920	Fjoh_0169	67	0.0749441	41	0.0152871	0.000456654
gene182	175574	177148	1575	+	FJOH_RS00925	Fjoh_0170	127	0.0806349	21	0.00444444	0.00161874
gene183	177429	178895	1467	+	FJOH_RS00930	Fjoh_0171	81	0.0552147	170	0.0386276	0.0123109
gene184	178899	179117	219	+	FJOH_RS00935	Fjoh_0172	41	0.187215	1	0.00152207	0.00186415
gene185	179134	179904	771	-	FJOH_RS00940	Fjoh_0173	70	0.0907912	24	0.0103761	0
gene186	180010	180762	753	+	FJOH_RS00945	Fjoh_0174	109	0.144754	131	0.0579903	0.0112032
gene187	180906	181679	774	-	FJOH_RS00950	Fjoh_0175	43	0.0555556	14	0.00602929	0.00431739
gene188	181684	182943	1260	-	FJOH_RS00955	Fjoh_0176	59	0.0468254	26	0.00687831	0.00226805
gene189	183278	183520	243	+	FJOH_RS00960	Fjoh_0177	8	0.0329218	0	0	0
gene190	184604	185008	405	+	FJOH_RS00965	Fjoh_0178	508	1.25432	15	0.0123457	0.00349189
gene191	185033	185242	210	+	FJOH_RS00970		371	1.76667	275	0.436508	0.118251
gene192	185414	185977	564	+	FJOH_RS00975	Fjoh_0179	109	0.193262	60	0.035461	0.013961
gene193	185980	186900	921	+	FJOH_RS00980	Fjoh_0180	176	0.191097	53	0.019182	0.00193215
gene194	186972	187172	201	+	FJOH_RS00985	Fjoh_0181	65	0.323383	49	0.0812604	0.0113086
gene195	187206	187778	573	+	FJOH_RS00990	Fjoh_0182	137	0.239092	69	0.0401396	0.00652994
gene196	187911	189479	1569	-	FJOH_RS00995	Fjoh_0183	36	0.0229446	48	0.0101976	0.00119237
gene197	189511	191325	1815	-	FJOH_RS01000	Fjoh_0184	21	0.0115702	43	0.00789715	0.00179944
gene198	191343	194585	3243	-	FJOH_RS01005	Fjoh_0185	67	0.0206599	100	0.0102785	0.00174886
gene199	195212	196378	1167	-	FJOH_RS01010	Fjoh_0186	200	0.17138	29	0.00828335	0.000699654
gene200	196482	197315	834	+	FJOH_RS01015	Fjoh_0187	99	0.118705	92	0.0367706	0.0156412
gene201	197388	197768	381	+	FJOH_RS01020	Fjoh_0188	159	0.417323	36	0.0314961	0.0129915
gene202	197881	198411	531	+	FJOH_RS01025	Fjoh_0189	221	0.416196	389	0.244193	0.0709701
gene203	198416	198976	561	+	FJOH_RS01030	Fjoh_0190	1116	1.9893	26	0.0154486	0.000727715
gene204	199213	201726	2514	+	FJOH_RS01035	Fjoh_0191	94	0.0373906	36	0.00477327	0.00171088
gene205	201736	203976	2241	+	FJOH_RS01040	Fjoh_0192	61	0.02722	27	0.00401606	0.00144595
gene206	204423	204875	453	-	FJOH_RS01045	Fjoh_0193	186	0.410596	194	0.142752	0.0383729
gene207	205130	205585	456	+	FJOH_RS01050	Fjoh_0194	165	0.361842	75	0.0548246	0.00820539
gene208	205742	206074	333	+	FJOH_RS01055	Fjoh_0195	27	0.0810811	56	0.0560561	0.00122597
gene209	206078	207814	1737	+	FJOH_RS01060	Fjoh_0196	317	0.182499	323	0.0619843	0.0144635
gene210	207826	208560	735	+	FJOH_RS01065	Fjoh_0197	225	0.306122	440	0.199546	0.0496397
gene211	208646	209479	834	+	FJOH_RS01070	Fjoh_0198	805	0.965228	287	0.114708	0.030644
gene212	209629	210576	948	-	FJOH_RS01075	Fjoh_0199	2007	2.11709	2498	0.87834	0.252699
gene214	211044	213212	2169	-	FJOH_RS01085	Fjoh_0200	50	0.0230521	94	0.014446	0.00591621
gene215	213436	213837	402	+	FJOH_RS01090	Fjoh_0201	13	0.0323383	1	0.000829187	0.00101554
gene216	214057	214824	768	+	FJOH_RS01095	Fjoh_0202	799	1.04036	1048	0.454861	0.144083
gene217	214830	215738	909	+	FJOH_RS01100	Fjoh_0203	1401	1.54125	873	0.320132	0.0970376
gene218	215738	216298	561	+	FJOH_RS01105	Fjoh_0204	1317	2.34759	96	0.057041	0.00882308
gene219	216337	217038	702	+	FJOH_RS01110	Fjoh_0205	190	0.270655	344	0.163343	0.0430818
gene220	217103	218656	1554	+	FJOH_RS01115	Fjoh_0206	472	0.303732	425	0.0911626	0.021614
gene221	218744	219358	615	+	FJOH_RS01120	Fjoh_0207	99	0.160976	107	0.0579946	0.013474
gene222	219355	220407	1053	-	FJOH_RS01125	Fjoh_0208	649	0.616334	60	0.0189934	0.0046524
gene223	220424	221287	864	-	FJOH_RS01130	Fjoh_0209	767	0.887731	319	0.123071	0.0414437
gene224	221334	222083	750	-	FJOH_RS01135	Fjoh_0210	407	0.542667	341	0.151556	0.0429401
gene225	222080	224014	1935	-	FJOH_RS01140	Fjoh_0211	1544	0.797933	394	0.0678725	0.0132834
gene226	224178	224750	573	-	FJOH_RS01145	Fjoh_0212	5746	10.0279	1147	0.667248	0.271249
gene227	224829	225608	780	-	FJOH_RS01150	Fjoh_0213	1944	2.49231	1292	0.552137	0.135028
gene228	225847	226926	1080	+	FJOH_RS01155	Fjoh_0214	268	0.248148	51	0.0157407	0.00113402
gene229	227126	227803	678	+	FJOH_RS01160	Fjoh_0215	168	0.247788	475	0.23353	0.0541554
gene230	227895	228953	1059	+	FJOH_RS01165	Fjoh_0216	133	0.12559	58	0.0182562	0.00672148
gene231	229106	230209	1104	+	FJOH_RS01170	Fjoh_0217	35	0.0317029	16	0.00483092	0.000978373
gene232	230382	231395	1014	+	FJOH_RS01175	Fjoh_0218	236	0.232742	192	0.0631164	0.0163987
gene233	231435	231893	459	+	FJOH_RS01180	Fjoh_0219	64	0.139434	2	0.00145243	0.00177886
gene234	231904	232518	615	+	FJOH_RS01185	Fjoh_0220	55	0.0894309	92	0.0498645	0.0262775
gene235	232603	233709	1107	+	FJOH_RS01190	Fjoh_0221	1343	1.21319	237	0.071364	0.0172938
gene236	233700	234251	552	+	FJOH_RS01195	Fjoh_0222	335	0.606884	16	0.00966184	0.0036979
gene237	234407	235237	831	+	FJOH_RS01200	Fjoh_0223	105	0.126354	127	0.0509426	0.00483848
gene238	235426	235806	381	+	FJOH_RS01205	Fjoh_0224	711	1.86614	216	0.188976	0.0659571
gene239	235863	236735	873	-	FJOH_RS01210	Fjoh_0225	921	1.05498	1488	0.568156	0.135382
gene240	236943	237812	870	-	FJOH_RS01215	Fjoh_0226	20	0.0229885	6	0.00229885	0.00162553
gene241	238108	238974	867	+	FJOH_RS01220	Fjoh_0227	523	0.60323	603	0.231834	0.0798143
gene242	239051	240049	999	+	FJOH_RS01225	Fjoh_0228	479	0.479479	199	0.0663997	0.025836
gene243	240076	242250	2175	+	FJOH_RS01230	Fjoh_0229	343	0.157701	54	0.00827586	0.00455149
gene244	242264	243286	1023	-	FJOH_RS01235	Fjoh_0230	434	0.424242	74	0.0241121	0.0046023
gene245	243291	243572	282	-	FJOH_RS01240	Fjoh_0231	172	0.609929	28	0.0330969	0.0163146
gene246	243548	243796	249	-	FJOH_RS01245	Fjoh_0232	130	0.522088	77	0.103079	0.0189082
gene247	244018	245112	1095	+	FJOH_RS01250	Fjoh_0233	339	0.309589	138	0.0420091	0.0131868
gene248	245116	245895	780	+	FJOH_RS01255	Fjoh_0234	3902	5.00256	2546	1.08803	0.243735
gene249	246063	246926	864	+	FJOH_RS01260	Fjoh_0235	61	0.0706019	43	0.0165895	0.00715037
gene250	247015	247833	819	+	FJOH_RS01265	Fjoh_0236	374	0.456654	161	0.0655271	0.0159744
gene251	247897	249804	1908	-	FJOH_RS01270	Fjoh_0237	305	0.159853	624	0.109015	0.0491434
gene252	249947	251335	1389	-	FJOH_RS01275	Fjoh_0238	73	0.0525558	50	0.011999	0.00361169
gene253	251394	251684	291	-	FJOH_RS01280	Fjoh_0239	205	0.704467	41	0.0469645	0.00505828
gene254	251689	252303	615	-	FJOH_RS01285	Fjoh_0240	726	1.18049	222	0.120325	0.0245792
gene255	252411	255116	2706	-	FJOH_RS01290	Fjoh_0241	138	0.0509978	18	0.00221729	0.000691363
gene256	255587	256513	927	-	FJOH_RS01295	Fjoh_0242	217	0.234088	118	0.0424308	0.00191965
gene257	256930	257817	888	-	FJOH_RS01300	Fjoh_0243	214	0.240991	150	0.0563063	0.0173548
gene258	257956	259308	1353	-	FJOH_RS01305	Fjoh_0244	1545	1.14191	2686	0.661739	0.155571
gene259	259667	261349	1683	-	FJOH_RS01310	Fjoh_0245	1744	1.03624	145	0.0287186	0.00734155
gene260	261351	262772	1422	-	FJOH_RS01315	Fjoh_0246	212	0.149086	98	0.0229723	0.00660317
gene261	262765	264237	1473	-	FJOH_RS01320	Fjoh_0247	1095	0.743381	218	0.0493324	0.00943547
gene262	264603	265223	621	-	FJOH_RS01325	Fjoh_0248	183	0.294686	811	0.435319	0.15483
gene263	265251	267317	2067	-	FJOH_RS01330	Fjoh_0249	43	0.0208031	46	0.00741816	0.0043987
gene264	267421	268322	902	+	FJOH_RS01335		133	0.14745	838	0.309682	0.0796929
gene265	268806	270584	1779	-	FJOH_RS01340	Fjoh_0251	929	0.522203	345	0.0646431	0.0138604
gene266	270907	273324	2418	+	FJOH_RS01345	Fjoh_0252	580	0.239868	472	0.0650675	0.0101063
gene267	273423	274094	672	-	FJOH_RS01350	Fjoh_0253	144	0.214286	106	0.0525794	0.0143635
gene268	274199	274522	324	-	FJOH_RS01355	Fjoh_0254	20	0.0617284	2	0.00205761	0.00126003
gene269	274837	275844	1008	-	FJOH_RS01360	Fjoh_0255	590	0.585317	1996	0.660053	0.179789
gene270	276105	276887	783	-	FJOH_RS26125	Fjoh_0256	381	0.48659	48	0.0204342	0.00870893
gene271	276963	277913	951	-	FJOH_RS01370	Fjoh_0257	2265	2.3817	381	0.133544	0.0312287
gene272	278020	278715	696	-	FJOH_RS01375	Fjoh_0258	474	0.681034	1952	0.934866	0.249496
gene273	278734	279231	498	-	FJOH_RS01380	Fjoh_0259	486	0.975904	2466	1.6506	0.476566
gene274	279436	281319	1884	+	FJOH_RS01385	Fjoh_0260	2735	1.4517	10536	1.86412	0.567458
gene275	281523	281939	417	+	FJOH_RS01390	Fjoh_0261	14	0.0335731	3	0.00239808	0.0016957
gene276	281936	283045	1110	+	FJOH_RS01395	Fjoh_0262	6	0.00540541	9	0.0027027	0.000637033
gene277	283283	284095	813	+	FJOH_RS01400	Fjoh_0263	205	0.252153	470	0.192702	0.0593112
gene278	284230	284994	765	+	FJOH_RS01405	Fjoh_0264	552	0.721569	432	0.188235	0.0320328
gene281	285574	285840	267	-	FJOH_RS01420	Fjoh_0265	262	0.981273	1066	1.33084	0.359329
gene282	285898	286866	969	-	FJOH_RS01425	Fjoh_0266	907	0.936017	2453	0.843825	0.182864
gene283	286930	287388	459	-	FJOH_RS01430	Fjoh_0267	86	0.187364	276	0.200436	0.0492249
gene284	287392	287802	411	-	FJOH_RS01435	Fjoh_0268	88	0.214112	103	0.0835361	0.0234849
gene285	287824	288351	528	-	FJOH_RS01440	Fjoh_0269	324	0.613636	149	0.0940657	0.0346734
gene286	288646	289200	555	+	FJOH_RS01445	Fjoh_0270	20	0.036036	83	0.0498498	0.0136232
gene287	289208	289813	606	+	FJOH_RS01450	Fjoh_0271	48	0.0792079	54	0.029703	0.00404206
gene288	290445	290897	453	+	FJOH_RS01455	Fjoh_0272	2	0.00441501	5	0.00367918	0.00090121
gene289	290979	291317	339	+	FJOH_RS01460	Fjoh_0273	229	0.675516	244	0.239921	0.0788867
gene290	291380	292618	1239	+	FJOH_RS01465	Fjoh_0274	51	0.0411622	12	0.00322841	0.00205772
gene291	292884	293321	438	-	FJOH_RS01470	Fjoh_0275	233	0.531963	164	0.12481	0.0315669
gene292	293582	294985	1404	+	FJOH_RS01475	Fjoh_0276	395	0.281339	364	0.0864198	0.0270952
gene293	295088	296047	960	+	FJOH_RS01480	Fjoh_0277	267	0.278125	192	0.0666667	0.019778
gene294	296158	297246	1089	-	FJOH_RS01485	Fjoh_0278	650	0.596878	124	0.0379553	0.0102735
gene295	297320	298879	1560	-	FJOH_RS01490	Fjoh_0279	310	0.198718	168	0.0358974	0.0130508
gene296	299137	299376	240	+	FJOH_RS01495	Fjoh_0280	320	1.33333	38	0.0527778	0.0312268
gene297	299475	301670	2196	-	FJOH_RS01500	Fjoh_0281	1834	0.835155	837	0.127049	0.0360191
gene298	301759	302724	966	+	FJOH_RS01505	Fjoh_0282	709	0.733954	264	0.0910973	0.0251768
gene299	302724	303539	816	+	FJOH_RS01510	Fjoh_0283	491	0.601716	171	0.0698529	0.020304
gene300	303532	303882	351	+	FJOH_RS01515	Fjoh_0284	208	0.592593	319	0.302944	0.124615
gene301	304043	304783	741	+	FJOH_RS01520	Fjoh_0285	376	0.507422	231	0.103914	0.0355646
gene302	304862	305086	225	+	FJOH_RS01525		45	0.2	28	0.0414815	0.0127011
gene303	305139	305978	840	-	FJOH_RS01530	Fjoh_0286	276	0.328571	36	0.0142857	0.00689038
gene304	305989	306705	717	-	FJOH_RS01535	Fjoh_0287	602	0.839609	210	0.097629	0.0251626
gene305	307023	308006	984	+	FJOH_RS01540	Fjoh_0288	348	0.353659	26	0.00880759	0.00644077
gene306	308045	309184	1140	+	FJOH_RS01545	Fjoh_0289	412	0.361404	169	0.0494152	0.0218096
gene307	309185	310579	1395	-	FJOH_RS01550	Fjoh_0290	599	0.429391	25	0.00597372	0.00127564
gene308	310637	311986	1350	-	FJOH_RS01555	Fjoh_0291	438	0.324444	39	0.00962963	0.00104757
gene309	311983	313080	1098	-	FJOH_RS01560	Fjoh_0292	112	0.102004	8	0.00242866	0.000743622
gene310	313077	314195	1119	-	FJOH_RS01565	Fjoh_0293	81	0.0723861	21	0.00625559	0.00252764
gene311	314195	314749	555	-	FJOH_RS01570	Fjoh_0294	80	0.144144	9	0.00540541	0.00127407
gene312	314785	315789	1005	-	FJOH_RS01575	Fjoh_0295	95	0.0945274	11	0.00364842	0.00107475
gene313	315796	316665	870	-	FJOH_RS01580	Fjoh_0296	73	0.083908	4	0.00153257	0.001877
gene314	316672	318291	1620	-	FJOH_RS01585	Fjoh_0297	331	0.204321	4	0.000823045	0.000666743
gene315	318310	319848	1539	-	FJOH_RS01590	Fjoh_0298	231	0.150097	14	0.00303227	0.00217132
gene316	319845	320999	1155	-	FJOH_RS01595	Fjoh_0299	202	0.174892	14	0.0040404	0.00348119
gene317	320999	321877	879	-	FJOH_RS01600	Fjoh_0300	129	0.146758	3	0.00113766	0.000804445
gene318	321907	322788	882	-	FJOH_RS01605	Fjoh_0301	122	0.138322	15	0.00566893	0.00349457
gene319	322788	324221	1434	-	FJOH_RS01610	Fjoh_0302	295	0.205718	37	0.00860065	0.000753224
gene320	324236	325642	1407	-	FJOH_RS01615	Fjoh_0303	326	0.231699	26	0.00615968	0.00409314
gene321	325642	326763	1122	-	FJOH_RS01620	Fjoh_0304	299	0.266488	57	0.016934	0.00657969
gene322	326769	327812	1044	-	FJOH_RS01625	Fjoh_0305	204	0.195402	428	0.136654	0.0264612
gene323	327835	328935	1101	-	FJOH_RS01630	Fjoh_0306	370	0.336058	26	0.00787163	0.00133693
gene324	328922	329587	666	-	FJOH_RS01635	Fjoh_0307	91	0.136637	18	0.00900901	0.00424689
gene325	329587	330681	1095	-	FJOH_RS01640	Fjoh_0308	119	0.108676	23	0.00700152	0.00260981
gene326	330711	331781	1071	-	FJOH_RS01645	Fjoh_0309	236	0.220355	5	0.00155618	0.000381184
gene327	331781	332608	828	-	FJOH_RS01650	Fjoh_0310	190	0.229469	22	0.00885668	0.00177773
gene328	332644	333663	1020	-	FJOH_RS01655	Fjoh_0311	149	0.146078	20	0.00653595	0.00243459
gene329	333654	334796	1143	-	FJOH_RS01660	Fjoh_0312	192	0.167979	11	0.00320793	0.000357173
gene330	334793	335698	906	-	FJOH_RS01665	Fjoh_0313	190	0.209713	37	0.013613	0.00368836
gene331	335725	336696	972	-	FJOH_RS26130	Fjoh_0314	291	0.299383	10	0.00342936	0.00183077
gene332	336693	337595	903	-	FJOH_RS01675	Fjoh_0315	483	0.534884	15	0.0055371	0.000783064
gene333	337596	338441	846	-	FJOH_RS01680	Fjoh_0316	194	0.229314	11	0.00433412	0.000965126
gene334	338438	339421	984	-	FJOH_RS01685		306	0.310976	16	0.00542005	0.00230999
gene335	339424	340308	885	-	FJOH_RS01690	Fjoh_0318	193	0.218079	23	0.0086629	0.0025684
gene336	340268	341197	930	-	FJOH_RS01695	Fjoh_0319	235	0.252688	88	0.0315412	0.00965749
gene337	341200	341853	654	-	FJOH_RS01700	Fjoh_0320	535	0.818043	60	0.030581	0.00708992
gene338	341857	342489	633	-	FJOH_RS01705	Fjoh_0321	244	0.385466	50	0.0263296	0.0111893
gene339	342499	343182	684	-	FJOH_RS01710	Fjoh_0322	205	0.299708	7	0.00341131	0.00157913
gene340	343182	344255	1074	-	FJOH_RS01715	Fjoh_0323	307	0.285847	85	0.0263811	0.00846566
gene341	344255	345025	771	-	FJOH_RS01720	Fjoh_0324	235	0.304799	117	0.0505837	0.0190842
gene342	345026	346294	1269	-	FJOH_RS01725	Fjoh_0325	290	0.228526	88	0.0231153	0.00616305
gene343	346382	347509	1128	-	FJOH_RS01730	Fjoh_0326	574	0.508865	49	0.0144799	0.00444737
gene344	347563	348429	867	-	FJOH_RS01735	Fjoh_0327	357	0.411765	109	0.041907	0.0116583
gene345	348576	350543	1968	-	FJOH_RS01740	Fjoh_0328	2582	1.31199	223	0.037771	0.0121119
gene346	350690	351625	936	-	FJOH_RS01745	Fjoh_0329	1101	1.17628	223	0.079416	0.0181047
gene347	351644	352756	1113	-	FJOH_RS01750	Fjoh_0330	666	0.598383	428	0.128182	0.0469504
gene348	352791	353666	876	-	FJOH_RS01755	Fjoh_0331	235	0.268265	151	0.0574581	0.0131485
gene349	353699	354544	846	-	FJOH_RS01760	Fjoh_0332	290	0.34279	73	0.0287628	0.0113479
gene350	354544	355092	549	-	FJOH_RS01765	Fjoh_0333	505	0.919854	117	0.0710383	0.0180319
gene351	355120	356253	1134	-	FJOH_RS01770	Fjoh_0334	617	0.544092	49	0.0144033	0.00717309
gene352	356246	356671	426	-	FJOH_RS01775	Fjoh_0335	354	0.830986	92	0.0719875	0.0326254
gene353	356661	357632	972	-	FJOH_RS01780	Fjoh_0336	827	0.850823	70	0.0240055	0.00510962
gene354	357676	358572	897	-	FJOH_RS01785	Fjoh_0337	256	0.285396	48	0.0178372	0.00438908
gene355	358565	359743	1179	-	FJOH_RS01790	Fjoh_0338	518	0.439355	106	0.0299689	0.0128259
gene356	359745	360488	744	-	FJOH_RS01795	Fjoh_0339	523	0.702957	52	0.0232975	0.0129037
gene357	360544	361644	1101	-	FJOH_RS01800	Fjoh_0340	904	0.821072	119	0.0360279	0.0101615
gene358	361634	362668	1035	-	FJOH_RS01805	Fjoh_0341	421	0.406763	86	0.0276973	0.00417439
gene359	362674	363978	1305	-	FJOH_RS01810	Fjoh_0342	1592	1.21992	79	0.0201788	0.00384417
gene360	364138	365046	909	-	FJOH_RS26135	Fjoh_0343	1616	1.77778	124	0.0454712	0.0162119
gene361	365050	366162	1113	-	FJOH_RS01820	Fjoh_0344	926	0.831986	60	0.0179695	0.00553856
gene362	366411	367817	1407	-	FJOH_RS01825	Fjoh_0345	1916	1.36176	115	0.0272447	0.00433294
gene363	367932	368918	987	-	FJOH_RS01830	Fjoh_0346	860	0.871327	220	0.0742992	0.0215085
gene364	368915	369634	720	-	FJOH_RS01835	Fjoh_0347	570	0.791667	662	0.306481	0.0666401
gene365	369630	369959	330	-	FJOH_RS01840	Fjoh_0348	199	0.60303	255	0.257576	0.106104
gene366	369969	370691	723	-	FJOH_RS01845	Fjoh_0349	695	0.961272	709	0.326879	0.0580611
gene367	370684	371310	627	-	FJOH_RS01850	Fjoh_0350	656	1.04625	717	0.38118	0.0853307
gene368	371317	371946	630	-	FJOH_RS01855	Fjoh_0351	712	1.13016	656	0.34709	0.0760029
gene369	372125	373198	1074	-	FJOH_RS01860	Fjoh_0352	508	0.472998	278	0.0862818	0.0294022
gene370	373206	375698	2493	-	FJOH_RS01865	Fjoh_0353	1061	0.425592	1588	0.212328	0.0578684
gene371	375741	376787	1047	-	FJOH_RS01870	Fjoh_0354	586	0.559694	306	0.0974212	0.0345494
gene372	376790	377797	1008	-	FJOH_RS01875	Fjoh_0355	544	0.539683	629	0.208003	0.0618841
gene373	377834	379123	1290	-	FJOH_RS01880	Fjoh_0356	1098	0.851163	301	0.0777778	0.0182651
gene374	379416	379880	465	-	FJOH_RS01885	Fjoh_0357	240	0.516129	35	0.0250896	0.00633101
gene375	379974	381365	1392	-	FJOH_RS01890	Fjoh_0358	859	0.617098	589	0.141044	0.0420192
gene376	381390	382373	984	-	FJOH_RS01895	Fjoh_0359	477	0.484756	198	0.0670732	0.0176607
gene377	382383	384830	2448	-	FJOH_RS01900	Fjoh_0360	919	0.375408	317	0.0431645	0.0126744
gene378	384842	385633	792	-	FJOH_RS01905	Fjoh_0361	477	0.602273	298	0.125421	0.0546685
gene379	385704	386324	621	-	FJOH_RS01910	Fjoh_0362	250	0.402576	72	0.0386473	0.0142218
gene380	386490	386855	366	-	FJOH_RS01915	Fjoh_0363	85	0.23224	60	0.0546448	0.0200778
gene381	387007	387636	630	+	FJOH_RS01920	Fjoh_0364	213	0.338095	103	0.0544974	0.00842417
gene382	387706	388641	936	-	FJOH_RS01925	Fjoh_0365	565	0.603632	852	0.303419	0.0992929
gene383	388724	389638	915	-	FJOH_RS01930	Fjoh_0366	771	0.842623	477	0.17377	0.057975
gene384	389700	390977	1278	-	gltA	Fjoh_0367	1710	1.33803	7954	2.0746	0.57539
gene385	391131	392423	1293	-	eno	Fjoh_0368	2550	1.97216	7825	2.01727	0.479636
gene386	392526	393644	1119	-	FJOH_RS01945	Fjoh_0369	556	0.496872	624	0.18588	0.0569175
gene387	393885	394376	492	-	FJOH_RS01950	Fjoh_0370	5721	11.628	11301	7.6565	1.60303
gene388	394413	395405	993	-	FJOH_RS01955	Fjoh_0371	4845	4.87915	6635	2.22726	0.580284
gene389	395427	396032	606	-	FJOH_RS01960	Fjoh_0372	2002	3.30363	7067	3.88724	0.999927
gene390	396125	396508	384	-	FJOH_RS01965	Fjoh_0373	1681	4.3776	6521	5.66059	1.56221
gene391	396517	396891	375	-	FJOH_RS01970	Fjoh_0374	686	1.82933	4970	4.41778	0.905945
gene392	397023	397238	216	-	infA	Fjoh_0376	535	2.47685	455	0.70216	0.228741
gene393	397247	398593	1347	-	FJOH_RS01980	Fjoh_0377	5302	3.93615	5174	1.28038	0.41298
gene394	398607	399059	453	-	FJOH_RS01985	Fjoh_0378	798	1.76159	7036	5.17734	1.37703
gene395	399071	399253	183	-	FJOH_RS01990	Fjoh_0379	289	1.57923	1774	3.23133	0.761009
gene396	399265	399786	522	-	FJOH_RS01995	Fjoh_0380	1922	3.68199	6957	4.44253	1.21105
gene397	399793	400143	351	-	FJOH_RS02000	Fjoh_0381	1428	4.06838	4773	4.53276	1.48315
gene398	400155	400697	543	-	FJOH_RS02005	Fjoh_0382	995	1.83241	6691	4.10743	1.22553
gene399	400716	401114	399	-	FJOH_RS02010	Fjoh_0383	1362	3.41353	5544	4.63158	1.19267
gene400	401192	401461	270	-	FJOH_RS02015	Fjoh_0384	1755	6.5	4302	5.31111	1.34166
gene401	401465	402016	552	-	FJOH_RS02020	Fjoh_0385	1769	3.20471	6805	4.1093	1.02889
gene402	402019	402333	315	-	FJOH_RS02025	Fjoh_0386	488	1.54921	2178	2.30476	0.703531
gene403	402345	402713	369	-	FJOH_RS02030	Fjoh_0387	616	1.66938	4432	4.00361	1.29286
gene404	402716	402976	261	-	FJOH_RS02035	Fjoh_0388	630	2.41379	1792	2.28863	0.447312
gene405	402994	403185	192	-	FJOH_RS02040	Fjoh_0389	611	3.18229	2219	3.85243	0.776848
gene406	403198	403623	426	-	FJOH_RS02045	Fjoh_0390	885	2.07746	5765	4.51095	1.06435
gene407	403643	404401	759	-	FJOH_RS02050	Fjoh_0391	1165	1.53491	6456	2.83531	0.773062
gene408	404407	404820	414	-	FJOH_RS02055	Fjoh_0392	525	1.26812	2599	2.09259	0.458814
gene409	404829	405107	279	-	FJOH_RS02060	Fjoh_0393	365	1.30824	4309	5.14815	1.15423
gene410	405114	405938	825	-	rplB	Fjoh_0394	1912	2.31758	14655	5.92121	1.60983
gene411	405948	406238	291	-	FJOH_RS02070	Fjoh_0395	739	2.53952	3747	4.2921	1.14315
gene412	406246	406875	630	-	FJOH_RS02075	Fjoh_0396	1234	1.95873	6637	3.51164	0.897446
gene413	406875	407492	618	-	FJOH_RS02080	Fjoh_0397	3480	5.63107	10947	5.90453	1.63057
gene414	407899	408204	306	-	FJOH_RS02085	Fjoh_0398	4898	16.0065	5777	6.29303	1.90261
gene415	408215	410371	2157	-	fusA	Fjoh_0399	3036	1.40751	16306	2.51986	0.812461
gene416	410383	410859	477	-	FJOH_RS02095	Fjoh_0400	439	0.920335	6412	4.48078	1.08222
gene417	410884	411267	384	-	FJOH_RS02100	Fjoh_0401	945	2.46094	6910	5.99826	1.7481
gene418	411451	413151	1701	+	FJOH_RS02105	Fjoh_0402	74	0.0435038	3	0.000587889	0.000415701
gene419	413623	416874	3252	+	FJOH_RS02110	Fjoh_0403	4327	1.33057	22753	2.33221	0.679083
gene420	416878	418344	1467	+	FJOH_RS02115	Fjoh_0404	2078	1.4165	12124	2.75483	1.10289
gene421	418362	419180	819	+	FJOH_RS02120	Fjoh_0405	1899	2.31868	10324	4.20187	1.0535
gene422	419281	420015	735	+	FJOH_RS02125	Fjoh_0406	273	0.371429	144	0.0653061	0.0157494
gene423	420056	420856	801	+	FJOH_RS02130	Fjoh_0407	231	0.28839	10	0.00416146	0.00222161
gene424	420859	421362	504	-	FJOH_RS02135	Fjoh_0408	75	0.14881	13	0.00859788	0.0021431
gene425	421433	422197	765	-	FJOH_RS02140	Fjoh_0409	155	0.202614	41	0.0178649	0.0082846
gene426	422361	423638	1278	+	FJOH_RS02145	Fjoh_0410	570	0.446009	135	0.0352113	0.00945465
gene427	423652	424386	735	-	FJOH_RS02150	Fjoh_0411	1284	1.74694	867	0.393197	0.0997614
gene428	424389	425075	687	-	FJOH_RS02155	Fjoh_0412	676	0.983988	332	0.161087	0.0335789
gene429	425079	425768	690	-	FJOH_RS02160	Fjoh_0413	75	0.108696	5	0.00241546	0.000591664
gene430	425965	427320	1356	-	FJOH_RS02165	Fjoh_0414	586	0.432153	498	0.122419	0.0388378
gene431	427525	433779	6255	+	FJOH_RS26140	Fjoh_0415	360	0.057554	175	0.00932587	0.00132479
gene432	433946	436090	2145	-	FJOH_RS02175	Fjoh_0416	1968	0.917483	4431	0.688578	0.206645
gene433	436403	436933	531	+	FJOH_RS02180	Fjoh_0417	459	0.864407	51	0.0320151	0.012842
gene434	437051	438052	1002	-	FJOH_RS02185	Fjoh_0418	489	0.488024	215	0.0715236	0.0229469
gene435	438195	439418	1224	-	FJOH_RS02190	Fjoh_0419	394	0.321895	192	0.0522876	0.015153
gene436	439540	440112	573	-	FJOH_RS02195	Fjoh_0420	215	0.375218	475	0.276323	0.0667905
gene437	440184	440714	531	-	FJOH_RS02200	Fjoh_0421	330	0.621469	217	0.136221	0.0193128
gene438	440902	442173	1272	+	FJOH_RS02205	Fjoh_0422	50	0.0393082	176	0.0461216	0.0137335
gene439	442372	444462	2091	+	FJOH_RS02210	Fjoh_0423	42	0.0200861	8	0.00127531	0.000851034
gene440	444463	445044	582	+	FJOH_RS02215	Fjoh_0424	60	0.103093	16	0.0091638	0.00305758
gene441	445258	446412	1155	+	FJOH_RS02220	Fjoh_0425	567	0.490909	308	0.0888889	0.0241598
gene442	446513	446998	486	+	FJOH_RS02225	Fjoh_0426	355	0.730453	587	0.402606	0.117854
gene443	447160	447387	228	+	FJOH_RS02230	Fjoh_0427	108	0.473684	28	0.0409357	0.0129119
gene444	447387	447674	288	+	FJOH_RS02235	Fjoh_0428	82	0.284722	7	0.00810185	0.00375043
gene445	447711	449738	2028	+	FJOH_RS02240	Fjoh_0429	761	0.375247	1442	0.237015	0.0510805
gene446	449872	450531	660	+	FJOH_RS02245	Fjoh_0430	89	0.134848	36	0.0181818	0.00490965
gene447	450568	450918	351	-	FJOH_RS02250	Fjoh_0431	419	1.19373	37	0.0351377	0.0162834
gene448	450920	451162	243	-	FJOH_RS02255	Fjoh_0432	139	0.572016	2	0.00274348	0.00336007
gene449	451357	452619	1263	-	FJOH_RS02260	Fjoh_0433	617	0.488519	369	0.0973872	0.0199754
gene450	452822	454294	1473	-	FJOH_RS02265	Fjoh_0434	18	0.01222	4	0.000905182	0.000733281
gene451	454436	454849	414	-	FJOH_RS02270	Fjoh_0435	20	0.0483092	43	0.0346216	0.00394443
gene452	455167	455622	456	-	FJOH_RS26145	Fjoh_0436	2	0.00438596	1	0.000730994	0.000895281
gene453	455758	456228	471	-	FJOH_RS02280	Fjoh_0437	1	0.00212314	11	0.00778485	0.00433385
gene454	456251	456628	378	-	FJOH_RS02285	Fjoh_0438	3	0.00793651	4	0.00352734	0.00108002
gene455	456972	457475	504	+	FJOH_RS02290	Fjoh_0439	785	1.55754	63	0.0416667	0.00982093
gene456	457536	458273	738	+	FJOH_RS02295	Fjoh_0440	46	0.0623306	6	0.00271003	0.00191628
gene457	458294	458653	360	+	FJOH_RS02300	Fjoh_0441	15	0.0416667	11	0.0101852	0.0108179
gene458	458659	459045	387	+	FJOH_RS02305	Fjoh_0442	30	0.0775194	41	0.0353144	0.0141923
gene459	459183	460088	906	+	FJOH_RS02310	Fjoh_0443	22	0.0242826	10	0.00367918	0.00238438
gene460	460244	461056	813	-	FJOH_RS02315	Fjoh_0444	171	0.210332	19	0.00779008	0.00305446
gene461	461280	464129	2850	+	FJOH_RS02320	Fjoh_0445	1609	0.564561	2023	0.236608	0.0846805
gene462	464517	465575	1059	+	FJOH_RS02325	Fjoh_0446	237	0.223796	61	0.0192005	0.00329374
gene463	465735	466262	528	+	FJOH_RS02330	Fjoh_0447	256	0.484848	182	0.114899	0.0340207
gene464	466351	467199	849	+	FJOH_RS02335	Fjoh_0448	219	0.257951	133	0.0522183	0.0199599
gene465	467279	468025	747	+	FJOH_RS02340	Fjoh_0449	816	1.09237	307	0.136992	0.0432163
gene466	468025	468789	765	+	FJOH_RS02345	Fjoh_0450	261	0.341176	277	0.120697	0.0284945
gene467	468887	469483	597	-	FJOH_RS02350	Fjoh_0451	548	0.917923	117	0.0653266	0.0174478
gene468	469496	469864	369	-	FJOH_RS02355		667	1.80759	7	0.0063234	0.00292716
gene469	469892	470569	678	-	FJOH_RS02360	Fjoh_0453	467	0.688791	218	0.107178	0.0518362
gene470	470605	471582	978	-	FJOH_RS02365	Fjoh_0454	156	0.159509	355	0.120995	0.0401929
gene471	471726	472868	1143	-	FJOH_RS02370	Fjoh_0455	495	0.433071	2910	0.848644	0.312893
gene472	473350	473925	576	+	FJOH_RS02375	Fjoh_0456	93	0.161458	352	0.203704	0.0870165
gene473	474068	475294	1227	+	FJOH_RS02380	Fjoh_0457	1075	0.876121	2646	0.718826	0.249079
gene474	475622	476524	903	+	FJOH_RS02385	Fjoh_0458	174	0.192691	251	0.0926541	0.0157653
gene475	476708	477103	396	-	FJOH_RS02390	Fjoh_0459	446	1.12626	72	0.0606061	0.0155667
gene476	477107	477799	693	-	FJOH_RS02395	Fjoh_0460	157	0.226551	317	0.152477	0.0409458
gene477	477931	479157	1227	+	FJOH_RS02400	Fjoh_0461	124	0.101059	156	0.0423798	0.00199632
gene479	479795	480442	648	+	FJOH_RS02410	Fjoh_0462	128	0.197531	87	0.0447531	0.00951298
gene480	480588	480947	360	+	FJOH_RS02415	Fjoh_0463	30	0.0833333	71	0.0657407	0.0130782
gene481	481038	481499	462	+	FJOH_RS02420	Fjoh_0464	248	0.536797	80	0.0577201	0.0156334
gene482	481635	482051	417	+	FJOH_RS02425	Fjoh_0465	545	1.30695	155	0.123901	0.0212019
gene483	482105	482467	363	-	FJOH_RS02430	Fjoh_0466	147	0.404959	12	0.0110193	0.00389591
gene484	482563	484125	1563	-	FJOH_RS02435	Fjoh_0467	89	0.0569418	53	0.011303	0.00208956
gene485	484122	485492	1371	-	FJOH_RS02440	Fjoh_0468	64	0.0466813	26	0.00632142	0.00393918
gene486	485626	486960	1335	-	FJOH_RS02445	Fjoh_0469	65	0.0486891	13	0.00324594	0.00110259
gene487	486962	488311	1350	-	FJOH_RS02450	Fjoh_0470	51	0.0377778	15	0.0037037	0.0013858
gene488	488590	489300	711	+	FJOH_RS02455	Fjoh_0471	8	0.0112518	6	0.00281294	0.000994524
gene489	489305	491728	2424	+	FJOH_RS02460	Fjoh_0472	36	0.0148515	6	0.000825083	0.000505258
gene490	491775	494198	2424	+	FJOH_RS02465	Fjoh_0473	106	0.0437294	9	0.00123762	0.000291711
gene491	494303	495043	741	-	FJOH_RS02470	Fjoh_0474	128	0.17274	27	0.0121457	0.0053131
gene492	495122	495691	570	-	FJOH_RS02475	Fjoh_0475	72	0.126316	34	0.019883	0.00312195
gene493	495761	496084	324	-	FJOH_RS02480	Fjoh_0476	28	0.0864198	29	0.0298354	0.0127879
gene494	496088	497002	915	-	FJOH_RS02485	Fjoh_0477	88	0.0961749	19	0.00692168	0.00194482
gene495	497004	497309	306	-	FJOH_RS02490	Fjoh_0478	26	0.0849673	8	0.0087146	0.00352982
gene496	497321	498127	807	-	FJOH_RS02495	Fjoh_0479	101	0.125155	11	0.00454358	0.00101177
gene497	498232	498732	501	-	FJOH_RS02500	Fjoh_0480	63	0.125749	48	0.0319361	0.00646781
gene498	498747	499310	564	-	FJOH_RS02505	Fjoh_0481	88	0.156028	79	0.0466903	0.0175672
gene499	499366	499957	592	-	FJOH_RS02510		234	0.39527	54	0.0304054	0.0102053
gene500	500178	500378	201	+	FJOH_RS02515		2	0.00995025	0	0	0
gene506	506246	506479	234	-	FJOH_RS02545		0	0	0	0	0
gene507	506610	507845	1236	-	FJOH_RS02550	Fjoh_0483	484	0.391586	36	0.00970874	0.00302723
gene508	507955	508449	495	-	FJOH_RS02555	Fjoh_0484	83	0.167677	52	0.0350168	0.00872827
gene509	508524	509231	708	+	FJOH_RS02560	Fjoh_0485	73	0.103107	56	0.0263653	0.00502687
gene510	509246	509791	546	+	FJOH_RS02565	Fjoh_0486	91	0.166667	93	0.0567766	0.0147091
gene511	509874	510506	633	-	FJOH_RS02570	Fjoh_0487	369	0.582938	325	0.171143	0.0647645
gene512	510609	512279	1671	-	FJOH_RS02575	Fjoh_0488	1607	0.9617	3985	0.794933	0.177245
gene513	512296	513219	924	-	FJOH_RS02580	Fjoh_0489	367	0.397186	219	0.0790043	0.024762
gene514	513222	513449	228	-	FJOH_RS02585		286	1.25439	30	0.0438596	0.0124054
gene515	513449	514252	804	-	FJOH_RS02590	Fjoh_0490	1729	2.1505	4273	1.77156	0.598365
gene516	514289	514843	555	-	FJOH_RS02595	Fjoh_0491	1054	1.8991	1686	1.01261	0.302649
gene517	514863	515489	627	-	FJOH_RS02600	Fjoh_0492	609	0.971292	2294	1.21956	0.316677
gene518	515545	516369	825	-	FJOH_RS02605	Fjoh_0493	1416	1.71636	12832	5.18465	1.29355
gene519	516749	518266	1518	+	FJOH_RS02610	Fjoh_0494	175	0.115283	359	0.0788318	0.0223267
gene520	518338	519678	1341	-	FJOH_RS02615	Fjoh_0495	370	0.275913	152	0.0377827	0.00886007
gene521	519902	520495	594	+	FJOH_RS02620	Fjoh_0496	8	0.013468	0	0	0
gene522	520570	521361	792	+	FJOH_RS02625	Fjoh_0497	53	0.0669192	13	0.00547138	0.00185854
gene523	521486	522946	1461	+	FJOH_RS02630	Fjoh_0498	49	0.0335387	7	0.00159708	0.00111772
gene524	522975	523451	477	+	FJOH_RS02635	Fjoh_0499	75	0.157233	17	0.0118798	0.00476526
gene525	523678	525141	1464	+	FJOH_RS02640	Fjoh_0500	342	0.233607	76	0.0173042	0.00476513
gene526	525290	525739	450	+	FJOH_RS02645	Fjoh_0501	274	0.608889	132	0.0977778	0.0249444
gene527	525898	528285	2388	-	FJOH_RS02650	Fjoh_0502	381	0.159548	304	0.0424344	0.0227143
gene528	528401	529957	1557	+	FJOH_RS02655	Fjoh_0503	111	0.0712909	2	0.000428174	0.000524404
gene529	529988	530167	180	-	FJOH_RS02660		4	0.0222222	0	0	0
gene530	530145	531953	1809	+	FJOH_RS02665	Fjoh_0504	447	0.247098	462	0.0851299	0.0322235
gene531	532013	532456	444	-	FJOH_RS02670	Fjoh_0505	118	0.265766	18	0.0135135	0.00421358
gene532	532774	534051	1278	-	FJOH_RS02675	Fjoh_0506	826	0.646322	640	0.166927	0.0523068
gene533	534364	535413	1050	-	FJOH_RS02680	Fjoh_0507	1000	0.952381	2000	0.634921	0.145207
gene534	535506	535736	231	-	FJOH_RS02685		63	0.272727	0	0	0
gene535	535823	537052	1230	-	FJOH_RS02690	Fjoh_0508	922	0.749593	687	0.186179	0.0524532
gene536	537187	537513	327	-	FJOH_RS02695	Fjoh_0509	308	0.941896	121	0.123344	0.033939
gene537	537554	539575	2022	-	FJOH_RS02700	Fjoh_0510	52	0.0257171	35	0.00576986	0.00145594
gene538	539597	541504	1908	-	FJOH_RS02705	Fjoh_0511	117	0.0613208	12	0.00209644	0.000370601
gene539	541558	542010	453	-	FJOH_RS02710	Fjoh_0512	58	0.128035	27	0.0198675	0.00312188
gene540	542104	543081	978	-	FJOH_RS02715	Fjoh_0513	513	0.52454	87	0.0296524	0.0128526
gene541	543342	544424	1083	-	FJOH_RS02720	Fjoh_0514	185	0.170822	1223	0.376424	0.102294
gene542	544438	545292	855	-	FJOH_RS02725	Fjoh_0515	51	0.0596491	86	0.0335283	0.00390837
gene543	545428	546573	1146	-	FJOH_RS02730	Fjoh_0516	57	0.0497382	120	0.034904	0.00695348
gene544	546662	547489	828	-	FJOH_RS02735	Fjoh_0517	88	0.10628	58	0.0233494	0.00403582
gene545	547962	549128	1167	-	FJOH_RS02740	Fjoh_0518	9	0.00771208	4	0.00114253	0.000925556
gene546	549141	550538	1398	-	FJOH_RS02745	Fjoh_0519	41	0.0293276	6	0.00143062	0.00133822
gene547	550799	551365	567	+	FJOH_RS02750	Fjoh_0520	43	0.0758377	8	0.00470312	0.00313847
gene548	551635	554028	2394	-	FJOH_RS02755	Fjoh_0521	2823	1.1792	3116	0.433862	0.120565
gene549	554293	555270	978	-	FJOH_RS02760	Fjoh_0522	2554	2.61145	975	0.332311	0.0961607
gene550	555609	556178	570	-	FJOH_RS02765	Fjoh_0523	607	1.06491	169	0.0988304	0.0238407
gene551	556499	557077	579	+	FJOH_RS02770	Fjoh_0524	318	0.549223	129	0.074266	0.0271986
gene552	557184	557384	201	+	FJOH_RS02775	Fjoh_0525	320	1.59204	508	0.842454	0.205049
gene553	557389	557994	606	+	FJOH_RS02780	Fjoh_0526	515	0.849835	116	0.0638064	0.0175544
gene554	558090	558407	318	-	FJOH_RS02785	Fjoh_0527	252	0.792453	73	0.0765199	0.0148055
gene555	558497	558862	366	-	FJOH_RS02790	Fjoh_0528	81	0.221311	70	0.0637523	0.0145006
gene556	558881	560458	1578	-	FJOH_RS02795	Fjoh_0529	308	0.195184	109	0.0230249	0.00457709
gene557	560458	560889	432	-	FJOH_RS02800	Fjoh_0530	92	0.212963	113	0.0871914	0.0163955
gene558	560895	561488	594	-	FJOH_RS02805	Fjoh_0531	267	0.449495	178	0.0998878	0.0181839
gene559	561658	562089	432	+	FJOH_RS02810	Fjoh_0532	3777	8.74306	2775	2.1412	0.42388
gene560	562256	563260	1005	-	FJOH_RS02815	Fjoh_0533	447	0.444776	749	0.248425	0.0934538
gene561	563432	563926	495	+	FJOH_RS02820	Fjoh_0534	43	0.0868687	30	0.020202	0.00999949
gene562	564103	565362	1260	+	FJOH_RS02825	Fjoh_0535	281	0.223016	216	0.0571429	0.0118251
gene563	565444	567690	2247	-	FJOH_RS02830	Fjoh_0536	41	0.0182466	0	0	0
gene564	567806	568855	1050	-	FJOH_RS02835	Fjoh_0537	99	0.0942857	8	0.00253968	0.00194404
gene565	568858	569919	1062	-	FJOH_RS02840	Fjoh_0538	216	0.20339	33	0.0103578	0.00370716
gene566	570093	573524	3432	+	FJOH_RS02845	Fjoh_0539	133	0.0387529	28	0.0027195	0.000832674
gene567	573588	574121	534	+	FJOH_RS02850	Fjoh_0540	197	0.368914	570	0.355805	0.0935112
gene568	574470	575540	1071	+	FJOH_RS02855	Fjoh_0541	71	0.0662932	28	0.0087146	0.00249959
gene569	575543	576838	1296	-	FJOH_RS02860	Fjoh_0542	503	0.388117	132	0.0339506	0.00992645
gene570	577002	578087	1086	-	FJOH_RS02865	Fjoh_0543	242	0.222836	50	0.0153468	0.00423639
gene571	578293	578976	684	-	FJOH_RS02870	Fjoh_0544	427	0.624269	190	0.0925926	0.026565
gene572	579210	581978	2769	+	FJOH_RS02875	Fjoh_0545	621	0.224269	55	0.00662092	0.00258327
gene573	582190	583368	1179	+	FJOH_RS02880	Fjoh_0546	1376	1.16709	595	0.168222	0.0541118
gene574	583476	583814	339	+	FJOH_RS02885	Fjoh_0547	4044	11.9292	175	0.172075	0.0392637
gene575	583966	584946	981	+	FJOH_RS02890	Fjoh_0548	264	0.269113	74	0.0251444	0.00959867
gene576	585068	586708	1641	+	FJOH_RS02895	Fjoh_0549	130	0.07922	17	0.00345318	0.00049756
gene577	586772	588067	1296	-	FJOH_RS02900	Fjoh_0550	1289	0.994599	1136	0.292181	0.113345
gene578	588266	589267	1002	+	FJOH_RS02905	Fjoh_0551	374	0.373253	41	0.0136394	0.00469875
gene579	589268	589747	480	-	FJOH_RS02910	Fjoh_0552	215	0.447917	48	0.0333333	0.0115056
gene580	589757	591097	1341	-	FJOH_RS02915	Fjoh_0553	274	0.204325	478	0.118817	0.0268732
gene581	591107	591832	726	-	FJOH_RS02920	Fjoh_0554	246	0.338843	117	0.053719	0.0118088
gene582	591940	592608	669	+	FJOH_RS02925	Fjoh_0555	1173	1.75336	122	0.0607872	0.0127859
gene583	592623	593372	750	+	FJOH_RS02930	Fjoh_0556	2897	3.86267	1630	0.724444	0.206887
gene584	593517	593987	471	+	FJOH_RS02935	Fjoh_0557	195	0.414013	101	0.0714791	0.0213549
gene585	594165	594848	684	-	FJOH_RS02940	Fjoh_0558	1585	2.31725	748	0.364522	0.106682
gene586	594948	595583	636	-	FJOH_RS02945	Fjoh_0559	147	0.231132	54	0.0283019	0.00868346
gene587	595576	597588	2013	-	FJOH_RS02950	Fjoh_0560	265	0.131644	62	0.0102666	0.00302854
gene588	597755	598162	408	+	FJOH_RS02955	Fjoh_0561	45	0.110294	41	0.0334967	0.00985485
gene589	598238	598834	597	-	FJOH_RS02960	Fjoh_0562	106	0.177554	58	0.0323841	0.0103483
gene590	598821	599294	474	-	FJOH_RS02965	Fjoh_0563	30	0.0632911	11	0.00773558	0.00430642
gene591	599300	600145	846	-	FJOH_RS02970	Fjoh_0564	222	0.262411	64	0.0252167	0.00776612
gene592	600478	603342	2865	-	FJOH_RS02975	Fjoh_0565	2574	0.898429	1018	0.118441	0.0384185
gene593	603530	604126	597	+	FJOH_RS02980	Fjoh_0566	166	0.278057	55	0.0307091	0.012328
gene594	604369	605244	876	+	FJOH_RS02985	Fjoh_0567	1729	1.97374	403	0.153349	0.0448656
gene595	605329	605586	258	+	FJOH_RS02990	Fjoh_0568	274	1.06202	162	0.209302	0.0714168
gene596	605676	606473	798	+	FJOH_RS02995	Fjoh_0569	208	0.260652	174	0.0726817	0.0232928
gene597	606473	607162	690	+	FJOH_RS03000	Fjoh_0570	100	0.144928	41	0.0198068	0.0082833
gene598	607581	608198	618	-	FJOH_RS03005	Fjoh_0571	133	0.21521	293	0.158037	0.0354759
gene599	608291	608824	534	-	FJOH_RS03010	Fjoh_0572	59	0.110487	4	0.00249688	0.0020227
gene600	608842	609351	510	-	FJOH_RS03015	Fjoh_0573	49	0.0960784	6	0.00392157	0.00138648
gene601	609508	610215	708	+	pyrH	Fjoh_0574	315	0.444915	454	0.213748	0.0658738
gene602	610358	610921	564	+	FJOH_RS03025	Fjoh_0575	2516	4.46099	2683	1.5857	0.322308
gene603	611040	613535	2496	+	FJOH_RS03030	Fjoh_0576	371	0.148638	55	0.00734509	0.00286582
gene604	613617	614096	480	-	FJOH_RS03035	Fjoh_0577	62	0.129167	17	0.0118056	0.00225026
gene605	614177	616447	2271	-	FJOH_RS03040	Fjoh_0578	292	0.128578	117	0.0171731	0.00328042
gene606	616561	617280	720	-	FJOH_RS03045	Fjoh_0579	107	0.148611	44	0.0203704	0.00668497
gene607	617243	618004	762	-	FJOH_RS03050	Fjoh_0580	188	0.246719	31	0.0135608	0.00375031
gene608	618225	620591	2367	+	FJOH_RS03055	Fjoh_0581	735	0.31052	246	0.034643	0.0122263
gene609	620625	621161	537	+	FJOH_RS03060	Fjoh_0582	344	0.640596	17	0.0105525	0.0020114
gene610	621391	622836	1446	+	FJOH_RS03065	Fjoh_0583	1719	1.1888	2376	0.547718	0.158683
gene611	622967	624427	1461	+	FJOH_RS03070	Fjoh_0584	917	0.627652	346	0.0789414	0.0172162
gene612	624801	625238	438	-	FJOH_RS03075	Fjoh_0585	379	0.865297	75	0.0570776	0.0168548
gene613	625275	625859	585	-	FJOH_RS03080	Fjoh_0586	866	1.48034	304	0.173219	0.0362686
gene614	626105	627124	1020	+	FJOH_RS03085	Fjoh_0587	206	0.201961	655	0.214052	0.0313598
gene615	627161	627877	717	+	FJOH_RS03090	Fjoh_0588	314	0.437936	275	0.127848	0.0259492
gene616	627963	628307	345	+	FJOH_RS03095	Fjoh_0589	222	0.643478	262	0.25314	0.0601871
gene617	628494	630200	1707	+	FJOH_RS03100	Fjoh_0590	333	0.195079	84	0.016403	0.00528866
gene618	630187	631470	1284	+	FJOH_RS03105	Fjoh_0591	309	0.240654	67	0.0173936	0.00771644
gene619	631471	632385	915	+	FJOH_RS03110	Fjoh_0592	103	0.112568	19	0.00692168	0.00312321
gene620	632465	632821	357	+	FJOH_RS03115	Fjoh_0593	203	0.568627	75	0.070028	0.0237683
gene621	632905	634116	1212	+	FJOH_RS03120	Fjoh_0594	116	0.0957096	7	0.00192519	0.00146825
gene622	634117	634860	744	-	FJOH_RS03125	Fjoh_0595	282	0.379032	153	0.0685484	0.019408
gene623	634933	635385	453	-	FJOH_RS03130	Fjoh_0596	244	0.538631	193	0.142016	0.0283702
gene624	635685	636449	765	-	FJOH_RS03135	Fjoh_0598	244	0.318954	220	0.0958606	0.0307722
gene626	637078	637584	507	+	FJOH_RS03145	Fjoh_0599	70	0.138067	8	0.0052597	0.000805223
gene627	637568	638170	603	+	FJOH_RS03150	Fjoh_0600	51	0.0845771	0	0	0
gene628	638167	643740	5574	+	FJOH_RS03155	Fjoh_0601	656	0.117689	24	0.00143524	0.000380574
gene629	643740	651215	7476	+	FJOH_RS03160	Fjoh_0602	565	0.0755752	62	0.0027644	0.00076451
gene630	651287	654070	2784	+	FJOH_RS03165	Fjoh_0603	200	0.0718391	26	0.00311303	0.000891982
gene631	654138	658010	3873	+	FJOH_RS03170	Fjoh_0604	136	0.0351149	27	0.00232378	0.000483044
gene632	658015	658725	711	+	FJOH_RS03175	Fjoh_0605	60	0.0843882	0	0	0
gene633	658795	669735	10941	+	FJOH_RS03180	Fjoh_0606	424	0.0387533	94	0.00286385	0.000708959
gene634	669701	670273	573	+	FJOH_RS03185	Fjoh_0607	417	0.727749	71	0.0413031	0.0144617
gene635	670447	671493	1047	-	FJOH_RS03190	Fjoh_0608	223	0.212989	23	0.00732251	0.00281177
gene636	672198	673199	1002	-	FJOH_RS03195	Fjoh_0609	98	0.0978044	6	0.00199601	0.00186709
gene637	673473	674261	789	+	FJOH_RS03200	Fjoh_0610	62	0.0785805	70	0.0295733	0.00442088
gene638	674266	675480	1215	+	FJOH_RS03205	Fjoh_0611	42	0.0345679	5	0.00137174	0.00168003
gene639	675455	675799	345	+	FJOH_RS03210	Fjoh_0612	27	0.0782609	2	0.00193237	0.00118333
gene640	675780	676280	501	+	FJOH_RS03215	Fjoh_0613	14	0.0279441	3	0.00199601	0.00141139
gene641	676280	677407	1128	+	FJOH_RS03220	Fjoh_0614	69	0.0611702	6	0.00177305	0.000626868
gene642	677480	677914	435	+	FJOH_RS03225	Fjoh_0615	77	0.177011	31	0.0237548	0.00338382
gene643	678121	678396	276	+	FJOH_RS03230		22	0.0797101	0	0	0
gene644	678400	679803	1404	+	FJOH_RS03235	Fjoh_0617	49	0.0349003	12	0.002849	0.00151091
gene645	679808	681712	1905	+	FJOH_RS03240	Fjoh_0618	136	0.0713911	31	0.00542432	0.00281056
gene646	681712	682899	1188	+	FJOH_RS03245	Fjoh_0619	51	0.0429293	4	0.00112233	0.000343643
gene647	682892	683416	525	+	FJOH_RS03250	Fjoh_0620	26	0.0495238	7	0.00444444	0.000777616
gene648	683400	684356	957	+	FJOH_RS03255	Fjoh_0621	38	0.0397074	27	0.00940439	0.000738879
gene649	684364	684873	510	+	FJOH_RS03260	Fjoh_0622	14	0.027451	7	0.00457516	0.00348924
gene650	685231	685674	444	+	FJOH_RS03265	Fjoh_0623	43	0.0968468	16	0.012012	0.00331523
gene651	685671	686249	579	+	FJOH_RS03270		65	0.112263	18	0.0103627	0.00366377
gene652	686663	687694	1032	+	FJOH_RS03280	Fjoh_0625	38	0.0368217	96	0.0310078	0.0156695
gene653	687746	688330	585	+	FJOH_RS03285	Fjoh_0626	32	0.0547009	155	0.0883191	0.0223315
gene654	688380	688949	570	+	FJOH_RS03290	Fjoh_0627	24	0.0421053	130	0.0760234	0.020547
gene655	688968	689702	735	+	FJOH_RS03295	Fjoh_0628	260	0.353741	116	0.0526077	0.0240384
gene656	689879	690427	549	+	FJOH_RS03300	Fjoh_0629	15	0.0273224	1	0.000607165	0.000743622
gene657	690430	691176	747	+	FJOH_RS03305	Fjoh_0630	5	0.00669344	0	0	0
gene658	691350	692510	1161	+	FJOH_RS03310	Fjoh_0631	48	0.0413437	18	0.00516796	0.00161139
gene659	692638	693033	396	+	FJOH_RS03315	Fjoh_0632	536	1.35354	147	0.123737	0.0280633
gene660	693724	694683	960	-	FJOH_RS03320	Fjoh_0633	197	0.205208	23	0.00798611	0.000425259
gene661	694670	695455	786	-	FJOH_RS03325	Fjoh_0634	102	0.129771	63	0.0267176	0.00858189
gene662	695455	696567	1113	-	FJOH_RS03330	Fjoh_0635	269	0.241689	55	0.016472	0.00925761
gene663	696591	696800	210	+	FJOH_RS03335		26	0.12381	0	0	0
gene664	696808	698709	1902	+	FJOH_RS03340	Fjoh_0636	466	0.245005	3858	0.67613	0.21561
gene665	698889	701330	2442	+	FJOH_RS03345	Fjoh_0637	399	0.163391	104	0.014196	0.00345456
gene666	701327	702688	1362	-	FJOH_RS03350	Fjoh_0638	303	0.222467	192	0.0469897	0.0117932
gene667	702819	703115	297	-	FJOH_RS03355	Fjoh_0639	1768	5.95286	739	0.829405	0.241515
gene668	703132	703428	297	-	FJOH_RS03360	Fjoh_0640	577	1.94276	3134	3.5174	0.976258
gene669	703447	703737	291	-	FJOH_RS03365	Fjoh_0641	688	2.36426	2376	2.72165	0.799961
gene670	703765	704061	297	-	FJOH_RS03370	Fjoh_0642	442	1.48822	6697	7.51627	1.76389
gene671	704173	704469	297	-	FJOH_RS03375	Fjoh_0643	728	2.45118	7442	8.35241	1.61915
gene672	704776	706122	1347	-	FJOH_RS03380	Fjoh_0644	1129	0.838159	3865	0.956446	0.260615
gene673	706233	706721	489	-	FJOH_RS03385	Fjoh_0645	253	0.517382	3230	2.20177	0.658405
gene674	706745	707743	999	-	FJOH_RS03390	Fjoh_0646	665	0.665666	1270	0.423757	0.149703
gene675	707916	708110	195	-	FJOH_RS03395	Fjoh_0647	11832	60.6769	4367	7.46496	1.87165
gene676	708120	708662	543	-	FJOH_RS03400	Fjoh_0648	2481	4.56906	432	0.265193	0.0925128
gene677	708768	709817	1050	-	FJOH_RS03405	Fjoh_0649	1507	1.43524	508	0.16127	0.0424335
gene678	709875	710465	591	+	FJOH_RS03410	Fjoh_0650	779	1.3181	822	0.463621	0.148664
gene679	710501	710743	243	-	FJOH_RS03415	Fjoh_0651	187	0.769547	1247	1.71056	0.360832
gene680	711290	712279	990	+	FJOH_RS03420	Fjoh_0652	457	0.461616	272	0.0915825	0.0317526
gene681	712263	713486	1224	-	FJOH_RS03425	Fjoh_0653	126	0.102941	15	0.00408497	0.00231081
gene682	713490	713906	417	-	FJOH_RS03430	Fjoh_0654	35	0.0839329	13	0.0103917	0.00545091
gene683	713948	714679	732	-	FJOH_RS03435	Fjoh_0655	21	0.0286885	9	0.00409836	0
gene684	714817	715221	405	-	FJOH_RS03440	Fjoh_0656	443	1.09383	42	0.0345679	0.0109034
gene685	715554	716504	951	+	FJOH_RS03445	Fjoh_0657	161	0.169295	52	0.0182264	0.00649623
gene686	716509	717204	696	+	FJOH_RS03450	Fjoh_0658	290	0.416667	88	0.0421456	0.0146992
gene688	717569	717973	405	-	FJOH_RS03460	Fjoh_0659	85	0.209877	123	0.101235	0.0242554
gene689	717983	720343	2361	-	FJOH_RS03465	Fjoh_0660	527	0.223211	391	0.0552026	0.0178302
gene690	720303	721307	1005	-	FJOH_RS03470	Fjoh_0661	352	0.350249	23	0.00762852	0.00266374
gene691	721497	722393	897	-	FJOH_RS03475	Fjoh_0662	283	0.315496	9	0.00334448	0.000788302
gene692	722658	724346	1689	+	FJOH_RS03480	Fjoh_0663	791	0.468324	275	0.0542727	0.0163722
gene693	724343	725110	768	-	FJOH_RS03485	Fjoh_0664	737	0.959635	173	0.0750868	0.0160091
gene694	725346	728501	3156	+	FJOH_RS03490	Fjoh_0665	12	0.00380228	26	0.00274609	0.000342244
gene695	728536	730065	1530	+	FJOH_RS03495	Fjoh_0666	12	0.00784314	15	0.00326797	0.000924323
gene696	730272	731591	1320	+	FJOH_RS03500	Fjoh_0667	519	0.393182	14	0.00353535	0.000818275
gene697	731596	732063	468	+	FJOH_RS03505	Fjoh_0668	19	0.0405983	66	0.0470085	0.0144132
gene698	732535	733566	1032	+	FJOH_RS03510	Fjoh_0669	9	0.00872093	27	0.00872093	0.00313989
gene699	733576	734223	648	+	FJOH_RS03515	Fjoh_0670	10	0.0154321	22	0.0113169	0.00600994
gene700	734227	735342	1116	+	FJOH_RS03520	Fjoh_0671	19	0.0170251	46	0.0137395	0.00608836
gene701	735361	736431	1071	+	FJOH_RS03525	Fjoh_0672	15	0.0140056	63	0.0196078	0.00689301
gene702	736428	737204	777	-	FJOH_RS03530	Fjoh_0673	167	0.214929	101	0.043329	0.0069506
gene703	737391	739691	2301	+	FJOH_RS03535	Fjoh_0674	38	0.0165146	22	0.00318702	0.00138571
gene704	740022	740768	747	-	FJOH_RS03540	Fjoh_0675	1167	1.56225	3509	1.56582	0.49245
gene705	740864	742864	2001	-	sdhA	Fjoh_0676	1013	0.506247	5883	0.98001	0.275955
gene706	742880	743545	666	-	FJOH_RS03550	Fjoh_0677	1352	2.03003	2821	1.41191	0.472258
gene707	743902	745263	1362	+	FJOH_RS03555	Fjoh_0678	679	0.498532	489	0.119677	0.0315413
gene708	745587	746672	1086	-	FJOH_RS26150	Fjoh_0679	31	0.0285451	11	0.0033763	0.0013554
gene709	746789	746998	210	-	FJOH_RS03565		5	0.0238095	0	0	0
gene710	747102	747473	372	+	FJOH_RS03570	Fjoh_0680	1144	3.07527	48	0.0430108	0.00380165
gene711	747644	748201	558	-	FJOH_RS03575	Fjoh_0681	75	0.134409	2	0.00119474	0.00146326
gene712	748303	749043	741	-	FJOH_RS03580	Fjoh_0682	126	0.17004	9	0.00404858	0
gene713	749184	749624	441	-	FJOH_RS03585	Fjoh_0683	103	0.23356	21	0.015873	0.0083316
gene714	749679	750278	600	-	FJOH_RS03590	Fjoh_0684	48	0.08	6	0.00333333	0.00117851
gene715	750275	751606	1332	-	FJOH_RS03595	Fjoh_0685	167	0.125375	32	0.00800801	0.00292375
gene716	751793	752206	414	+	FJOH_RS03600	Fjoh_0686	1159	2.79952	121	0.0974235	0.0233147
gene717	752339	753259	921	-	FJOH_RS03605	Fjoh_0687	283	0.307275	32	0.0115816	0.00234554
gene718	753996	755288	1293	+	FJOH_RS03610	Fjoh_0688	836	0.646558	2951	0.760763	0.251232
gene719	755281	756192	912	+	FJOH_RS03615	Fjoh_0689	884	0.969298	110	0.0402047	0.0128419
gene720	756605	757123	519	-	FJOH_RS03620	Fjoh_0690	1330	2.56262	1011	0.649326	0.284417
gene721	757213	757569	357	-	FJOH_RS03625	Fjoh_0691	353	0.988796	390	0.364146	0.0505755
gene722	757749	758552	804	+	FJOH_RS03630	Fjoh_0692	137	0.170398	78	0.0323383	0.0112285
gene723	758719	759495	777	+	FJOH_RS03635	Fjoh_0693	224	0.288288	176	0.0755041	0.0207988
gene724	759578	759952	375	-	FJOH_RS03640	Fjoh_0694	1090	2.90667	208	0.184889	0.0377752
gene725	759979	760299	321	-	FJOH_RS03645	Fjoh_0695	128	0.398754	81	0.0841121	0.0325988
gene726	761156	763915	2760	-	FJOH_RS03650	Fjoh_0696	611	0.221377	46	0.00555556	0.00238048
gene727	763979	765442	1464	-	FJOH_RS03655	Fjoh_0697	7006	4.78552	49337	11.2334	3.95267
gene728	765556	766749	1194	-	FJOH_RS03660	Fjoh_0698	281	0.235343	1358	0.379118	0.122006
gene729	766834	769992	3159	-	FJOH_RS03665	Fjoh_0699	894	0.283001	66	0.00696423	0.00258144
gene730	770135	770734	600	-	FJOH_RS03670	Fjoh_0700	1196	1.99333	207	0.115	0.0398086
gene731	770856	771062	207	-	FJOH_RS03675		434	2.09662	84	0.135266	0.0359895
gene732	771243	771599	357	+	FJOH_RS03680	Fjoh_0701	95	0.266106	115	0.107376	0.0485303
gene733	771635	772015	381	+	FJOH_RS03685	Fjoh_0702	227	0.595801	148	0.129484	0.0493247
gene734	772258	772638	381	-	FJOH_RS03690	Fjoh_0703	3109	8.1601	1106	0.967629	0.215162
gene735	772646	776047	3402	-	FJOH_RS03695	Fjoh_0704	1430	0.420341	1813	0.177641	0.055033
gene736	776274	777866	1593	-	FJOH_RS03700	Fjoh_0705	163	0.102323	119	0.0249006	0.00437925
gene737	777914	778627	714	-	FJOH_RS03705	Fjoh_0706	205	0.287115	14	0.00653595	0.00114355
gene738	778668	780950	2283	-	FJOH_RS03710	Fjoh_0707	510	0.22339	85	0.0124106	0.0040423
gene739	781080	782423	1344	-	FJOH_RS03715	Fjoh_0708	2233	1.66146	4993	1.23834	0.450384
gene740	782748	783542	795	+	FJOH_RS03720	Fjoh_0709	641	0.806289	515	0.215933	0.0465267
gene741	783623	784765	1143	-	FJOH_RS03725	Fjoh_0710	473	0.413823	1087	0.317002	0.0813891
gene742	784870	785613	744	+	FJOH_RS03730	Fjoh_0711	275	0.369624	54	0.0241935	0.00502911
gene743	785666	786811	1146	-	FJOH_RS03735	Fjoh_0712	54	0.0471204	16	0.00465387	0.0027823
gene744	786903	787658	756	-	FJOH_RS03740	Fjoh_0713	114	0.150794	327	0.14418	0.0447493
gene745	787754	788626	873	-	FJOH_RS03745	Fjoh_0714	790	0.904926	1644	0.627721	0.162061
gene746	788840	789844	1005	+	FJOH_RS03750	Fjoh_0715	455	0.452736	2269	0.75257	0.229154
gene747	789924	790787	864	+	FJOH_RS03755	Fjoh_0716	548	0.634259	216	0.0833333	0.0122215
gene748	790861	791217	357	+	FJOH_RS03760	Fjoh_0717	642	1.79832	107	0.0999066	0.0355606
gene749	791292	792923	1632	+	FJOH_RS03765	Fjoh_0718	715	0.438113	412	0.0841503	0.019446
gene750	792923	793927	1005	+	FJOH_RS03770	Fjoh_0719	286	0.284577	219	0.0726368	0.0179519
gene751	794008	795042	1035	+	FJOH_RS03775	Fjoh_0720	290	0.280193	218	0.0702093	0.0234121
gene752	795085	795861	777	+	FJOH_RS03780	Fjoh_0721	263	0.338481	174	0.0746461	0.0172909
gene753	795960	797714	1755	+	FJOH_RS03785	Fjoh_0722	306	0.174359	452	0.08585	0.0279503
gene754	797772	798518	747	+	FJOH_RS03790	Fjoh_0723	427	0.57162	194	0.0865685	0.0194993
gene755	798609	799178	570	-	FJOH_RS03795	Fjoh_0724	204	0.357895	28	0.0163743	0.00880112
gene756	799165	800145	981	-	FJOH_RS03800	Fjoh_0725	271	0.276249	53	0.0180088	0.00220209
gene757	800284	802077	1794	+	FJOH_RS03805	Fjoh_0726	686	0.382386	94	0.0174656	0.00638395
gene758	802174	804369	2196	+	FJOH_RS03810	Fjoh_0727	584	0.265938	94	0.0142684	0.00483354
gene759	804687	805844	1158	+	FJOH_RS03815	Fjoh_0728	756	0.65285	698	0.200921	0.065118
gene760	806034	807194	1161	+	FJOH_RS03820	Fjoh_0729	1141	0.982773	2480	0.71203	0.193741
gene761	807492	808265	774	+	FJOH_RS03825	Fjoh_0730	647	0.835917	104	0.044789	0.0171483
gene762	808262	809203	942	+	FJOH_RS03830	Fjoh_0731	372	0.394904	352	0.124558	0.024558
gene763	809227	810447	1221	+	FJOH_RS03835	Fjoh_0732	335	0.274365	100	0.0273	0.0052228
gene764	810480	811100	621	+	FJOH_RS03840	Fjoh_0733	82	0.132045	46	0.0246914	0.00695732
gene765	811141	811470	330	+	FJOH_RS03845	Fjoh_0734	18	0.0545455	7	0.00707071	0.00688797
gene766	811591	813234	1644	+	pgi	Fjoh_0735	1811	1.10158	1891	0.383414	0.10386
gene767	813560	816388	2829	+	FJOH_RS03855	Fjoh_0736	4938	1.74549	14157	1.66808	0.546827
gene768	816496	816918	423	+	FJOH_RS03860	Fjoh_0737	1896	4.48227	693	0.546099	0.159955
gene769	817012	817503	492	+	FJOH_RS03865	Fjoh_0738	130	0.264228	140	0.0948509	0.0372105
gene770	817534	817989	456	-	FJOH_RS03870	Fjoh_0739	760	1.66667	270	0.197368	0.0606747
gene771	818069	818416	348	+	FJOH_RS03875	Fjoh_0740	57	0.163793	57	0.0545977	0.0161278
gene772	818521	819381	861	+	FJOH_RS03880	Fjoh_0741	246	0.285714	150	0.058072	0.0236746
gene773	819451	820023	573	+	FJOH_RS03885	Fjoh_0742	398	0.69459	195	0.113438	0.0338182
gene774	820082	820447	366	+	FJOH_RS03890	Fjoh_0743	626	1.71038	15	0.0136612	0.00696587
gene775	820474	821055	582	+	FJOH_RS03895	Fjoh_0744	972	1.6701	61	0.034937	0.0101893
gene776	821339	822808	1470	-	FJOH_RS03900	Fjoh_0745	902	0.613605	1464	0.331973	0.0984681
gene777	822817	823755	939	-	FJOH_RS03905	Fjoh_0746	150	0.159744	50	0.0177494	0.00627033
gene778	823757	824488	732	-	FJOH_RS03910	Fjoh_0747	58	0.079235	7	0.00318761	0.00111543
gene779	824485	825033	549	-	FJOH_RS03915	Fjoh_0748	52	0.0947177	112	0.0680024	0.0103307
gene780	825046	825516	471	-	FJOH_RS03920	Fjoh_0749	48	0.101911	63	0.044586	0.00780092
gene781	825654	826181	528	-	FJOH_RS03925	Fjoh_0750	49	0.092803	91	0.0574495	0.0252091
gene782	826190	827272	1083	-	FJOH_RS03930	Fjoh_0751	1546	1.42752	48	0.0147738	0.00326457
gene783	827434	828309	876	-	FJOH_RS03935	Fjoh_0752	107	0.122146	527	0.200533	0.0594503
gene784	828312	828647	336	-	FJOH_RS03940	Fjoh_0753	37	0.110119	113	0.112103	0.00607512
gene785	828790	829608	819	-	FJOH_RS03945	Fjoh_0754	61	0.0744811	126	0.0512821	0.0153477
gene786	829605	830432	828	-	FJOH_RS03950	Fjoh_0755	61	0.0736715	244	0.0982287	0.0288004
gene787	830507	831199	693	-	FJOH_RS03955	Fjoh_0756	80	0.11544	93	0.044733	0.0161977
gene788	831309	831665	357	-	FJOH_RS03960	Fjoh_0757	99	0.277311	23	0.0214753	0.00936038
gene789	831763	832668	906	-	FJOH_RS03965	Fjoh_0758	154	0.169978	166	0.0610743	0.0275091
gene790	832838	833490	653	+	FJOH_RS03970		105	0.160796	673	0.343543	0.11458
gene791	833671	834828	1158	+	FJOH_RS03975	Fjoh_0760	567	0.489637	925	0.266264	0.0842629
gene792	835050	837458	2409	-	FJOH_RS03980	Fjoh_0761	79	0.0327937	70	0.0096859	0.00150626
gene793	837711	838706	996	+	FJOH_RS03985	Fjoh_0762	1163	1.16767	383	0.128179	0.0407854
gene794	839086	841761	2676	+	FJOH_RS03990	Fjoh_0763	27	0.0100897	21	0.00261584	0
gene795	841773	843083	1311	+	FJOH_RS03995	Fjoh_0764	11	0.00839054	197	0.050089	0.015115
gene796	843096	844691	1596	+	FJOH_RS04000	Fjoh_0765	12	0.0075188	14	0.00292398	0.00184456
gene797	844695	845834	1140	+	FJOH_RS04005	Fjoh_0766	26	0.022807	18	0.00526316	0.00107434
gene798	845972	846379	408	-	FJOH_RS04010	Fjoh_0767	9205	22.5613	181	0.147876	0.0269236
gene799	846463	847482	1020	-	FJOH_RS04015	Fjoh_0768	3234	3.17059	1310	0.428105	0.0891681
gene800	847567	848094	528	-	FJOH_RS04020	Fjoh_0769	94	0.17803	26	0.0164141	0.00618558
gene801	848181	848537	357	-	FJOH_RS04025	Fjoh_0770	1719	4.81513	220	0.205415	0.0563483
gene802	848781	849329	549	+	FJOH_RS04030	Fjoh_0771	570	1.03825	48	0.0291439	0.0034077
gene803	850019	852427	2409	-	FJOH_RS04035	Fjoh_0772	37	0.0153591	20	0.0027674	0.00103083
gene804	852624	854570	1947	-	FJOH_RS04040	Fjoh_0773	54	0.027735	34	0.00582092	0.000554763
gene805	854683	855750	1068	-	FJOH_RS04045		27	0.0252809	55	0.017166	0.00551296
gene806	856193	858397	2205	-	FJOH_RS04050	Fjoh_0775	19	0.00861678	79	0.0119426	0.0043539
gene807	858521	860092	1572	-	FJOH_RS04055	Fjoh_0776	12	0.00763359	23	0.00487701	0.00299501
gene808	860160	862165	2006	-	FJOH_RS04060	Fjoh_0777	24	0.0119641	20	0.00332336	0.00158949
gene809	862418	864817	2400	-	FJOH_RS04070	Fjoh_0778	90	0.0375	117	0.01625	0.00595848
gene810	865012	867495	2484	-	FJOH_RS04075	Fjoh_0779	49	0.0197262	86	0.0115405	0.0033722
gene811	867579	868913	1335	-	FJOH_RS04080	Fjoh_0780	20	0.0149813	128	0.03196	0.0131282
gene812	868972	870543	1572	-	FJOH_RS04085	Fjoh_0781	19	0.0120865	105	0.0222646	0.00939238
gene813	870554	873685	3132	-	FJOH_RS04090	Fjoh_0782	67	0.0213921	185	0.0196892	0.00600023
gene814	874186	874902	717	+	FJOH_RS04095	Fjoh_0783	57	0.0794979	50	0.023245	0.00602579
gene815	874970	875662	693	+	FJOH_RS04100	Fjoh_0784	95	0.137085	44	0.021164	0.00513568
gene816	875717	875926	210	-	FJOH_RS04105	Fjoh_0785	48	0.228571	58	0.0920635	0.0280373
gene817	876411	878207	1797	+	FJOH_RS04110	Fjoh_0786	1326	0.737896	1203	0.22315	0.063389
gene818	878477	879094	618	+	FJOH_RS04115	Fjoh_0787	80	0.12945	1	0.000539374	0.000660596
gene819	879237	880196	960	+	FJOH_RS04120	Fjoh_0788	226	0.235417	23	0.00798611	0.00348089
gene820	880239	880736	498	-	FJOH_RS04125	Fjoh_0789	29	0.0582329	9	0.0060241	0.00141989
gene821	880783	881262	480	-	FJOH_RS04130	Fjoh_0790	6	0.0125	33	0.0229167	0.0051031
gene822	881497	882543	1047	+	FJOH_RS04135	Fjoh_0791	2229	2.12894	448	0.14263	0.0512847
gene823	882654	883352	699	-	FJOH_RS04140	Fjoh_0792	341	0.48784	166	0.0791607	0.0209851
gene824	883342	885363	2022	-	FJOH_RS04145	Fjoh_0793	691	0.341741	38	0.00626442	0.000534186
gene825	885503	885748	246	-	FJOH_RS04150	Fjoh_0794	32	0.130081	101	0.136856	0.0834242
gene826	885925	886734	810	-	FJOH_RS04155	Fjoh_0795	98	0.120988	4	0.00164609	0.00133349
gene827	887013	888554	1542	-	FJOH_RS04160	Fjoh_0796	2123	1.37678	1331	0.287722	0.088132
gene828	888716	889336	621	+	FJOH_RS04165	Fjoh_0797	31	0.0499195	3	0.00161031	0.00113866
gene829	889412	892072	2661	-	FJOH_RS04170	Fjoh_0798	1318	0.495303	401	0.0502317	0.0118401
gene830	892273	893205	933	+	FJOH_RS04175	Fjoh_0799	396	0.424437	57	0.0203644	0.00854093
gene831	893320	893757	438	+	FJOH_RS04180	Fjoh_0800	312	0.712329	99	0.0753425	0.0217195
gene832	893929	895020	1092	+	FJOH_RS04185	Fjoh_0801	404	0.369963	1971	0.601648	0.179044
gene833	895101	895967	867	+	FJOH_RS04190	Fjoh_0802	273	0.314879	282	0.10842	0.0248852
gene834	896039	899590	3552	-	FJOH_RS26155	Fjoh_0803	47	0.013232	38	0.00356607	0.00171634
gene835	900078	903920	3843	-	FJOH_RS04205	Fjoh_0804	53	0.0137913	5	0.000433689	0.000383024
gene836	904059	907124	3066	-	FJOH_RS26160	Fjoh_0805	96	0.0313112	15	0.00163079	0.000831543
gene837	907269	911324	4056	-	FJOH_RS26165	Fjoh_0806	207	0.0510355	30	0.00246548	0.000759913
gene838	911732	912202	471	-	FJOH_RS04220	Fjoh_0807	137	0.29087	28	0.019816	0.00770401
gene839	912630	916805	4176	+	FJOH_RS26170	Fjoh_0808	1604	0.3841	937	0.0747925	0.0259618
gene840	916880	918049	1170	-	FJOH_RS04230	Fjoh_0809	78	0.0666667	32	0.00911681	0.0030419
gene841	918175	919446	1272	-	FJOH_RS04235	Fjoh_0810	69	0.0542453	52	0.0136268	0.00325729
gene842	919473	920105	633	-	FJOH_RS04240	Fjoh_0811	59	0.093207	26	0.0136914	0.00718177
gene843	920297	921157	861	-	FJOH_RS04245	Fjoh_0812	125	0.14518	12	0.00464576	0.00217286
gene844	921287	921694	408	-	FJOH_RS04250	Fjoh_0813	83	0.203431	16	0.0130719	0.00360775
gene845	921705	922841	1137	-	FJOH_RS04255	Fjoh_0814	195	0.171504	20	0.00586338	0.0025134
gene846	922918	923556	639	-	FJOH_RS04260	Fjoh_0815	1013	1.58529	43	0.0224309	0.00169033
gene847	923743	924252	510	-	FJOH_RS04265	Fjoh_0816	208	0.407843	8	0.00522876	0.000800487
gene848	924386	924670	285	-	FJOH_RS04270	Fjoh_0817	109	0.382456	135	0.157895	0.0367166
gene849	924922	925203	282	-	FJOH_RS04275	Fjoh_0818	774	2.74468	229	0.270686	0.0802521
gene850	925286	926797	1512	-	FJOH_RS04280	Fjoh_0819	3075	2.03373	7915	1.74493	0.599355
gene851	927033	928607	1575	-	FJOH_RS04285	Fjoh_0820	128	0.0812698	131	0.0277249	0.00989064
gene852	928694	931483	2790	-	FJOH_RS04290	Fjoh_0821	92	0.0329749	76	0.00908005	0.00204856
gene853	931800	933650	1851	-	FJOH_RS04295	Fjoh_0822	1989	1.07455	2029	0.365388	0.110399
gene854	933660	935276	1617	-	FJOH_RS04300	Fjoh_0823	1127	0.69697	1406	0.289837	0.0487154
gene855	935299	936105	807	-	FJOH_RS04305	Fjoh_0824	800	0.991326	675	0.27881	0.0831391
gene856	936184	937062	879	+	FJOH_RS04310	Fjoh_0825	938	1.06712	194	0.0735684	0.0103437
gene857	937077	937427	351	+	FJOH_RS04315	Fjoh_0826	188	0.535613	180	0.17094	0.0290542
gene858	937625	938779	1155	+	FJOH_RS04320	Fjoh_0827	368	0.318615	485	0.139971	0.0453465
gene859	938779	940140	1362	+	FJOH_RS04325	Fjoh_0828	354	0.259912	158	0.0386686	0.0137588
gene860	940161	942128	1968	+	FJOH_RS04330	Fjoh_0829	638	0.324187	155	0.0262534	0.00757381
gene861	942302	943339	1038	-	FJOH_RS04335	Fjoh_0830	331	0.318882	561	0.180154	0.0484194
gene862	943530	944474	945	-	FJOH_RS04340	Fjoh_0831	563	0.595767	715	0.252205	0.0731971
gene863	944550	945311	762	-	FJOH_RS04345	Fjoh_0832	258	0.338583	1036	0.453193	0.142817
gene864	945432	947234	1803	+	FJOH_RS04350	Fjoh_0833	1528	0.847476	369	0.0682196	0.022777
gene865	947287	947673	387	-	FJOH_RS04355	Fjoh_0834	79	0.204134	5	0.00430663	0.00279102
gene866	947970	948335	366	-	FJOH_RS04360	Fjoh_0835	69	0.188525	8	0.00728597	0.00402175
gene867	948534	948773	240	-	FJOH_RS04365	Fjoh_0836	113	0.470833	13	0.0180556	0.00450051
gene868	948858	949136	279	-	FJOH_RS04370	Fjoh_0837	335	1.20072	501	0.598566	0.171163
gene869	949161	949532	372	-	FJOH_RS04375	Fjoh_0838	188	0.505376	795	0.712366	0.112084
gene870	949735	950679	945	-	FJOH_RS04380	Fjoh_0839	102	0.107937	422	0.148854	0.039773
gene871	951149	952294	1146	+	nhaA	Fjoh_0840	532	0.464223	84	0.0244328	0.0123866
gene872	952296	952826	531	+	FJOH_RS04390	Fjoh_0841	70	0.131827	10	0.00627746	0.00428066
gene873	952954	953730	777	-	FJOH_RS04395	Fjoh_0842	964	1.24067	291	0.124839	0.0291641
gene874	953844	955193	1350	-	FJOH_RS04400	Fjoh_0843	467	0.345926	228	0.0562963	0.0155644
gene875	955177	955962	786	-	FJOH_RS04405	Fjoh_0844	322	0.409669	193	0.081849	0.029624
gene876	956172	956483	312	-	FJOH_RS04410	Fjoh_0845	100	0.320513	222	0.237179	0.0825593
gene877	956624	958405	1782	-	FJOH_RS04415	Fjoh_0846	500	0.280584	210	0.0392817	0.00933125
gene878	958542	959813	1272	-	FJOH_RS04420	Fjoh_0847	1148	0.902516	1911	0.500786	0.141671
gene879	960261	961670	1410	-	FJOH_RS04425	Fjoh_0848	1453	1.0305	18	0.00425532	0.00180816
gene880	961696	962592	897	-	FJOH_RS04430	Fjoh_0849	81	0.090301	76	0.0282423	0.00745074
gene881	962754	963293	540	-	FJOH_RS04435	Fjoh_0850	40	0.0740741	58	0.0358025	0.00459866
gene882	963498	964241	744	+	FJOH_RS04440	Fjoh_0851	3	0.00403226	1	0.000448029	0.000548721
gene883	964374	964820	447	+	FJOH_RS04445	Fjoh_0852	61	0.136465	0	0	0
gene884	965003	965494	492	+	FJOH_RS04450	Fjoh_0853	43	0.0873984	7	0.00474255	0.0036169
gene885	965508	966065	558	+	FJOH_RS04455	Fjoh_0854	22	0.0394265	19	0.0113501	0.00263792
gene886	966140	967042	903	+	FJOH_RS04460	Fjoh_0855	1557	1.72425	116	0.0428202	0.0148025
gene887	967105	967332	228	-	FJOH_RS04465	Fjoh_0856	557	2.44298	177	0.258772	0.0900993
gene888	967792	969927	2136	+	FJOH_RS04470	Fjoh_0857	1453	0.680243	1534	0.239388	0.0600368
gene889	970173	970448	276	+	FJOH_RS04475	Fjoh_0858	192	0.695652	45	0.0543478	0.0133124
gene890	971700	972263	564	+	FJOH_RS04480	Fjoh_0859	96	0.170213	83	0.0490544	0.0135225
gene891	972275	973789	1515	+	FJOH_RS04485	Fjoh_0860	160	0.105611	336	0.0739274	0.0171363
gene892	973910	974794	885	+	FJOH_RS04490	Fjoh_0861	103	0.116384	88	0.033145	0.00976383
gene893	975014	975721	708	+	FJOH_RS04495	Fjoh_0862	571	0.806497	349	0.164313	0.0391211
gene894	975721	976353	633	+	FJOH_RS04500	Fjoh_0863	176	0.278041	318	0.167457	0.0426248
gene895	976463	977593	1131	+	FJOH_RS04505	Fjoh_0864	483	0.427056	9	0.00265252	0.00165414
gene896	977756	979210	1455	+	FJOH_RS04510	Fjoh_0865	215	0.147766	71	0.0162658	0.00524172
gene897	979276	979794	519	+	FJOH_RS04515	Fjoh_0866	532	1.02505	744	0.477842	0.128655
gene898	979876	980061	186	+	FJOH_RS04520		412	2.21505	26	0.046595	0.0116142
gene899	980148	980840	693	+	FJOH_RS04525	Fjoh_0867	118	0.170274	48	0.023088	0.00669092
gene900	980926	981252	327	-	FJOH_RS04530	Fjoh_0868	18	0.0550459	3	0.0030581	0.00216241
gene901	981428	982954	1527	+	FJOH_RS04535	Fjoh_0869	206	0.134905	363	0.0792403	0.0196954
gene902	982954	983301	348	+	FJOH_RS04540	Fjoh_0870	34	0.0977011	71	0.0680077	0.0257287
gene903	983313	985712	2400	+	FJOH_RS04545	Fjoh_0871	628	0.261667	223	0.0309722	0.00707311
gene904	985770	986165	396	-	FJOH_RS04550	Fjoh_0872	63	0.159091	40	0.03367	0.0156008
gene905	986313	987212	900	+	FJOH_RS04555	Fjoh_0873	76	0.0844444	21	0.00777778	0.00392837
gene906	987200	987649	450	+	FJOH_RS04560	Fjoh_0874	35	0.0777778	59	0.0437037	0.00947164
gene907	987771	988583	813	+	FJOH_RS04565	Fjoh_0875	54	0.0664207	20	0.00820008	0.0010043
gene908	988732	989208	477	+	FJOH_RS04570	Fjoh_0876	51	0.106918	20	0.0139762	0.00941453
gene909	989400	990113	714	+	FJOH_RS04575	Fjoh_0877	91	0.127451	96	0.0448179	0.0224963
gene910	990206	991279	1074	+	FJOH_RS04580	Fjoh_0878	267	0.248603	58	0.0180012	0.00748748
gene911	991565	993004	1440	+	FJOH_RS04585	Fjoh_0879	413	0.286806	210	0.0486111	0.0164262
gene912	993213	993956	744	+	FJOH_RS04590	Fjoh_0880	516	0.693548	102	0.0456989	0.00855371
gene913	994028	995632	1605	+	FJOH_RS04595	Fjoh_0881	765	0.476636	2483	0.51568	0.177971
gene914	995743	996243	501	-	FJOH_RS04600	Fjoh_0882	104	0.207585	13	0.00864937	0.00293804
gene915	996328	997410	1083	-	FJOH_RS04605	Fjoh_0883	182	0.168052	12	0.00369344	0.00172745
gene916	997551	998285	735	+	FJOH_RS04610	Fjoh_0884	262	0.356463	294	0.133333	0.0359838
gene917	998335	998868	534	+	FJOH_RS04615	Fjoh_0885	5372	10.0599	3727	2.32647	0.61169
gene918	999032	1001806	2775	-	FJOH_RS04620	Fjoh_0886	34	0.0122523	92	0.0110511	0.00457483
gene919	1002157	1002810	654	-	FJOH_RS04625	Fjoh_0887	200	0.30581	774	0.394495	0.112002
gene920	1002892	1003593	702	-	FJOH_RS04630	Fjoh_0888	247	0.351852	857	0.406933	0.137261
gene921	1003762	1006068	2307	-	FJOH_RS04635	Fjoh_0889	808	0.350238	737	0.106488	0.0371065
gene922	1006079	1006558	480	-	FJOH_RS04640	Fjoh_0890	96	0.2	171	0.11875	0.0347361
gene923	1006542	1007912	1371	-	FJOH_RS04645	Fjoh_0891	957	0.698031	655	0.159251	0.0471359
gene924	1008230	1008700	471	+	FJOH_RS04650	Fjoh_0892	14	0.029724	2	0.00141543	0.000866769
gene925	1008831	1009790	960	+	FJOH_RS04655	Fjoh_0893	62	0.0645833	11	0.00381944	0.000850517
gene926	1009935	1010348	414	+	FJOH_RS04660	Fjoh_0894	16	0.0386473	12	0.00966184	0.00451891
gene927	1010438	1011337	900	+	FJOH_RS04665	Fjoh_0895	120	0.133333	21	0.00777778	0.0020787
gene928	1011496	1012287	792	+	FJOH_RS04670	Fjoh_0896	82	0.103535	152	0.0639731	0.0266401
gene929	1012518	1013699	1182	+	FJOH_RS04675	Fjoh_0897	96	0.0812183	349	0.0984208	0.0211195
gene930	1013729	1015081	1353	+	FJOH_RS04680	Fjoh_0898	94	0.0694752	423	0.104213	0.0312395
gene931	1015099	1015545	447	+	FJOH_RS04685	Fjoh_0899	29	0.064877	135	0.100671	0.0192446
gene932	1015718	1016269	552	+	FJOH_RS04690	Fjoh_0900	788	1.42754	14	0.00845411	0.00073958
gene933	1016286	1017329	1044	+	FJOH_RS04695	Fjoh_0901	171	0.163793	21	0.00670498	0.00244206
gene934	1017380	1017610	231	-	FJOH_RS04700	Fjoh_0902	31	0.134199	1	0.001443	0.00176731
gene935	1017610	1018851	1242	-	FJOH_RS04705	Fjoh_0903	117	0.0942029	106	0.0284487	0.00427313
gene936	1019126	1019560	435	-	FJOH_RS04710	Fjoh_0904	493	1.13333	22	0.0168582	0.00895274
gene937	1019585	1020973	1389	-	FJOH_RS04715	Fjoh_0905	1283	0.923686	1280	0.307175	0.0948909
gene938	1021236	1022384	1149	+	FJOH_RS04720	Fjoh_0906	4	0.00348129	46	0.0133449	0.0030975
gene939	1022388	1025534	3147	+	FJOH_RS04725	Fjoh_0907	28	0.00889736	37	0.00391908	0.00191099
gene940	1025531	1026898	1368	+	FJOH_RS04730	Fjoh_0908	8	0.00584795	8	0.00194932	0.00107599
gene941	1027259	1027537	279	-	FJOH_RS04735	Fjoh_0909	68	0.243728	17	0.0203106	0.00774282
gene942	1027644	1027931	288	-	FJOH_RS04740	Fjoh_0910	62	0.215278	18	0.0208333	0.0147314
gene943	1028005	1028286	282	-	FJOH_RS04745		35	0.124113	53	0.0626478	0.017068
gene944	1028412	1029710	1299	+	FJOH_RS04750	Fjoh_0912	29	0.0223249	31	0.00795484	0.00113315
gene945	1029714	1030238	525	+	FJOH_RS04755	Fjoh_0913	4	0.00761905	1	0.000634921	0.000777616
gene946	1030269	1030700	432	+	FJOH_RS04760	Fjoh_0914	31	0.0717593	10	0.00771605	0.00500057
gene947	1030756	1030947	192	-	FJOH_RS04765	Fjoh_0915	354	1.84375	4	0.00694444	0.00425259
gene948	1031001	1031306	306	-	FJOH_RS04770		429	1.40196	177	0.19281	0.078056
gene949	1031550	1032008	459	+	FJOH_RS04775		751	1.63617	165	0.119826	0.0247926
gene950	1032001	1032399	399	+	FJOH_RS04780	Fjoh_0918	391	0.97995	43	0.0359231	0.0181019
gene951	1032531	1033466	936	-	FJOH_RS04785	Fjoh_0919	435	0.464744	32	0.011396	0.0034893
gene952	1033559	1033771	213	+	FJOH_RS04790		351	1.64789	38	0.0594679	0.0215996
gene953	1033862	1034269	408	+	FJOH_RS04795		234	0.573529	40	0.0326797	0.00608646
gene954	1034269	1035342	1074	+	FJOH_RS04800	Fjoh_0920	1614	1.50279	223	0.0692117	0.0171854
gene955	1035424	1035894	471	+	FJOH_RS04805	Fjoh_0921	318	0.675159	494	0.349611	0.0851422
gene956	1035894	1036646	753	+	FJOH_RS04810	Fjoh_0922	386	0.512616	65	0.0287738	0.006392
gene957	1036668	1036874	207	+	FJOH_RS04815		96	0.463768	26	0.041868	0.00859668
gene958	1036977	1037627	651	+	FJOH_RS04820	Fjoh_0923	425	0.652842	115	0.0588838	0.0194404
gene959	1037655	1037882	228	+	FJOH_RS04825		258	1.13158	126	0.184211	0.046313
gene960	1038148	1038558	411	-	FJOH_RS04830	Fjoh_0924	7675	18.674	3653	2.96269	0.837888
gene961	1038698	1039129	432	-	FJOH_RS04835		36	0.0833333	7	0.00540123	0.00250029
gene962	1039292	1040461	1170	-	FJOH_RS04840	Fjoh_0926	257	0.219658	31	0.00883191	0.00310136
gene963	1040481	1040945	465	-	FJOH_RS04845	Fjoh_0927	36	0.0774194	11	0.0078853	0.00464569
gene964	1041110	1043362	2253	-	FJOH_RS04850	Fjoh_0928	163	0.072348	274	0.0405385	0.0141489
gene965	1043559	1044464	906	-	FJOH_RS04855	Fjoh_0929	311	0.343267	97	0.035688	0.00819804
gene966	1044476	1044829	354	-	FJOH_RS04860	Fjoh_0930	22	0.0621469	3	0.00282486	0
gene967	1044925	1045317	393	+	FJOH_RS04865	Fjoh_0931	113	0.287532	174	0.147583	0.0415
gene968	1045392	1047260	1869	+	FJOH_RS04870	Fjoh_0932	824	0.440877	218	0.03888	0.00761696
gene969	1047354	1048007	654	+	FJOH_RS04875	Fjoh_0933	254	0.388379	143	0.0728848	0.020694
gene970	1048057	1048542	486	-	FJOH_RS04880	Fjoh_0934	97	0.199588	50	0.0342936	0.00968755
gene971	1048552	1048950	399	-	FJOH_RS04885	Fjoh_0935	88	0.220551	17	0.0142022	0.00270708
gene972	1049119	1049901	783	-	FJOH_RS04890	Fjoh_0936	321	0.409962	514	0.218817	0.0577002
gene973	1049913	1051385	1473	-	FJOH_RS04895	Fjoh_0937	374	0.253904	32	0.00724146	0.00508788
gene974	1051556	1052104	549	-	FJOH_RS04900	Fjoh_0938	420	0.765027	123	0.0746812	0.0126852
gene975	1052141	1053154	1014	-	FJOH_RS04905	Fjoh_0939	128	0.126233	495	0.162722	0.0428455
gene976	1053280	1053645	366	-	FJOH_RS04910	Fjoh_0940	72	0.196721	34	0.0309654	0.0185645
gene977	1053666	1054541	876	-	FJOH_RS04915	Fjoh_0941	286	0.326484	131	0.0498478	0.0138484
gene978	1054769	1056019	1251	+	FJOH_RS04920	Fjoh_0942	1488	1.18945	251	0.0668798	0.0218134
gene979	1056174	1056578	405	+	FJOH_RS04925	Fjoh_0943	647	1.59753	26	0.0213992	0.00403208
gene980	1056762	1057685	924	+	FJOH_RS04930	Fjoh_0944	199	0.215368	299	0.107864	0.0312388
gene981	1057685	1058350	666	+	FJOH_RS04935	Fjoh_0945	161	0.241742	43	0.0215215	0.0042909
gene982	1058440	1059465	1026	+	hemE	Fjoh_0946	294	0.28655	327	0.106238	0.0440919
gene983	1059543	1060220	678	+	FJOH_RS26175	Fjoh_0947	187	0.275811	27	0.0132743	0.00312879
gene984	1060223	1060600	378	+	FJOH_RS04950	Fjoh_0948	74	0.195767	9	0.00793651	0.00324007
gene985	1060603	1061148	546	+	FJOH_RS04955	Fjoh_0949	63	0.115385	8	0.004884	0.000747707
gene986	1061145	1062047	903	+	FJOH_RS04960	Fjoh_0950	102	0.112957	307	0.113326	0.034064
gene987	1062949	1063407	459	+	FJOH_RS04965	Fjoh_0951	37	0.08061	2	0.00145243	0.00088943
gene988	1063501	1064439	939	+	FJOH_RS04970	Fjoh_0952	73	0.0777423	13	0.00461484	0.00115029
gene989	1064528	1065415	888	+	FJOH_RS04975	Fjoh_0953	179	0.201577	113	0.0424174	0.013189
gene990	1065674	1067536	1863	-	FJOH_RS04980	Fjoh_0954	601	0.322598	166	0.0297012	0.0071446
gene991	1067540	1068172	633	-	FJOH_RS04985	Fjoh_0955	87	0.137441	7	0.00368615	0.00170636
gene992	1068247	1068585	339	-	FJOH_RS04990	Fjoh_0956	56	0.165192	5	0.00491642	0.00602136
gene993	1068872	1069867	996	+	FJOH_RS04995	Fjoh_0957	264	0.26506	979	0.327644	0.0982765
gene994	1069869	1070267	399	+	FJOH_RS05000	Fjoh_0958	331	0.829574	163	0.136174	0.0354587
gene995	1071903	1073966	2064	-	FJOH_RS05005	Fjoh_0959	545	0.26405	1606	0.259367	0.0719802
gene996	1074253	1074918	666	+	FJOH_RS05010	Fjoh_0960	511	0.767267	161	0.0805806	0.0253334
gene997	1075023	1075262	240	+	FJOH_RS05015	Fjoh_0961	118	0.491667	52	0.0722222	0.0217174
gene998	1075262	1077361	2100	+	FJOH_RS05020	Fjoh_0962	563	0.268095	219	0.0347619	0.0134308
gene999	1078124	1078695	572	+	FJOH_RS05025		442	0.772727	12	0.00699301	0.0012362
gene1000	1079033	1079989	957	+	FJOH_RS05030	Fjoh_0964	195	0.203762	10	0.00348311	0.00213296
gene1001	1080138	1081085	948	+	FJOH_RS05035	Fjoh_0965	2	0.0021097	13	0.00457103	0.00282391
gene1002	1081270	1082166	897	+	FJOH_RS05040	Fjoh_0966	6	0.00668896	18	0.00668896	0.00273076
gene1003	1082565	1083218	654	-	FJOH_RS05045	Fjoh_0967	196	0.299694	100	0.0509684	0.0172428
gene1004	1083607	1084599	993	-	FJOH_RS05050	Fjoh_0968	1394	1.40383	792	0.265861	0.087674
gene1005	1084645	1085391	747	-	FJOH_RS05055	Fjoh_0969	492	0.658635	194	0.0865685	0.0386407
gene1006	1085518	1085916	399	+	FJOH_RS05060	Fjoh_0970	141	0.353383	33	0.0275689	0.00468879
gene1007	1085994	1086842	849	+	FJOH_RS05065	Fjoh_0971	243	0.286219	56	0.0219867	0.00427396
gene1008	1086839	1088476	1638	+	FJOH_RS05070	Fjoh_0972	268	0.163614	286	0.0582011	0.0146795
gene1009	1088480	1089283	804	+	FJOH_RS05075	Fjoh_0973	94	0.116915	23	0.00953566	0.00268687
gene1010	1089340	1089519	180	-	FJOH_RS05080		6	0.0333333	0	0	0
gene1011	1089519	1090160	642	-	FJOH_RS05085	Fjoh_0974	58	0.0903427	25	0.0129803	0.00733357
gene1012	1090241	1091209	969	-	FJOH_RS05090	Fjoh_0975	290	0.299278	67	0.0230478	0.00589832
gene1013	1091258	1093090	1833	-	FJOH_RS05095	Fjoh_0976	2376	1.29624	922	0.167667	0.0417007
gene1014	1093201	1094388	1188	-	pgk	Fjoh_0977	354	0.29798	3275	0.918911	0.241081
gene1015	1094605	1095579	975	-	FJOH_RS05105	Fjoh_0978	1052	1.07897	590	0.201709	0.0633176
gene1016	1095623	1115116	19494	-	FJOH_RS05110	Fjoh_0979	5933	0.30435	6853	0.117181	0.0435976
gene1017	1115242	1120008	4767	-	FJOH_RS05115	Fjoh_0980	2694	0.565135	234	0.0163625	0.0051019
gene1018	1120008	1121459	1452	-	FJOH_RS05120	Fjoh_0981	3429	2.36157	316	0.0725436	0.0235389
gene1019	1121456	1121869	414	-	FJOH_RS05125	Fjoh_0982	6172	14.9082	1155	0.929952	0.211038
gene1020	1121968	1123260	1293	-	FJOH_RS05130	Fjoh_0983	978	0.756381	4877	1.25728	0.407393
gene1021	1123448	1123900	453	-	FJOH_RS05135	Fjoh_0984	998	2.20309	3217	2.36718	0.82432
gene1022	1124337	1125485	1149	+	FJOH_RS05140	Fjoh_0985	271	0.235857	59	0.0171163	0.00516114
gene1023	1125493	1125876	384	+	FJOH_RS05145	Fjoh_0986	121	0.315104	177	0.153646	0.0314663
gene1024	1125913	1126422	510	+	FJOH_RS05150	Fjoh_0987	156	0.305882	473	0.30915	0.121397
gene1025	1126570	1127577	1008	+	FJOH_RS05155	Fjoh_0988	712	0.706349	1719	0.568452	0.175576
gene1026	1128126	1128881	756	-	FJOH_RS05160	Fjoh_0989	217	0.287037	54	0.0238095	0.00799143
gene1027	1129034	1130008	975	+	FJOH_RS05165	Fjoh_0990	384	0.393846	495	0.169231	0.0673691
gene1028	1130291	1130980	690	-	FJOH_RS05170	Fjoh_0991	114	0.165217	8	0.00386473	0.0015654
gene1029	1130970	1132031	1062	-	FJOH_RS05175	Fjoh_0992	113	0.106403	3	0.00094162	0
gene1030	1132214	1133329	1116	+	FJOH_RS05180	Fjoh_0993	18	0.016129	1	0.000298686	0.000365814
gene1031	1133333	1133830	498	+	FJOH_RS05185	Fjoh_0994	2	0.00401606	3	0.00200803	0.00245933
gene1032	1133838	1134938	1101	-	FJOH_RS05190	Fjoh_0995	30	0.027248	5	0.00151378	0.000370798
gene1033	1135177	1136136	960	+	FJOH_RS05195	Fjoh_0996	2851	2.96979	2010	0.697917	0.174795
gene1034	1136263	1136709	447	+	FJOH_RS05200	Fjoh_0997	55	0.123043	0	0	0
gene1035	1136756	1137514	759	-	FJOH_RS05205	Fjoh_0998	381	0.501976	152	0.0667545	0.0129202
gene1036	1137627	1139906	2280	-	FJOH_RS05210	Fjoh_0999	422	0.185088	91	0.0133041	0.00398777
gene1037	1140015	1140593	579	-	FJOH_RS05215	Fjoh_1000	1516	2.61831	2924	1.68336	0.493829
gene1038	1140829	1141029	201	-	FJOH_RS05220		7	0.0348259	0	0	0
gene1039	1141270	1142118	849	-	FJOH_RS05225	Fjoh_1001	221	0.260306	251	0.0985473	0.0312669
gene1040	1142201	1142668	468	-	FJOH_RS05230	Fjoh_1002	119	0.254274	12	0.00854701	0
gene1041	1142775	1144646	1872	-	FJOH_RS05235	Fjoh_1003	930	0.496795	442	0.0787037	0.0230765
gene1042	1145329	1145748	420	-	FJOH_RS05240	Fjoh_1004	640	1.52381	141	0.111905	0.0426915
gene1043	1145745	1149137	3393	-	FJOH_RS05245	Fjoh_1005	603	0.177719	124	0.0121819	0.00419055
gene1044	1149303	1150808	1506	+	FJOH_RS05250	Fjoh_1006	683	0.453519	695	0.153829	0.0363279
gene1045	1151064	1152047	984	+	FJOH_RS05255	Fjoh_1007	822	0.835366	401	0.13584	0.0370087
gene1046	1152068	1152322	255	-	FJOH_RS05260	Fjoh_1008	120	0.470588	34	0.0444444	0.0136787
gene1047	1152328	1152678	351	-	FJOH_RS05265	Fjoh_1009	118	0.336182	56	0.0531814	0.00419362
gene1048	1152752	1153078	327	-	FJOH_RS05270	Fjoh_1010	3132	9.57798	1353	1.3792	0.333011
gene1049	1153160	1153639	480	-	FJOH_RS05275	Fjoh_1011	818	1.70417	1648	1.14444	0.135347
gene1050	1154944	1157061	2118	-	FJOH_RS05280	Fjoh_1012	1795	0.847498	895	0.140856	0.0499629
gene1051	1157213	1157434	222	+	FJOH_RS05285		375	1.68919	103	0.154655	0.0371906
gene1052	1157434	1157730	297	+	FJOH_RS05290	Fjoh_1013	365	1.22896	16	0.0179574	0.00137457
gene1053	1157733	1158092	360	+	FJOH_RS05295	Fjoh_1014	491	1.36389	99	0.0916667	0.0270031
gene1054	1158529	1159206	678	-	FJOH_RS05300	Fjoh_1015	577	0.851032	96	0.0471976	0.0144889
gene1055	1159221	1159889	669	-	FJOH_RS05305	Fjoh_1016	211	0.315396	817	0.407075	0.114583
gene1056	1159913	1162093	2181	-	FJOH_RS05310	Fjoh_1017	628	0.287941	322	0.0492129	0.0181829
gene1057	1162204	1162437	234	+	FJOH_RS05315	Fjoh_1018	6	0.025641	3	0.0042735	0.00302182
gene1058	1163253	1163684	432	+	FJOH_RS05320	Fjoh_1019	234	0.541667	258	0.199074	0.0225026
gene1059	1163840	1164109	270	-	FJOH_RS05325	Fjoh_1020	102	0.377778	9	0.0111111	0.00453609
gene1060	1164226	1166349	2124	+	FJOH_RS05330	Fjoh_1021	389	0.183145	450	0.0706215	0.0154831
gene1061	1166421	1167818	1398	-	FJOH_RS05335	Fjoh_1022	485	0.346924	689	0.164282	0.0597621
gene1062	1167934	1168113	180	-	FJOH_RS05340	Fjoh_1023	1669	9.27222	414	0.766667	0.141803
gene1063	1168324	1168827	504	+	FJOH_RS05345	Fjoh_1024	92	0.18254	56	0.037037	0.0113402
gene1064	1168839	1170323	1485	+	FJOH_RS05350	Fjoh_1025	272	0.183165	86	0.0193042	0.00137457
gene1065	1170342	1170680	339	+	FJOH_RS05355	Fjoh_1026	44	0.129794	6	0.00589971	0.00551867
gene1066	1170680	1171069	390	+	FJOH_RS05360	Fjoh_1027	81	0.207692	17	0.0145299	0.00523395
gene1067	1171189	1172868	1680	+	FJOH_RS05365	Fjoh_1028	461	0.274405	472	0.0936508	0.0327931
gene1068	1172878	1173855	978	+	FJOH_RS05370	Fjoh_1029	367	0.375256	57	0.0194274	0.0012523
gene1069	1173890	1175086	1197	+	FJOH_RS05375	Fjoh_1030	631	0.527151	26	0.00724032	0.00122971
gene1070	1175024	1176241	1218	-	FJOH_RS05380	Fjoh_1031	234	0.192118	35	0.00957854	0.00234625
gene1071	1176238	1177140	903	-	FJOH_RS05385	Fjoh_1032	157	0.173865	28	0.0103359	0.00431278
gene1072	1177133	1178371	1239	-	FJOH_RS05390	Fjoh_1033	518	0.418079	13	0.00349744	0.000658996
gene1073	1178417	1178665	249	-	FJOH_RS05395	Fjoh_1034	755	3.03213	121	0.161981	0.0166396
gene1074	1178785	1179885	1101	+	FJOH_RS05400	Fjoh_1035	132	0.119891	10	0.00302755	0.00225547
gene1075	1179851	1181002	1152	+	FJOH_RS05405	Fjoh_1036	51	0.0442708	21	0.00607639	0.00318944
gene1076	1181054	1182037	984	+	FJOH_RS05410	Fjoh_1037	468	0.47561	325	0.110095	0.0429503
gene1077	1182095	1183282	1188	-	FJOH_RS05415	Fjoh_1038	175	0.147306	8	0.00224467	0.00149791
gene1078	1183282	1184370	1089	-	FJOH_RS05420	Fjoh_1039	110	0.10101	93	0.0284665	0.00234115
gene1079	1184381	1185691	1311	-	FJOH_RS05425	Fjoh_1040	137	0.1045	24	0.00610221	0.00142702
gene1080	1185826	1187100	1275	+	FJOH_RS05430	Fjoh_1041	1145	0.898039	731	0.191111	0.0600329
gene1081	1187140	1187370	231	-	FJOH_RS05435	Fjoh_1042	8780	38.0087	3265	4.7114	0.961547
gene1082	1187507	1188436	930	+	FJOH_RS05440	Fjoh_1043	929	0.998925	82	0.0293907	0.00664292
gene1083	1188431	1189084	654	-	FJOH_RS05445	Fjoh_1044	89	0.136086	323	0.164628	0.0265354
gene1084	1189196	1189801	606	+	FJOH_RS05450	Fjoh_1045	444	0.732673	1029	0.566007	0.138265
gene1085	1189845	1190852	1008	+	FJOH_RS05455	Fjoh_1046	1684	1.67063	29	0.00958995	0.0021431
gene1086	1191046	1191480	435	-	FJOH_RS05460	Fjoh_1047	195	0.448276	91	0.0697318	0.027793
gene1087	1191757	1192809	1053	-	FJOH_RS05465	Fjoh_1048	1085	1.03039	546	0.17284	0.051532
gene1088	1192938	1194398	1461	+	FJOH_RS05470	Fjoh_1049	86	0.0588638	16	0.00365047	0.000739304
gene1089	1194439	1195134	696	+	FJOH_RS05475	Fjoh_1050	22	0.0316092	52	0.0249042	0.00676458
gene1090	1195222	1197834	2613	+	FJOH_RS05480	Fjoh_1051	850	0.325297	153	0.0195178	0.00735644
gene1091	1197839	1198234	396	+	FJOH_RS05485	Fjoh_1052	255	0.643939	107	0.0900673	0.0205411
gene1092	1198215	1198442	228	+	FJOH_RS05490	Fjoh_1053	1123	4.92544	21	0.0307018	0.0135185
gene1093	1198492	1198884	393	+	FJOH_RS05495	Fjoh_1054	435	1.10687	54	0.0458015	0.0117985
gene1094	1199003	1200178	1176	+	FJOH_RS05500	Fjoh_1055	1761	1.49745	1546	0.438209	0.137182
gene1095	1200212	1200409	198	+	FJOH_RS05505	Fjoh_1056	15147	76.5	5628	9.47475	2.72289
gene1096	1200499	1200999	501	+	FJOH_RS05510	Fjoh_1057	521	1.03992	1053	0.700599	0.195145
gene1097	1201004	1201537	534	+	FJOH_RS05515	Fjoh_1058	614	1.14981	598	0.373283	0.0844809
gene1098	1201575	1203152	1578	+	FJOH_RS05520	Fjoh_1059	2393	1.51648	8847	1.86882	0.515326
gene1099	1203236	1204096	861	+	FJOH_RS05525	Fjoh_1060	1523	1.76887	1117	0.432443	0.115697
gene1100	1204688	1205134	447	+	FJOH_RS05530	Fjoh_1061	87	0.194631	70	0.0521999	0.0187395
gene1101	1205229	1206689	1461	+	FJOH_RS05535	Fjoh_1062	520	0.355921	114	0.0260096	0.00838292
gene1102	1206718	1207152	435	+	FJOH_RS05540	Fjoh_1063	119	0.273563	452	0.34636	0.090933
gene1103	1207284	1208300	1017	+	FJOH_RS05545	Fjoh_1064	222	0.218289	997	0.326778	0.0961417
gene1104	1208340	1209689	1350	+	FJOH_RS05550	Fjoh_1065	1129	0.836296	97	0.0239506	0.00371603
gene1105	1209702	1210481	780	+	FJOH_RS05555	Fjoh_1066	189	0.242308	89	0.0380342	0.00856835
gene1106	1210506	1211759	1254	+	FJOH_RS05560	Fjoh_1067	584	0.46571	268	0.0712387	0.0114224
gene1107	1211790	1212209	420	-	FJOH_RS05565	Fjoh_1068	21	0.05	51	0.0404762	0.0251413
gene1108	1212382	1212774	393	+	FJOH_RS05570	Fjoh_1069	174	0.442748	119	0.100933	0.0296922
gene1109	1212776	1213975	1200	+	FJOH_RS05575	Fjoh_1070	828	0.69	75	0.0208333	0.00724089
gene1110	1214147	1215574	1428	+	FJOH_RS05580	Fjoh_1071	741	0.518908	54	0.012605	0.005838
gene1111	1215651	1215971	321	+	FJOH_RS05585	Fjoh_1072	89	0.277259	19	0.01973	0.00773607
gene1112	1216310	1216960	651	+	FJOH_RS05590	Fjoh_1073	180	0.276498	3	0.0015361	0.00108619
gene1113	1217046	1218038	993	-	FJOH_RS05595	Fjoh_1074	644	0.64854	258	0.0866062	0.0222122
gene1114	1218315	1219604	1290	-	FJOH_RS05600	Fjoh_1075	251	0.194574	176	0.045478	0.0189593
gene1115	1219601	1221268	1668	-	FJOH_RS05605	Fjoh_1076	110	0.0659472	7	0.00139888	0.000489506
gene1116	1221275	1222792	1518	-	FJOH_RS05610	Fjoh_1077	94	0.0619236	18	0.00395257	0.00123243
gene1117	1222793	1226473	3681	-	FJOH_RS05615	Fjoh_1078	663	0.180114	47	0.00425609	0.00238643
gene1118	1226627	1227814	1188	-	FJOH_RS05620	Fjoh_1079	1622	1.36532	63	0.0176768	0.00206186
gene1119	1227833	1228318	486	-	FJOH_RS05625	Fjoh_1080	185	0.380658	310	0.21262	0.0500921
gene1120	1228321	1228692	372	-	FJOH_RS05630	Fjoh_1081	202	0.543011	134	0.120072	0.0116142
gene1121	1228705	1229322	618	-	FJOH_RS05635	Fjoh_1082	210	0.339806	56	0.030205	0.00660596
gene1122	1229322	1229924	603	-	FJOH_RS05640	Fjoh_1083	349	0.578773	262	0.144831	0.0525254
gene1123	1229962	1230597	636	-	FJOH_RS05645	Fjoh_1084	116	0.18239	24	0.0125786	0.00588311
gene1124	1230563	1231189	627	-	FJOH_RS05650	Fjoh_1085	173	0.275917	103	0.0547581	0.0220515
gene1125	1231299	1232084	786	-	FJOH_RS05655	Fjoh_1086	165	0.209924	20	0.00848176	0.0036358
gene1126	1232081	1233142	1062	-	FJOH_RS05660	Fjoh_1087	644	0.606403	186	0.0583804	0.019263
gene1127	1233144	1234343	1200	-	FJOH_RS05665	Fjoh_1088	484	0.403333	169	0.0469444	0.0126427
gene1128	1234486	1234743	258	-	FJOH_RS05670	Fjoh_1089	478	1.85271	543	0.70155	0.208943
gene1129	1234746	1235363	618	-	FJOH_RS05675	Fjoh_1090	104	0.168285	54	0.0291262	0.00302723
gene1130	1235390	1236388	999	-	FJOH_RS05680	Fjoh_1091	317	0.317317	77	0.0256924	0.00890647
gene1131	1236461	1237261	801	-	FJOH_RS05685	Fjoh_1092	261	0.325843	24	0.00998752	0.00233562
gene1132	1237258	1238397	1140	-	FJOH_RS05690	Fjoh_1093	226	0.198246	42	0.0122807	0.00568486
gene1133	1238507	1238956	450	-	FJOH_RS05695	Fjoh_1094	68	0.151111	55	0.0407407	0.0122054
gene1134	1238931	1240214	1284	-	FJOH_RS05700	Fjoh_1095	237	0.184579	73	0.0189512	0.00938358
gene1135	1240204	1240956	753	-	FJOH_RS05705	Fjoh_1096	109	0.144754	78	0.0345286	0.00768648
gene1136	1240964	1241962	999	-	FJOH_RS05710	Fjoh_1097	203	0.203203	115	0.0383717	0.00950512
gene1137	1241963	1242367	405	-	FJOH_RS05715	Fjoh_1098	109	0.269136	141	0.116049	0.0412796
gene1138	1242377	1242697	321	-	FJOH_RS05720	Fjoh_1099	139	0.433022	14	0.0145379	0.00917109
gene1139	1242690	1243151	462	-	FJOH_RS05725	Fjoh_1100	111	0.24026	36	0.025974	0.0110368
gene1140	1243161	1243592	432	-	FJOH_RS05730	Fjoh_1101	86	0.199074	95	0.0733025	0.0280815
gene1141	1243592	1244725	1134	-	FJOH_RS05735	Fjoh_1102	700	0.617284	520	0.152851	0.033984
gene1142	1244743	1245645	903	-	FJOH_RS05740	Fjoh_1103	205	0.227021	95	0.0350683	0.00760554
gene1143	1245934	1246812	879	-	FJOH_RS05745	Fjoh_1104	514	0.584755	27	0.0102389	0.00368643
gene1144	1246812	1247066	255	-	FJOH_RS05750	Fjoh_1105	510	2	141	0.184314	0.0653856
gene1145	1247059	1248294	1236	-	FJOH_RS05755	Fjoh_1106	472	0.381877	318	0.0857605	0.0278921
gene1146	1248466	1249197	732	-	FJOH_RS05760	Fjoh_1107	193	0.263661	231	0.105191	0.0314059
gene1147	1249207	1250436	1230	-	FJOH_RS05765	Fjoh_1108	230	0.186992	493	0.133604	0.0397474
gene1148	1250505	1252025	1521	-	FJOH_RS05770	Fjoh_1109	479	0.314924	945	0.207101	0.0491978
gene1149	1252127	1253377	1251	+	FJOH_RS05775	Fjoh_1110	858	0.685851	720	0.191847	0.0656912
gene1150	1253606	1254211	606	-	FJOH_RS05780	Fjoh_1111	62	0.10231	45	0.0247525	0.00420711
gene1151	1254346	1256031	1686	-	FJOH_RS05785	Fjoh_1112	199	0.118031	257	0.0508106	0.0134557
gene1152	1256280	1257341	1062	-	FJOH_RS05790	Fjoh_1113	63	0.059322	208	0.0652856	0.0206871
gene1153	1257355	1258515	1161	-	FJOH_RS05795	Fjoh_1114	46	0.039621	96	0.0275624	0.00105491
gene1154	1258537	1259592	1056	-	FJOH_RS05800	Fjoh_1115	53	0.0501894	30	0.0094697	0.00267843
gene1155	1259695	1260693	999	+	FJOH_RS05805	Fjoh_1116	30	0.03003	13	0.00433767	0.00267974
gene1156	1260988	1261677	690	-	FJOH_RS05810	Fjoh_1117	407	0.589855	202	0.0975845	0.019399
gene1157	1262241	1263785	1545	+	FJOH_RS05815	Fjoh_1118	34	0.0220065	58	0.0125135	0.00432577
gene1158	1264035	1265726	1692	+	FJOH_RS05820	Fjoh_1119	86	0.0508274	41	0.00807723	0.00278259
gene1159	1265710	1266411	702	+	araD	Fjoh_1120	5	0.00712251	24	0.011396	0.00461591
gene1160	1266535	1268043	1509	+	FJOH_RS05830	Fjoh_1121	15	0.00994036	79	0.0174509	0.00669831
gene1161	1268151	1269329	1179	+	FJOH_RS05835	Fjoh_1122	484	0.410517	200	0.0565451	0.0150815
gene1162	1269518	1272811	3294	+	FJOH_RS05840	Fjoh_1123	446	0.135398	189	0.0191257	0.00836643
gene1163	1272838	1273302	465	+	FJOH_RS05845	Fjoh_1124	105	0.225806	21	0.0150538	0.00402329
gene1164	1273365	1273784	420	-	FJOH_RS05850	Fjoh_1125	669	1.59286	76	0.0603175	0.0086395
gene1166	1274322	1275263	942	+	FJOH_RS05860	Fjoh_1126	1457	1.54671	318	0.112527	0.041571
gene1167	1275383	1275994	612	+	FJOH_RS05865	Fjoh_1127	4066	6.64379	10100	5.50109	1.48482
gene1168	1276305	1276982	678	+	FJOH_RS05870	Fjoh_1128	272	0.40118	87	0.0427729	0.00814555
gene1169	1277123	1277734	612	+	FJOH_RS05875	Fjoh_1129	3632	5.93464	12191	6.63998	1.74686
gene1170	1278580	1280478	1899	-	FJOH_RS05880	Fjoh_1130	1538	0.8099	230	0.0403721	0.0140529
gene1171	1280561	1281484	924	-	FJOH_RS05885	Fjoh_1131	1046	1.13203	902	0.325397	0.0992086
gene1172	1281704	1282108	405	-	FJOH_RS05890	Fjoh_1132	138	0.340741	69	0.0567901	0.0212403
gene1173	1282092	1282679	588	-	FJOH_RS05895	Fjoh_1133	80	0.136054	5	0.00283447	0.0006943
gene1174	1282984	1283331	348	+	FJOH_RS05900	Fjoh_1134	1177	3.38218	271	0.259579	0.0336546
gene1175	1283387	1283863	477	-	FJOH_RS05905	Fjoh_1135	172	0.360587	26	0.0181691	0.00964512
gene1176	1283932	1284501	570	-	FJOH_RS05910	Fjoh_1136	97	0.170175	132	0.077193	0.0204971
gene1177	1284677	1284913	237	+	FJOH_RS05915	Fjoh_1137	41144	173.603	6234	8.76793	2.19661
gene1178	1285155	1286408	1254	+	FJOH_RS05920	Fjoh_1138	1336	1.06539	2742	0.728868	0.210821
gene1179	1286418	1287158	741	+	FJOH_RS05925	Fjoh_1139	247	0.333333	30	0.0134953	0.00667982
gene1180	1287284	1287772	489	+	FJOH_RS05930	Fjoh_1140	930	1.90184	32	0.0218132	0.00652049
gene1181	1287778	1289211	1434	+	FJOH_RS05935	Fjoh_1141	1084	0.755927	3068	0.713157	0.202747
gene1182	1289658	1291325	1668	+	FJOH_RS05940	Fjoh_1142	2	0.00119904	9	0.00179856	0.00152848
gene1183	1291393	1292409	1017	+	FJOH_RS05945	Fjoh_1143	1	0.000983284	3	0.000983284	0.000695287
gene1184	1292503	1293318	816	+	FJOH_RS05950	Fjoh_1144	3	0.00367647	5	0.00204248	0.00100061
gene1185	1293418	1294815	1398	+	FJOH_RS05955	Fjoh_1145	1	0.000715308	1	0.000238436	0.000292023
gene1186	1295103	1295681	579	+	FJOH_RS05960	Fjoh_1146	27	0.0466321	33	0.0189983	0.00800831
gene1187	1295813	1297006	1194	+	FJOH_RS05965	Fjoh_1147	22	0.0184255	9	0.00251256	0.00102575
gene1188	1297060	1298034	975	+	FJOH_RS05970	Fjoh_1148	9	0.00923077	14	0.00478632	0.00209358
gene1189	1298090	1299277	1188	+	FJOH_RS05975	Fjoh_1149	299	0.251684	12	0.003367	0.00103093
gene1190	1299364	1300224	861	-	FJOH_RS05980	Fjoh_1150	30	0.0348432	8	0.00309717	0.000474156
gene1191	1300302	1301099	798	-	FJOH_RS05985	Fjoh_1151	155	0.194236	16	0.00668338	0.00222997
gene1192	1301344	1302540	1197	+	FJOH_RS05990	Fjoh_1152	669	0.558897	1983	0.552214	0.110723
gene1193	1302728	1304428	1701	-	FJOH_RS05995	Fjoh_1153	205	0.120517	131	0.0256712	0.00605745
gene1194	1304476	1305555	1080	-	FJOH_RS06000	Fjoh_1154	220	0.203704	48	0.0148148	0.00429334
gene1195	1305777	1306166	390	-	FJOH_RS06005	Fjoh_1155	1039	2.6641	108	0.0923077	0.0634583
gene1196	1306448	1307146	699	+	FJOH_RS26180	Fjoh_1156	8	0.0114449	2	0.000953743	0.000584046
gene1197	1307218	1307544	327	-	FJOH_RS06015	Fjoh_1157	95	0.29052	8	0.00815494	0.00330313
gene1198	1307713	1307994	282	-	FJOH_RS06020	Fjoh_1158	37	0.131206	0	0	0
gene1199	1308000	1308191	192	-	FJOH_RS06025		1	0.00520833	0	0	0
gene1202	1309334	1310677	1344	-	FJOH_RS06040	Fjoh_1159	776	0.577381	522	0.129464	0.0434775
gene1203	1311018	1311338	321	+	FJOH_RS06045	Fjoh_1160	10	0.0311526	8	0.00830737	0.00554365
gene1204	1312210	1313349	1140	+	FJOH_RS06050	Fjoh_1163	36	0.0315789	6	0.00175439	0.00164108
gene1205	1313351	1315501	2151	+	FJOH_RS06055	Fjoh_1164	190	0.088331	13	0.00201457	0.00115448
gene1206	1315618	1316688	1071	+	FJOH_RS06060	Fjoh_1165	130	0.121382	272	0.0846561	0.0293215
gene1207	1316876	1317916	1041	+	FJOH_RS06065	Fjoh_1166	273	0.262248	438	0.14025	0.0321411
gene1208	1318332	1319441	1110	+	FJOH_RS06070	Fjoh_1167	489	0.440541	55	0.0165165	0.00549229
gene1209	1319676	1322495	2820	+	FJOH_RS06075	Fjoh_1168	33	0.0117021	2	0.000236407	0.000144769
gene1210	1322515	1323864	1350	+	FJOH_RS06080	Fjoh_1169	8	0.00592593	4	0.000987654	0.000604812
gene1211	1323991	1324848	858	+	FJOH_RS06085	Fjoh_1170	1303	1.51865	508	0.197358	0.0640089
gene1212	1324996	1326225	1230	+	FJOH_RS06090	Fjoh_1171	390	0.317073	312	0.0845528	0.0194188
gene1213	1326304	1326888	585	+	FJOH_RS06095		463	0.791453	18	0.0102564	0.00209358
gene1214	1327084	1328034	951	-	FJOH_RS06100	Fjoh_1173	797	0.838065	335	0.11742	0.0358625
gene1215	1328112	1328621	510	-	FJOH_RS06105	Fjoh_1174	153	0.3	316	0.206536	0.0443964
gene1216	1328704	1329027	324	-	FJOH_RS06110	Fjoh_1175	357	1.10185	567	0.583333	0.155963
gene1217	1329196	1329621	426	-	FJOH_RS06115	Fjoh_1176	352	0.826291	207	0.161972	0.0502369
gene1218	1329624	1330049	426	-	FJOH_RS06120	Fjoh_1177	89	0.20892	84	0.0657277	0.0188526
gene1219	1330063	1331277	1215	-	FJOH_RS06125	Fjoh_1178	405	0.333333	593	0.162689	0.0397895
gene1220	1331497	1332846	1350	+	FJOH_RS06130	Fjoh_1179	126	0.0933333	65	0.0160494	0.00396602
gene1221	1332893	1334209	1317	-	FJOH_RS06135	Fjoh_1180	1628	1.23614	873	0.220957	0.0692256
gene1222	1334327	1334695	369	-	FJOH_RS06140	Fjoh_1181	3202	8.67751	13	0.0117435	0.00442546
gene1223	1334746	1335492	747	-	sufC	Fjoh_1182	483	0.646586	2527	1.12762	0.277734
gene1224	1335504	1335992	489	-	FJOH_RS06150	Fjoh_1183	252	0.515337	67	0.0456714	0.00683365
gene1225	1336000	1337448	1449	-	FJOH_RS06155	Fjoh_1184	803	0.554175	1914	0.440304	0.127124
gene1226	1337528	1337857	330	-	FJOH_RS06160	Fjoh_1185	560	1.69697	843	0.851515	0.246826
gene1227	1338233	1339159	927	+	FJOH_RS06165	Fjoh_1186	118	0.127292	6	0.0021575	0.00132119
gene1228	1339244	1340101	858	+	FJOH_RS06170	Fjoh_1187	200	0.2331	102	0.039627	0.00917717
gene1229	1340181	1344350	4170	-	FJOH_RS26185	Fjoh_1188	331	0.0793765	59	0.00471623	0.00301593
gene1230	1344533	1349572	5040	-	FJOH_RS06180	Fjoh_1189	373	0.0740079	428	0.0283069	0.00105302
gene1231	1349849	1351483	1635	+	FJOH_RS06185	Fjoh_1190	1097	0.670948	2594	0.528848	0.13461
gene1232	1351548	1353428	1881	+	FJOH_RS06190	Fjoh_1191	479	0.254652	1173	0.207868	0.0466187
gene1233	1353617	1354171	555	+	FJOH_RS06195	Fjoh_1192	13	0.0234234	0	0	0
gene1234	1354413	1355258	846	+	FJOH_RS06200	Fjoh_1193	10	0.0118203	2	0.000788022	0.000965126
gene1235	1355264	1359307	4044	+	FJOH_RS26190	Fjoh_1194	21	0.00519288	27	0.00222552	0.000762168
gene1236	1359323	1360249	927	+	FJOH_RS06210	Fjoh_1195	40	0.0431499	8	0.00287666	0.000880795
gene1237	1360648	1360914	267	+	FJOH_RS06215	Fjoh_1196	13	0.0486891	0	0	0
gene1238	1360899	1361810	912	+	FJOH_RS06220	Fjoh_1197	97	0.10636	18	0.00657895	0.00471619
gene1239	1362047	1363246	1200	-	FJOH_RS06225	Fjoh_1198	161	0.134167	4	0.00111111	0.000340207
gene1240	1363395	1364591	1197	-	FJOH_RS06230	Fjoh_1199	87	0.0726817	6	0.00167084	0.00102318
gene1241	1364768	1365706	939	-	FJOH_RS06235	Fjoh_1200	553	0.588924	978	0.347178	0.151099
gene1242	1365831	1366046	216	-	FJOH_RS06240		14	0.0648148	0	0	0
gene1243	1366004	1366612	609	+	FJOH_RS06245	Fjoh_1201	246	0.403941	80	0.0437876	0.0134574
gene1244	1366605	1369970	3366	+	FJOH_RS06250	Fjoh_1202	1602	0.475936	192	0.0190137	0.00582551
gene1245	1370130	1370738	609	+	FJOH_RS06255	Fjoh_1203	62	0.101806	10	0.00547345	0.0037324
gene1246	1371172	1371834	663	+	FJOH_RS06260	Fjoh_1204	37	0.0558069	1	0.000502765	0.000615759
gene1247	1371864	1372325	462	+	FJOH_RS06265	Fjoh_1205	50	0.108225	3	0.0021645	0
gene1248	1372352	1372819	468	+	FJOH_RS06270	Fjoh_1206	38	0.0811966	12	0.00854701	0.00544767
gene1249	1372986	1373540	555	+	FJOH_RS06275	Fjoh_1207	168	0.302703	35	0.021021	0.00514908
gene1250	1373643	1376789	3147	-	FJOH_RS26195	Fjoh_1208	139	0.044169	79	0.00836776	0.00152945
gene1251	1377083	1379230	2148	-	FJOH_RS06295	Fjoh_1209	96	0.0446927	94	0.0145872	0.00593766
gene1252	1379312	1380694	1383	-	FJOH_RS06300	Fjoh_1210	38	0.0274765	75	0.0180766	0.0066467
gene1253	1380800	1381882	1083	-	FJOH_RS06305	Fjoh_1211	123	0.113573	26	0.00800246	0.00209883
gene1254	1381896	1383404	1509	-	FJOH_RS06310	Fjoh_1212	54	0.0357853	55	0.0121493	0.00392985
gene1255	1383413	1386685	3273	-	FJOH_RS06315	Fjoh_1213	95	0.0290254	49	0.00499032	0.00126589
gene1256	1386816	1387994	1179	-	FJOH_RS06320	Fjoh_1214	59	0.0500424	22	0.00621996	0.00183227
gene1257	1388550	1389113	564	-	FJOH_RS06325	Fjoh_1215	4919	8.72163	54	0.0319149	0.00546491
gene1258	1389501	1390157	657	-	FJOH_RS06330	Fjoh_1216	429	0.652968	548	0.278031	0.0844326
gene1259	1390277	1390648	372	-	FJOH_RS06335	Fjoh_1217	20	0.0537634	3	0.00268817	0.00190082
gene1260	1390812	1391711	900	-	FJOH_RS06340	Fjoh_1218	285	0.316667	534	0.197778	0.0715309
gene1261	1391851	1392924	1074	-	FJOH_RS06345	Fjoh_1219	336	0.312849	32	0.00993172	0.000760239
gene1262	1393064	1394155	1092	+	FJOH_RS06350	Fjoh_1220	9	0.00824176	0	0	0
gene1263	1394254	1394793	540	+	FJOH_RS06355	Fjoh_1221	324	0.6	279	0.172222	0.0424918
gene1264	1394932	1395243	312	+	FJOH_RS06360	Fjoh_1222	396	1.26923	68	0.0726496	0.0184585
gene1265	1395240	1395530	291	-	FJOH_RS06365	Fjoh_1223	200	0.687285	3	0.00343643	0.00420875
gene1266	1395651	1396610	960	-	FJOH_RS06370	Fjoh_1224	259	0.269792	117	0.040625	0.00836582
gene1267	1396793	1398346	1554	+	FJOH_RS06375	Fjoh_1225	376	0.241956	2100	0.45045	0.124104
gene1268	1398450	1399196	747	+	FJOH_RS06380	Fjoh_1226	102	0.136546	35	0.015618	0.00601169
gene1269	1399207	1400019	813	+	FJOH_RS26200	Fjoh_1227	78	0.095941	8	0.00328003	0.00251075
gene1270	1400059	1401102	1044	+	FJOH_RS06390	Fjoh_1228	63	0.0603448	16	0.00510856	0.00170451
gene1271	1401109	1401672	564	+	FJOH_RS06395	Fjoh_1229	194	0.343972	48	0.0283688	0.00574534
gene1272	1401656	1402057	402	+	FJOH_RS06400	Fjoh_1230	116	0.288557	13	0.0107794	0.00101554
gene1273	1402120	1404879	2760	-	FJOH_RS06405	Fjoh_1231	29	0.0105072	11	0.0013285	0.000533319
gene1274	1405312	1406085	774	-	FJOH_RS06410	Fjoh_1232	915	1.18217	896	0.385874	0.112174
gene1275	1406249	1407640	1392	-	FJOH_RS06415	Fjoh_1233	1637	1.17601	854	0.204502	0.0673074
gene1276	1407720	1409171	1452	-	FJOH_RS06420	Fjoh_1234	1357	0.934573	901	0.206841	0.0708686
gene1277	1409182	1411065	1884	-	FJOH_RS06425	Fjoh_1235	1630	0.86518	895	0.158351	0.0708557
gene1278	1411073	1411393	321	-	FJOH_RS06430	Fjoh_1236	325	1.01246	357	0.370717	0.0779439
gene1279	1411393	1411932	540	-	FJOH_RS06435	Fjoh_1237	469	0.868519	390	0.240741	0.0462778
gene1280	1411932	1412477	546	-	FJOH_RS06440	Fjoh_1238	345	0.631868	514	0.313797	0.0872065
gene1281	1412563	1413615	1053	-	FJOH_RS06445	Fjoh_1239	818	0.776828	1099	0.347895	0.143479
gene1282	1413622	1414650	1029	-	FJOH_RS06450	Fjoh_1240	508	0.493683	1164	0.377065	0.107782
gene1283	1414744	1416114	1371	-	FJOH_RS06455	Fjoh_1241	551	0.401896	1311	0.318745	0.127614
gene1284	1416116	1416646	531	-	FJOH_RS06460	Fjoh_1242	357	0.672316	1016	0.63779	0.198064
gene1285	1416793	1418031	1239	-	FJOH_RS06465	Fjoh_1243	681	0.549637	840	0.225989	0.0766089
gene1286	1418050	1418571	522	-	FJOH_RS06470	Fjoh_1244	266	0.509579	363	0.231801	0.0756766
gene1287	1418573	1419121	549	-	FJOH_RS06475	Fjoh_1245	393	0.715847	1301	0.789921	0.302116
gene1288	1419269	1419634	366	-	FJOH_RS06480	Fjoh_1246	1623	4.43443	612	0.557377	0.175811
gene1289	1419876	1420070	195	-	FJOH_RS06485	Fjoh_1247	2663	13.6564	334	0.57094	0.0696883
gene1290	1420376	1422127	1752	-	FJOH_RS06490	Fjoh_1248	737	0.420662	950	0.180746	0.0658948
gene1291	1422285	1423280	996	+	FJOH_RS06495	Fjoh_1249	315	0.316265	483	0.161647	0.0404919
gene1292	1423491	1423838	348	+	FJOH_RS06500	Fjoh_1250	1541	4.42816	307	0.294061	0.0647774
gene1293	1423886	1424995	1110	-	FJOH_RS06505	Fjoh_1251	611	0.55045	15	0.0045045	0.00277676
gene1294	1425053	1426609	1557	-	FJOH_RS06510	Fjoh_1252	202	0.129737	120	0.0256904	0.0087002
gene1295	1426615	1426914	300	-	FJOH_RS06515	Fjoh_1253	39	0.13	57	0.0633333	0.0224846
gene1296	1426929	1427261	333	-	FJOH_RS06520	Fjoh_1254	72	0.216216	188	0.188188	0.0088406
gene1297	1427489	1428736	1248	-	FJOH_RS06525	Fjoh_1255	1264	1.01282	9421	2.51629	0.662958
gene1298	1428820	1431594	2775	-	FJOH_RS06530	Fjoh_1256	1026	0.36973	4489	0.539219	0.164554
gene1299	1431711	1432262	552	+	FJOH_RS06535	Fjoh_1257	312	0.565217	262	0.158213	0.0445655
gene1300	1432374	1432727	354	-	FJOH_RS06540	Fjoh_1258	136	0.384181	46	0.0433145	0.00985332
gene1301	1432769	1433794	1026	-	FJOH_RS06545	Fjoh_1259	289	0.281676	201	0.0653021	0.0189495
gene1302	1433959	1436598	2640	+	FJOH_RS06550	Fjoh_1260	4741	1.79583	7388	0.932828	0.23518
gene1303	1436842	1438062	1221	+	FJOH_RS06555	Fjoh_1261	2295	1.87961	427	0.116571	0.0418626
gene1304	1438052	1439917	1866	+	FJOH_RS06560	Fjoh_1262	5705	3.05734	1304	0.23294	0.0838631
gene1305	1440056	1441030	975	-	FJOH_RS06565	Fjoh_1263	344	0.352821	167	0.057094	0.0229379
gene1306	1441297	1441818	522	+	FJOH_RS06570	Fjoh_1264	119	0.227969	94	0.0600255	0.0216031
gene1307	1441928	1442527	600	+	FJOH_RS06575	Fjoh_1265	76	0.126667	40	0.0222222	0.00892354
gene1308	1442616	1443950	1335	+	FJOH_RS06580	Fjoh_1266	120	0.0898876	572	0.142821	0.0352193
gene1309	1443960	1445027	1068	+	FJOH_RS06585	Fjoh_1267	120	0.11236	457	0.142634	0.0398646
gene1310	1445120	1448296	3177	+	FJOH_RS06590	Fjoh_1268	352	0.110796	919	0.0964222	0.0318403
gene1311	1448428	1451052	2625	-	FJOH_RS06595	Fjoh_1269	172	0.0655238	202	0.0256508	0.00917982
gene1312	1451104	1451541	438	-	FJOH_RS06600	Fjoh_1270	24	0.0547945	31	0.0235921	0.00186415
gene1313	1451493	1454147	2655	-	FJOH_RS06605	Fjoh_1271	166	0.0625235	15	0.00188324	0.00053266
gene1314	1454240	1456192	1953	-	FJOH_RS06610	Fjoh_1272	142	0.0727087	33	0.00563236	0.00144825
gene1315	1456304	1457293	990	-	FJOH_RS06615	Fjoh_1273	135	0.136364	45	0.0151515	0.00688797
gene1316	1457372	1457671	300	-	FJOH_RS06620	Fjoh_1274	2	0.00666667	0	0	0
gene1317	1457800	1458384	585	+	FJOH_RS06625	Fjoh_1275	194	0.331624	45	0.025641	0.006396
gene1318	1458387	1459109	723	+	FJOH_RS06630	Fjoh_1276	340	0.470263	83	0.0382665	0.0109927
gene1319	1459237	1460880	1644	+	FJOH_RS06635	Fjoh_1277	30	0.0182482	20	0.00405515	0.00203264
gene1320	1461078	1461857	780	+	FJOH_RS06640	Fjoh_1278	328	0.420513	160	0.0683761	0.0178876
gene1321	1461922	1463058	1137	+	FJOH_RS06645	Fjoh_1279	587	0.516271	289	0.0847259	0.0289192
gene1322	1463048	1464076	1029	+	FJOH_RS06650	Fjoh_1280	359	0.348882	123	0.0398445	0.0125021
gene1323	1464318	1465559	1242	-	FJOH_RS06655	Fjoh_1281	243	0.195652	138	0.037037	0.0171462
gene1324	1465651	1466532	882	+	FJOH_RS06660	Fjoh_1282	233	0.264172	241	0.0910809	0.0188074
gene1326	1466839	1467333	495	+	FJOH_RS06670	Fjoh_1283	39	0.0787879	2	0.0013468	0.00164949
gene1327	1467421	1467804	384	-	FJOH_RS06675	Fjoh_1284	1089	2.83594	118	0.102431	0.0231707
gene1328	1468163	1468669	507	-	FJOH_RS06680	Fjoh_1285	149	0.293886	24	0.0157791	0.00139469
gene1329	1468744	1469709	966	-	FJOH_RS06685	Fjoh_1286	85	0.0879917	20	0.00690131	0.00111814
gene1330	1469785	1470603	819	-	FJOH_RS06690	Fjoh_1287	102	0.124542	31	0.012617	0.00527533
gene1331	1470669	1471433	765	-	FJOH_RS06695	Fjoh_1288	2425	3.16993	7	0.00305011	0.00213463
gene1332	1471496	1472278	783	-	FJOH_RS06700	Fjoh_1289	276	0.35249	338	0.143891	0.0364973
gene1333	1472364	1473545	1182	-	FJOH_RS06705	Fjoh_1290	744	0.629442	1755	0.494924	0.148865
gene1334	1473717	1475474	1758	+	FJOH_RS06710	Fjoh_1291	1109	0.63083	62	0.0117558	0.00430083
gene1335	1476091	1477652	1562	+	FJOH_RS06715	Fjoh_1294	228	0.145967	17	0.00362783	0.00130681
gene1336	1477711	1477893	183	+	FJOH_RS06720		32	0.174863	2	0.00364299	0.00446173
gene1337	1477960	1478151	192	+	FJOH_RS06725		40	0.208333	10	0.0173611	0.0118387
gene1338	1478506	1478697	192	+	FJOH_RS06730	Fjoh_1295	5	0.0260417	16	0.0277778	0.00850517
gene1339	1478917	1481109	2193	+	FJOH_RS06735	Fjoh_1296	100	0.0455996	96	0.0145919	0.00698285
gene1340	1481112	1482407	1296	+	FJOH_RS06740	Fjoh_1297	44	0.0339506	14	0.00360082	0.00257844
gene1341	1482433	1483359	927	+	FJOH_RS06745	Fjoh_1298	78	0.0841424	11	0.00395541	0.00360481
gene1342	1483388	1484095	708	-	FJOH_RS06750	Fjoh_1299	54	0.0762712	58	0.027307	0.00664993
gene1343	1484173	1484697	525	-	FJOH_RS06755	Fjoh_1300	8916	16.9829	82	0.0520635	0.0175266
gene1344	1484713	1485279	567	-	rpsP	Fjoh_1301	29808	52.5714	11079	6.51323	1.62869
gene1345	1485466	1485957	492	+	FJOH_RS06765	Fjoh_1302	531	1.07927	61	0.0413279	0.0158962
gene1346	1486084	1486428	345	+	FJOH_RS06770	Fjoh_1303	1809	5.24348	169	0.163285	0.0545872
gene1347	1486586	1487641	1056	-	FJOH_RS06775	Fjoh_1304	82	0.0776515	442	0.13952	0.0486577
gene1348	1487750	1489270	1521	-	FJOH_RS06780	Fjoh_1305	139	0.0913872	64	0.0140259	0.00514195
gene1349	1489519	1490115	597	-	FJOH_RS06785	Fjoh_1306	266	0.445561	536	0.299274	0.096095
gene1350	1490285	1491679	1395	-	FJOH_RS06790	Fjoh_1307	165	0.11828	1100	0.262843	0.0870995
gene1351	1492199	1493119	921	-	FJOH_RS06795	Fjoh_1308	66	0.0716612	41	0.0148389	0.00487593
gene1352	1493361	1494164	804	-	FJOH_RS06800	Fjoh_1309	41	0.050995	49	0.0203151	0.00572229
gene1353	1494634	1499166	4533	+	FJOH_RS06805	Fjoh_1310	2138	0.471652	1986	0.14604	0.037685
gene1354	1499344	1500270	927	+	FJOH_RS06810	Fjoh_1311	8787	9.47896	3433	1.23445	0.363771
gene1355	1500369	1501364	996	-	FJOH_RS06815	Fjoh_1312	135	0.135542	199	0.0665997	0.0125066
gene1356	1501658	1503760	2103	-	FJOH_RS06820	Fjoh_1313	584	0.277699	1211	0.191948	0.0539934
gene1357	1504007	1506214	2208	-	FJOH_RS06825	Fjoh_1314	516	0.233696	99	0.0149457	0.00587897
gene1358	1506371	1506721	351	-	FJOH_RS06830	Fjoh_1315	923	2.62963	96	0.0911681	0.0164898
gene1359	1506945	1507652	708	+	FJOH_RS06835	Fjoh_1316	225	0.317797	78	0.0367232	0.0087068
gene1360	1507647	1508252	606	-	FJOH_RS06840	Fjoh_1317	228	0.376238	90	0.049505	0.0132528
gene1361	1508552	1511020	2469	+	FJOH_RS06845	Fjoh_1318	629	0.254759	292	0.0394222	0.0113743
gene1362	1511089	1511469	381	+	FJOH_RS06850	Fjoh_1319	311	0.816273	1295	1.13298	0.326823
gene1363	1511642	1512631	990	+	FJOH_RS06855	Fjoh_1320	601	0.607071	1051	0.353872	0.100642
gene1364	1512804	1513643	840	+	FJOH_RS06860	Fjoh_1321	148	0.17619	14	0.00555556	0.00257172
gene1365	1513760	1514161	402	+	FJOH_RS06865	Fjoh_1322	110	0.273632	12	0.00995025	0.0046538
gene1366	1514205	1514714	510	+	FJOH_RS06870	Fjoh_1323	395	0.77451	127	0.0830065	0.0321094
gene1367	1514769	1515086	318	-	FJOH_RS06875	Fjoh_1324	1872	5.88679	913	0.957023	0.394126
gene1368	1515143	1515622	480	-	FJOH_RS06880	Fjoh_1325	982	2.04583	241	0.167361	0.0693211
gene1369	1515836	1516075	240	-	FJOH_RS06885	Fjoh_1326	360	1.5	1078	1.49722	0.452159
gene1370	1516150	1517280	1131	-	FJOH_RS06890	Fjoh_1327	1073	0.948718	2469	0.727675	0.126236
gene1371	1517658	1519277	1620	+	FJOH_RS06895	Fjoh_1328	529	0.326543	109	0.022428	0.00666743
gene1372	1519339	1521768	2430	-	FJOH_RS06900	Fjoh_1329	736	0.302881	11	0.00150892	0.00110167
gene1373	1521903	1522610	708	-	FJOH_RS06905	Fjoh_1330	2	0.00282486	18	0.00847458	0.00299622
gene1374	1522714	1523952	1239	-	FJOH_RS06910	Fjoh_1331	13	0.0104923	1	0.000269034	0.000329498
gene1375	1524110	1525453	1344	+	FJOH_RS06915	Fjoh_1332	27	0.0200893	14	0.00347222	0.00212629
gene1376	1525587	1526912	1326	+	FJOH_RS06920	Fjoh_1333	176	0.13273	20	0.00502765	0.0015394
gene1377	1526942	1527268	327	-	FJOH_RS06925	Fjoh_1334	45	0.137615	12	0.0122324	0.00432481
gene1378	1527404	1528042	639	-	FJOH_RS06930	Fjoh_1335	230	0.359937	28	0.0146062	0.00355717
gene1379	1528082	1528759	678	-	FJOH_RS06935	Fjoh_1336	213	0.314159	149	0.0732547	0.0111517
gene1380	1529081	1530463	1383	-	FJOH_RS06940	Fjoh_1337	386	0.279103	66	0.0159074	0.00518897
gene1381	1530726	1531214	489	-	FJOH_RS06945	Fjoh_1338	102	0.208589	193	0.131561	0.0498058
gene1382	1531471	1532139	669	+	FJOH_RS06950	Fjoh_1339	172	0.2571	734	0.36572	0.0939586
gene1383	1532317	1532631	315	-	FJOH_RS06955	Fjoh_1340	2016	6.4	618	0.653968	0.198914
gene1384	1532972	1533208	237	+	FJOH_RS06960	Fjoh_1341	578	2.43882	49	0.068917	0.0231748
gene1385	1533528	1535990	2463	-	FJOH_RS06965	Fjoh_1342	127	0.0515631	31	0.00419543	0.00087708
gene1386	1536234	1536551	318	+	FJOH_RS06970	Fjoh_1343	8460	26.6038	5742	6.01887	1.85377
gene1387	1536743	1538833	2091	-	FJOH_RS26205	Fjoh_1344	51	0.0243902	8	0.00127531	0.000516558
gene1388	1538834	1539538	705	-	FJOH_RS06980	Fjoh_1345	36	0.0510638	13	0.00614657	0.000579076
gene1389	1539741	1540304	564	+	FJOH_RS26210	Fjoh_1346	0	0	2	0.00118203	0.00144769
gene1390	1540370	1540954	585	+	FJOH_RS26215	Fjoh_1347	51	0.0871795	2	0.0011396	0.00069786
gene1391	1541091	1543667	2577	+	FJOH_RS06995	Fjoh_1348	415	0.16104	170	0.0219894	0.00579696
gene1392	1543664	1544590	927	+	FJOH_RS07000	Fjoh_1349	259	0.279396	79	0.028407	0.0090362
gene1395	1545505	1546584	1080	+	FJOH_RS07015	Fjoh_1350	1383	1.28056	106	0.032716	0.0118817
gene1396	1546568	1547287	720	+	FJOH_RS07020	Fjoh_1351	673	0.934722	53	0.024537	0.00983728
gene1397	1547327	1548148	822	+	FJOH_RS07025	Fjoh_1352	439	0.534063	22	0.00892133	0.00276524
gene1398	1548579	1549934	1356	+	FJOH_RS07030	Fjoh_1353	3130	2.30826	73	0.0179449	0.00522334
gene1399	1550083	1551132	1050	+	FJOH_RS07035	Fjoh_1354	537	0.511429	104	0.0330159	0.00933949
gene1400	1551134	1552717	1584	+	FJOH_RS07040	Fjoh_1355	6952	4.38889	54	0.0113636	0.0027878
gene1401	1552993	1553658	666	+	FJOH_RS07045	Fjoh_1356	289	0.433934	82	0.041041	0.010035
gene1402	1553942	1554172	231	-	FJOH_RS07050	Fjoh_1357	282	1.22078	18	0.025974	0.0110368
gene1403	1554259	1554492	234	+	FJOH_RS07055	Fjoh_1358	259	1.10684	37	0.0527066	0.0125809
gene1404	1554674	1555228	555	+	FJOH_RS07060		451	0.812613	36	0.0216216	0.00835461
gene1406	1555493	1556884	1392	+	FJOH_RS07070	Fjoh_1360	872	0.626437	2443	0.58501	0.145149
gene1407	1557318	1558280	963	+	FJOH_RS07075	Fjoh_1361	17	0.0176532	65	0.0224991	0.0077128
gene1408	1558277	1558651	375	+	FJOH_RS07080	Fjoh_1362	17	0.0453333	25	0.0222222	0.00967624
gene1409	1558648	1559868	1221	+	FJOH_RS07085	Fjoh_1363	48	0.039312	90	0.02457	0.00702147
gene1410	1560005	1561369	1365	-	FJOH_RS07090	Fjoh_1364	266	0.194872	281	0.0686203	0.0119745
gene1411	1561556	1561942	387	+	FJOH_RS07095	Fjoh_1365	129	0.333333	247	0.212748	0.0518194
gene1412	1562147	1563751	1605	+	FJOH_RS07100	Fjoh_1366	3240	2.01869	4954	1.02887	0.35998
gene1413	1563877	1564935	1059	-	FJOH_RS07105	Fjoh_1367	28	0.02644	15	0.00472144	0.00240747
gene1414	1565010	1567820	2811	-	FJOH_RS07110	Fjoh_1368	58	0.0206332	3	0.000355745	0.00025155
gene1415	1568060	1569160	1101	+	FJOH_RS07115	Fjoh_1369	196	0.17802	27	0.00817439	0.00169921
gene1416	1569304	1570008	705	-	FJOH_RS07120	Fjoh_1370	897	1.27234	1608	0.760284	0.236205
gene1417	1570080	1570451	372	-	FJOH_RS07125	Fjoh_1371	236	0.634409	55	0.0492832	0.0266342
gene1418	1570458	1570808	351	-	FJOH_RS07130	Fjoh_1372	99	0.282051	62	0.0588794	0.0110953
gene1419	1570805	1571206	402	-	FJOH_RS07135	Fjoh_1373	158	0.393035	44	0.0364842	0.017619
gene1420	1571366	1572151	786	-	FJOH_RS07140	Fjoh_1374	293	0.372774	73	0.0309584	0.0130161
gene1421	1572203	1572580	378	-	FJOH_RS07145	Fjoh_1375	305	0.806878	3	0.0026455	0.00187065
gene1422	1572696	1573850	1155	-	FJOH_RS07150	Fjoh_1376	440	0.380952	27	0.00779221	0.00161977
gene1423	1573936	1574442	507	-	FJOH_RS07155	Fjoh_1377	56	0.110454	47	0.0309007	0.00563656
gene1424	1574600	1575544	945	+	FJOH_RS07160	Fjoh_1378	210	0.222222	12	0.0042328	0.00129603
gene1425	1575541	1576644	1104	+	FJOH_RS07165	Fjoh_1379	126	0.11413	6	0.00181159	0.00128099
gene1426	1576732	1577358	627	-	FJOH_RS07170	Fjoh_1380	265	0.422648	165	0.0877193	0.022527
gene1427	1577466	1577951	486	-	FJOH_RS07175	Fjoh_1381	250	0.514403	23	0.015775	0.00510962
gene1428	1578148	1578648	501	+	FJOH_RS07180	Fjoh_1382	94	0.187625	41	0.0272788	0.00453699
gene1429	1578931	1579533	603	+	FJOH_RS07185	Fjoh_1383	207	0.343284	339	0.187396	0.0406217
gene1430	1579599	1580507	909	-	FJOH_RS07190	Fjoh_1384	374	0.411441	489	0.179318	0.0514882
gene1431	1580672	1581628	957	-	FJOH_RS07195	Fjoh_1385	714	0.746082	40	0.0139324	0.00698361
gene1432	1581690	1582280	591	-	FJOH_RS07200	Fjoh_1386	152	0.257191	24	0.0135364	0.00414465
gene1433	1582345	1583283	939	-	FJOH_RS07205	Fjoh_1387	493	0.525027	1140	0.404686	0.087596
gene1434	1583314	1583664	351	-	FJOH_RS07210	Fjoh_1388	256	0.729345	8	0.00759734	0.00419362
gene1435	1583693	1584799	1107	-	FJOH_RS07215	Fjoh_1389	290	0.261969	210	0.063234	0.0227366
gene1436	1584947	1585423	477	+	FJOH_RS07220	Fjoh_1390	358	0.750524	122	0.0852551	0.0252154
gene1437	1585345	1586079	735	-	FJOH_RS07225	Fjoh_1391	7	0.00952381	2	0.000907029	0.00055544
gene1438	1586140	1586721	582	-	FJOH_RS07230	Fjoh_1392	338	0.580756	5	0.00286369	0.00252914
gene1439	1586741	1588111	1371	-	FJOH_RS26220	Fjoh_1393	296	0.215901	308	0.0748845	0.0282038
gene1440	1588209	1589285	1077	-	FJOH_RS07240	Fjoh_1394	133	0.123491	46	0.0142371	0.00844208
gene1441	1589370	1590017	648	-	FJOH_RS07245	Fjoh_1395	63	0.0972222	62	0.031893	0.0094081
gene1442	1590024	1591232	1209	-	FJOH_RS07250	Fjoh_1396	206	0.170389	51	0.0140612	0.00478736
gene1443	1591427	1592110	684	-	FJOH_RS07255	Fjoh_1397	119	0.173977	59	0.0287524	0.00315826
gene1444	1592291	1593952	1662	-	FJOH_RS07260	Fjoh_1398	154	0.0926594	202	0.0405134	0.0213082
gene1445	1594170	1596032	1863	-	FJOH_RS07265	Fjoh_1399	300	0.161031	182	0.032564	0.0098562
gene1446	1596139	1598253	2115	-	FJOH_RS07270	Fjoh_1400	252	0.119149	625	0.0985028	0.0280166
gene1447	1598477	1600780	2304	-	FJOH_RS07275	Fjoh_1401	68	0.0295139	110	0.0159144	0.00383732
gene1448	1600825	1601484	660	-	FJOH_RS07280	Fjoh_1402	22	0.0333333	21	0.0106061	0.0102203
gene1449	1601477	1602994	1518	-	FJOH_RS07285	Fjoh_1403	564	0.371542	20	0.00439174	0.00117227
gene1450	1603168	1604199	1032	-	FJOH_RS07290	Fjoh_1404	291	0.281977	182	0.0587855	0.0169273
gene1451	1604435	1607416	2982	+	FJOH_RS07295	Fjoh_1405	197	0.066063	134	0.0149788	0.00345531
gene1452	1607452	1609056	1605	+	FJOH_RS07300	Fjoh_1406	54	0.0336449	84	0.0174455	0.00616791
gene1453	1609076	1610176	1101	+	FJOH_RS07305	Fjoh_1407	104	0.0944596	70	0.0211929	0.0085525
gene1454	1610261	1613134	2874	+	FJOH_RS07310	Fjoh_1408	21	0.00730689	12	0.00139179	0
gene1455	1613250	1613477	228	-	FJOH_RS07315		13	0.0570175	6	0.00877193	0.00310135
gene1456	1613489	1614985	1497	-	FJOH_RS07320	Fjoh_1409	26	0.0173681	3	0.000668003	0
gene1457	1615702	1617021	1320	+	FJOH_RS07325	Fjoh_1410	299	0.226515	266	0.0671717	0.0310945
gene1459	1617439	1618173	735	+	FJOH_RS07335	Fjoh_1411	344	0.468027	68	0.030839	0.00364226
gene1460	1618166	1619395	1230	+	FJOH_RS07340	Fjoh_1412	1659	1.34878	490	0.132791	0.0386941
gene1461	1619448	1620005	558	+	FJOH_RS07345	Fjoh_1413	739	1.32437	72	0.0430108	0.0103726
gene1462	1620008	1620202	195	+	FJOH_RS07350		216	1.10769	85	0.145299	0.0178876
gene1463	1620205	1621464	1260	+	FJOH_RS07355	Fjoh_1414	574	0.455556	72	0.0190476	0.00593914
gene1464	1621573	1623672	2100	+	FJOH_RS07360	Fjoh_1415	2351	1.11952	2758	0.437778	0.126053
gene1465	1623962	1624408	447	+	FJOH_RS07365	Fjoh_1416	93	0.208054	29	0.0216257	0.00398101
gene1466	1624431	1625345	915	-	FJOH_RS07370	Fjoh_1417	164	0.179235	108	0.0393443	0.0126512
gene1467	1625438	1626751	1314	-	FJOH_RS07375	Fjoh_1418	298	0.226788	321	0.0814307	0.0221813
gene1468	1626932	1629103	2172	+	FJOH_RS07380	Fjoh_1419	1423	0.655157	885	0.13582	0.0410833
gene1469	1629141	1630817	1677	+	FJOH_RS07385	Fjoh_1420	878	0.523554	673	0.133771	0.0415113
gene1470	1630826	1632310	1485	+	FJOH_RS07390	Fjoh_1421	651	0.438384	128	0.0287318	0.00928626
gene1471	1632367	1632834	468	+	FJOH_RS07395	Fjoh_1422	708	1.51282	940	0.669516	0.208447
gene1472	1633060	1633512	453	+	FJOH_RS07400	Fjoh_1423	76	0.16777	12	0.00883002	0
gene1473	1633780	1634229	450	+	FJOH_RS07405	Fjoh_1424	26	0.0577778	11	0.00814815	0.00594903
gene1474	1634237	1636273	2037	-	FJOH_RS07410	Fjoh_1425	94	0.0461463	4	0.000654557	0.000801666
gene1475	1636328	1636825	498	-	FJOH_RS07415	Fjoh_1426	109	0.218876	33	0.0220884	0.0112701
gene1476	1636837	1637952	1116	-	FJOH_RS07420	Fjoh_1427	411	0.36828	258	0.0770609	0.0253206
gene1477	1637988	1638260	273	-	FJOH_RS07425	Fjoh_1428	37	0.135531	98	0.119658	0.0194404
gene1478	1638253	1639032	780	-	FJOH_RS07430	Fjoh_1429	156	0.2	263	0.112393	0.0370059
gene1479	1639245	1641428	2184	+	FJOH_RS07435	Fjoh_1430	1513	0.692766	1380	0.210623	0.0555324
gene1480	1641513	1642310	798	+	FJOH_RS07440	Fjoh_1431	128	0.160401	31	0.012949	0.00284841
gene1481	1642287	1642949	663	-	FJOH_RS07445	Fjoh_1432	284	0.428356	111	0.0558069	0.0080521
gene1482	1643317	1644180	864	-	FJOH_RS07450	Fjoh_1433	1654	1.91435	1991	0.768133	0.223023
gene1483	1644344	1646071	1728	-	FJOH_RS07455	Fjoh_1434	339	0.196181	84	0.0162037	0.00433062
gene1484	1646059	1647234	1176	-	FJOH_RS07460	Fjoh_1435	95	0.0807823	56	0.015873	0.00751802
gene1485	1647305	1648498	1194	-	FJOH_RS07465	Fjoh_1436	120	0.100503	49	0.0136795	0.00460002
gene1486	1648556	1649746	1191	-	FJOH_RS07470	Fjoh_1437	265	0.222502	52	0.0145536	0.00386291
gene1487	1649754	1652540	2787	-	FJOH_RS07475	Fjoh_1438	458	0.164334	251	0.0300203	0.00989926
gene1488	1652546	1653289	744	-	FJOH_RS07480	Fjoh_1439	287	0.385753	75	0.0336022	0.00665289
gene1489	1653477	1653728	252	-	FJOH_RS07485	Fjoh_1440	7	0.0277778	1	0.00132275	0.00162003
gene1490	1653918	1654664	747	-	FJOH_RS07490	Fjoh_1441	230	0.307898	126	0.0562249	0.0143246
gene1491	1654666	1656396	1731	-	FJOH_RS07495	Fjoh_1442	807	0.466205	67	0.012902	0.00311994
gene1492	1656484	1656888	405	-	FJOH_RS07500	Fjoh_1443	1050	2.59259	2040	1.67901	0.421489
gene1493	1657114	1659258	2145	-	FJOH_RS07505	Fjoh_1444	865	0.403263	1852	0.287801	0.0818074
gene1494	1659438	1659704	267	-	FJOH_RS07510	Fjoh_1445	26692	99.97	3304	4.12484	1.02649
gene1495	1659890	1660585	696	-	FJOH_RS07515	Fjoh_1446	183	0.262931	25	0.0119732	0.00211489
gene1496	1660620	1661075	456	-	FJOH_RS07520	Fjoh_1447	225	0.493421	416	0.304094	0.0777556
gene1497	1661147	1661683	537	+	FJOH_RS07525	Fjoh_1448	396	0.73743	31	0.0192427	0.00649548
gene1498	1661673	1662119	447	+	FJOH_RS07530	Fjoh_1449	167	0.373602	14	0.01044	0.00508508
gene1499	1662166	1662564	399	+	FJOH_RS07535	Fjoh_1450	822	2.06015	288	0.240602	0.0649698
gene1500	1662676	1664682	2007	+	FJOH_RS07540	Fjoh_1451	611	0.304434	16	0.00265737	0.00173795
gene1501	1664770	1665114	345	+	FJOH_RS07545	Fjoh_1452	560	1.62319	168	0.162319	0.0484587
gene1502	1665243	1665923	681	+	FJOH_RS07550	Fjoh_1453	1069	1.56975	196	0.0959373	0.0267829
gene1503	1666170	1667405	1236	-	FJOH_RS07555	Fjoh_1454	1148	0.928803	121	0.0326321	0.0147677
gene1504	1667421	1669394	1974	-	FJOH_RS07560	Fjoh_1455	560	0.283688	244	0.0412023	0.0166571
gene1505	1669391	1669897	507	-	FJOH_RS07565	Fjoh_1456	330	0.650888	140	0.0920447	0.0195919
gene1506	1669890	1670720	831	-	FJOH_RS07570	Fjoh_1457	613	0.737665	141	0.0565584	0.0147627
gene1507	1670832	1671860	1029	-	FJOH_RS07575	Fjoh_1458	771	0.749271	1247	0.403952	0.143119
gene1508	1671918	1673444	1527	-	FJOH_RS07580	Fjoh_1459	964	0.631303	902	0.1969	0.062083
gene1509	1673609	1674856	1248	+	FJOH_RS07585	Fjoh_1460	221	0.177083	30	0.00801282	0.00396614
gene1510	1675022	1675564	543	-	FJOH_RS07590	Fjoh_1461	111	0.20442	9	0.00552486	0.00260444
gene1511	1675887	1676741	855	-	FJOH_RS07595	Fjoh_1462	878	1.0269	2070	0.807018	0.244569
gene1512	1676853	1677920	1068	-	FJOH_RS07600	Fjoh_1463	1525	1.4279	3014	0.940699	0.252485
gene1513	1677981	1680497	2517	-	FJOH_RS07605	Fjoh_1464	399	0.158522	83	0.0109919	0.00138581
gene1514	1680574	1681302	729	+	FJOH_RS07610	Fjoh_1465	456	0.625514	138	0.0631001	0.0178062
gene1515	1681312	1682025	714	-	FJOH_RS07615	Fjoh_1466	469	0.656863	154	0.0718954	0.0101641
gene1516	1682027	1682758	732	-	FJOH_RS07620	Fjoh_1467	367	0.501366	251	0.114299	0.0236093
gene1517	1683344	1683826	483	-	FJOH_RS07625	Fjoh_1468	655	1.35611	240	0.165631	0.03553
gene1518	1683839	1684183	345	-	FJOH_RS07630	Fjoh_1469	308	0.892754	61	0.0589372	0.0082833
gene1519	1684422	1684718	297	+	FJOH_RS07635	Fjoh_1470	157	0.52862	50	0.0561167	0.00599163
gene1520	1684757	1685608	852	-	FJOH_RS07640	Fjoh_1471	1059	1.24296	268	0.104851	0.0184151
gene1521	1685726	1686349	624	-	FJOH_RS07645	Fjoh_1472	655	1.04968	378	0.201923	0.0447715
gene1522	1686514	1687482	969	-	FJOH_RS07650	Fjoh_1473	867	0.894737	4528	1.55762	0.367181
gene1523	1687621	1688367	747	-	FJOH_RS07655	Fjoh_1474	225	0.301205	2961	1.32129	0.34176
gene1524	1688870	1689847	978	+	FJOH_RS07660	Fjoh_1475	2589	2.64724	6094	2.07703	0.557727
gene1525	1689918	1692419	2502	+	FJOH_RS07665	Fjoh_1476	1483	0.592726	218	0.0290434	0.0057179
gene1526	1692672	1693271	600	+	FJOH_RS07670	Fjoh_1477	72	0.12	53	0.0294444	0.00766787
gene1527	1693405	1693935	531	+	FJOH_RS07675	Fjoh_1478	1607	3.02637	2307	1.44821	0.469541
gene1528	1694049	1696592	2544	+	FJOH_RS07680	Fjoh_1479	355	0.139544	431	0.0564727	0.0164375
gene1529	1696656	1697186	531	-	FJOH_RS07685	Fjoh_1480	247	0.46516	11	0.00690521	0.00153766
gene1530	1697471	1698781	1311	+	FJOH_RS07690	Fjoh_1481	20	0.0152555	0	0	0
gene1531	1698899	1699513	615	-	FJOH_RS07695	Fjoh_1482	1237	2.01138	174	0.0943089	0.0160967
gene1532	1699513	1700316	804	-	FJOH_RS07700	Fjoh_1483	261	0.324627	25	0.0103648	0.00964766
gene1533	1700550	1701437	888	+	FJOH_RS07705	Fjoh_1484	35	0.0394144	202	0.0758258	0.0301366
gene1534	1701497	1704184	2688	+	FJOH_RS07710	Fjoh_1485	148	0.0550595	57	0.00706845	0.00296454
gene1535	1704278	1706542	2265	+	FJOH_RS07715	Fjoh_1486	413	0.18234	681	0.100221	0.026613
gene1536	1706690	1708948	2259	+	FJOH_RS07720	Fjoh_1487	57	0.0252324	34	0.00501697	0.000361442
gene1537	1709010	1710782	1773	-	FJOH_RS07725	Fjoh_1488	134	0.0755781	15	0.00282008	0.000797639
gene1538	1710922	1712172	1251	-	FJOH_RS07730	Fjoh_1489	1263	1.00959	1799	0.47935	0.132324
gene1539	1712701	1715547	2847	+	FJOH_RS07735	Fjoh_1490	566	0.198806	1220	0.14284	0.0411232
gene1540	1715963	1716151	189	+	FJOH_RS07740		19	0.100529	7	0.0123457	0.0120266
gene1541	1716225	1717529	1305	+	FJOH_RS07745	Fjoh_1491	1659	1.27126	1151	0.293997	0.0783379
gene1542	1717640	1718728	1089	+	FJOH_RS07750	Fjoh_1492	29	0.0266299	68	0.0208142	0.00417453
gene1543	1719273	1719464	192	+	FJOH_RS07755		147	0.765625	957	1.66146	0.376462
gene1544	1719837	1720826	990	+	FJOH_RS07760	Fjoh_1493	703	0.710101	76	0.0255892	0.0109803
gene1545	1720828	1723242	2415	+	FJOH_RS07765	Fjoh_1494	245	0.101449	412	0.0568668	0.0189446
gene1546	1723332	1723757	426	+	FJOH_RS07770	Fjoh_1495	35	0.0821596	156	0.122066	0.0390335
gene1547	1723900	1725072	1173	+	FJOH_RS07775	Fjoh_1496	176	0.150043	275	0.0781472	0.0258674
gene1548	1725233	1725724	492	+	FJOH_RS07780	Fjoh_1497	54	0.109756	15	0.0101626	0.00287442
gene1549	1725866	1726276	411	+	FJOH_RS07785	Fjoh_1498	337	0.819951	54	0.0437956	0.0148996
gene1550	1726354	1727136	783	-	FJOH_RS07790	Fjoh_1499	147	0.187739	12	0.00510856	0.00312834
gene1551	1727449	1728336	888	+	FJOH_RS07795	Fjoh_1500	1037	1.16779	54	0.0202703	0.00716662
gene1552	1728362	1729072	711	+	FJOH_RS07800	Fjoh_1501	67	0.0942335	52	0.0243788	0.00401932
gene1553	1729307	1730206	900	+	FJOH_RS07805	Fjoh_1502	828	0.92	180	0.0666667	0.0157723
gene1554	1730354	1731598	1245	+	FJOH_RS07810	Fjoh_1503	168	0.13494	142	0.0380187	0.015599
gene1555	1731705	1733795	2091	+	FJOH_RS07815	Fjoh_1504	2487	1.18938	141	0.0224773	0.00741658
gene1556	1733788	1734561	774	+	FJOH_RS07820	Fjoh_1505	138	0.178295	18	0.00775194	0.00418652
gene1557	1734726	1735310	585	+	FJOH_RS07825	Fjoh_1506	107	0.182906	22	0.0125356	0.00503234
gene1558	1735529	1736581	1053	+	FJOH_RS07830	Fjoh_1507	521	0.494777	1933	0.611903	0.128627
gene1559	1737381	1738385	1005	+	FJOH_RS07835	Fjoh_1508	202	0.200995	177	0.0587065	0.0247359
gene1560	1738650	1739066	417	+	FJOH_RS07840	Fjoh_1509	24	0.057554	8	0.00639488	0.00426742
gene1561	1739260	1741914	2655	+	FJOH_RS07845	Fjoh_1510	343	0.12919	196	0.0246077	0.00989851
gene1562	1741993	1742949	957	+	FJOH_RS07850	Fjoh_1511	517	0.54023	123	0.0428422	0.00631298
gene1563	1743131	1743784	654	+	FJOH_RS07855	Fjoh_1512	242	0.370031	129	0.0657492	0.0284215
gene1564	1743972	1745195	1224	+	FJOH_RS07860	Fjoh_1513	775	0.63317	46	0.0125272	0.00145385
gene1565	1745308	1746711	1404	+	FJOH_RS07865	Fjoh_1514	83	0.0591168	310	0.0735992	0.0256031
gene1566	1746798	1748915	2118	-	FJOH_RS07870	Fjoh_1515	385	0.181775	60	0.00944287	0.00185883
gene1567	1749304	1750200	897	-	FJOH_RS07875	Fjoh_1516	411	0.458194	350	0.130063	0.0432657
gene1568	1750348	1750932	585	+	FJOH_RS07880	Fjoh_1517	5974	10.212	4738	2.69972	0.846632
gene1569	1751126	1751707	582	+	FJOH_RS07885	Fjoh_1518	120	0.206186	10	0.00572738	0.00390555
gene1570	1751889	1754213	2325	-	FJOH_RS07890	Fjoh_1519	29	0.0124731	33	0.00473118	0.00243306
gene1571	1754371	1754832	462	+	FJOH_RS07895	Fjoh_1520	27	0.0584416	32	0.023088	0.00842952
gene1572	1754952	1756298	1347	+	FJOH_RS07900	Fjoh_1521	520	0.386043	262	0.0648354	0.0135507
gene1573	1756368	1757369	1002	-	FJOH_RS07905	Fjoh_1522	1042	1.03992	886	0.294744	0.0842422
gene1574	1757404	1759191	1788	-	FJOH_RS07910	Fjoh_1523	462	0.258389	196	0.0365399	0.011667
gene1575	1759233	1759904	672	-	FJOH_RS07915	Fjoh_1524	52	0.077381	31	0.015377	0.00121502
gene1576	1759966	1760409	444	+	FJOH_RS07920	Fjoh_1525	80	0.18018	33	0.0247748	0.00275843
gene1577	1760484	1761146	663	+	FJOH_RS07925	Fjoh_1526	160	0.241327	31	0.0155857	0.00162915
gene1578	1761158	1761790	633	+	FJOH_RS07930	Fjoh_1527	135	0.21327	61	0.0321222	0.00503716
gene1579	1761796	1762383	588	-	FJOH_RS07935	Fjoh_1528	119	0.202381	16	0.00907029	0.0006943
gene1580	1762616	1768303	5688	+	FJOH_RS07940	Fjoh_1529	506	0.0889592	356	0.0208626	0.006241
gene1581	1768413	1770788	2376	+	FJOH_RS07945	Fjoh_1530	154	0.0648148	15	0.00210438	0.000297604
gene1582	1770795	1771673	879	-	FJOH_RS07950	Fjoh_1531	69	0.0784983	7	0.00265453	0.00122881
gene1583	1771736	1773280	1545	-	FJOH_RS07955	Fjoh_1532	1305	0.84466	370	0.0798274	0.0244945
gene1584	1773661	1773951	291	-	FJOH_RS07960	Fjoh_1534	1673	5.74914	2967	3.39863	0.807831
gene1585	1774092	1775126	1035	+	FJOH_RS07965	Fjoh_1535	92	0.0888889	26	0.00837359	0.00388481
gene1586	1775158	1775397	240	-	FJOH_RS07970	Fjoh_1536	1636	6.81667	346	0.480556	0.0966601
gene1587	1775418	1775756	339	-	FJOH_RS07975	Fjoh_1537	84	0.247788	69	0.0678466	0.0216769
gene1588	1775983	1776423	441	+	FJOH_RS07980	Fjoh_1538	223	0.505669	257	0.194255	0.0469485
gene1589	1776447	1777742	1296	+	FJOH_RS07985	Fjoh_1539	467	0.36034	99	0.025463	0.00433062
gene1590	1777743	1778303	561	+	FJOH_RS07990	Fjoh_1540	191	0.340463	113	0.067142	0.0134775
gene1591	1778370	1778747	378	-	FJOH_RS07995	Fjoh_1541	2504	6.62434	586	0.516755	0.127333
gene1592	1778849	1779715	867	+	FJOH_RS08000	Fjoh_1542	185	0.213379	23	0.00884275	0.000941749
gene1593	1779914	1781962	2049	-	FJOH_RS08005	Fjoh_1543	1578	0.770132	492	0.080039	0.0240011
gene1594	1781975	1783297	1323	-	FJOH_RS08010	Fjoh_1544	161	0.121693	365	0.0919627	0.0303161
gene1595	1783569	1784012	444	+	FJOH_RS08015	Fjoh_1545	1165	2.62387	2966	2.22673	0.541479
gene1596	1784037	1784297	261	+	FJOH_RS08020	Fjoh_1546	7729	29.613	3646	4.65645	1.35706
gene1597	1784456	1785721	1266	+	FJOH_RS08025	Fjoh_1547	149	0.117694	45	0.0118483	0.00255953
gene1598	1785791	1788550	2760	-	FJOH_RS08030	Fjoh_1548	537	0.194565	121	0.0146135	0.00282206
gene1599	1788600	1789181	582	-	FJOH_RS08035	Fjoh_1549	155	0.266323	155	0.0887743	0.0165401
gene1600	1789295	1790539	1245	+	FJOH_RS08040	Fjoh_1550	203	0.163052	38	0.010174	0.00360701
gene1601	1790664	1792511	1848	-	FJOH_RS08045	Fjoh_1551	438	0.237013	769	0.138709	0.0376643
gene1602	1792606	1794243	1638	-	FJOH_RS08050	Fjoh_1552	2581	1.5757	7820	1.59137	0.405775
gene1603	1794249	1795247	999	-	FJOH_RS08055	Fjoh_1553	1796	1.7978	4448	1.48415	0.413635
gene1604	1795408	1795890	483	-	FJOH_RS08060	Fjoh_1554	30	0.0621118	65	0.0448585	0.00857819
gene1605	1795966	1797174	1209	-	FJOH_RS08065	Fjoh_1555	466	0.385443	882	0.243176	0.0757151
gene1606	1797216	1801052	3837	-	FJOH_RS08070	Fjoh_1556	546	0.142299	65	0.00564677	0.00299619
gene1607	1801266	1802951	1686	+	FJOH_RS08075	Fjoh_1557	2425	1.43832	4923	0.97331	0.304727
gene1608	1803065	1804351	1287	+	FJOH_RS08080	Fjoh_1558	338	0.262626	314	0.0813261	0.0236337
gene1609	1804386	1807265	2880	-	FJOH_RS08085	Fjoh_1559	318	0.110417	78	0.00902778	0.00346353
gene1610	1807610	1810759	3150	+	FJOH_RS08090	Fjoh_1560	168	0.0533333	309	0.0326984	0.00884342
gene1611	1810778	1812313	1536	+	FJOH_RS08095	Fjoh_1561	123	0.0800781	205	0.0444878	0.0138132
gene1612	1812535	1813998	1464	+	FJOH_RS08100	Fjoh_1562	22	0.0150273	19	0.00432605	0.00314257
gene1613	1814033	1815496	1464	+	FJOH_RS08105	Fjoh_1563	116	0.079235	6	0.00136612	0.000482996
gene1614	1815530	1817797	2268	+	FJOH_RS08110	Fjoh_1564	47	0.0207231	22	0.00323339	0.000784618
gene1615	1817974	1818813	840	+	FJOH_RS08115	Fjoh_1565	46	0.0547619	64	0.0253968	0.00211847
gene1616	1818815	1820239	1425	+	FJOH_RS08120	Fjoh_1566	30	0.0210526	41	0.00959064	0.00487033
gene1617	1820251	1822482	2232	+	FJOH_RS08125	Fjoh_1567	417	0.186828	131	0.0195639	0.00480805
gene1618	1822528	1824549	2022	-	FJOH_RS08130	Fjoh_1568	760	0.375865	2423	0.399439	0.129111
gene1619	1824713	1824967	255	-	FJOH_RS08135	Fjoh_1569	828	3.24706	92	0.120261	0.0230896
gene1620	1825270	1826025	756	+	FJOH_RS08140	Fjoh_1570	74	0.0978836	16	0.00705467	0.00235385
gene1621	1826057	1826377	321	+	FJOH_RS08145	Fjoh_1571	13	0.0404984	7	0.00726895	0.00554365
gene1622	1826383	1826991	609	-	FJOH_RS08150	Fjoh_1572	178	0.292282	30	0.0164204	0.0092159
gene1623	1826978	1827223	246	-	FJOH_RS08155	Fjoh_1573	38	0.154472	1	0.00135501	0.00165955
gene1624	1827321	1828034	714	-	FJOH_RS08160	Fjoh_1574	112	0.156863	32	0.0149393	0.0054544
gene1625	1828162	1829010	849	-	FJOH_RS08165	Fjoh_1575	162	0.190813	44	0.0172752	0.00192343
gene1626	1829134	1829466	333	-	FJOH_RS08170	Fjoh_1576	28	0.0840841	31	0.031031	0.011695
gene1627	1829513	1830592	1080	-	FJOH_RS08175	Fjoh_1577	47	0.0435185	26	0.00802469	0.00264605
gene1628	1830602	1830886	285	-	FJOH_RS08180	Fjoh_1578	40	0.140351	11	0.0128655	0.00516477
gene1629	1831077	1832393	1317	-	FJOH_RS08185	Fjoh_1579	2690	2.04252	6819	1.72589	0.521671
gene1630	1832748	1833398	651	+	FJOH_RS08190	Fjoh_1580	352	0.540707	29	0.014849	0.00331835
gene1631	1833421	1833819	399	-	FJOH_RS08195	Fjoh_1581	870	2.18045	16	0.0133668	0.00409271
gene1632	1833816	1834103	288	-	FJOH_RS08200	Fjoh_1582	182	0.631944	59	0.068287	0.0222782
gene1633	1834185	1834781	597	-	FJOH_RS08205	Fjoh_1583	44	0.0737018	20	0.0111669	0.00448419
gene1634	1834876	1835607	732	+	FJOH_RS08210	Fjoh_1584	96	0.131148	28	0.0127505	0.00476513
gene1635	1835632	1836255	624	+	FJOH_RS08215	Fjoh_1585	163	0.261218	19	0.0101496	0.00130849
gene1636	1836216	1838330	2115	+	FJOH_RS08220	Fjoh_1586	476	0.225059	134	0.021119	0.00246438
gene1637	1838330	1838731	402	+	FJOH_RS08225	Fjoh_1587	19	0.0472637	9	0.00746269	0.00175897
gene1638	1839000	1841150	2151	+	FJOH_RS08230	Fjoh_1588	409	0.190144	46	0.00712847	0.00132856
gene1639	1841194	1841607	414	-	FJOH_RS08235	Fjoh_1589	1826	4.41063	161	0.12963	0.0495709
gene1640	1841763	1842239	477	+	FJOH_RS08240	Fjoh_1590	537	1.12579	527	0.368274	0.111253
gene1641	1842299	1842688	390	+	FJOH_RS08245	Fjoh_1591	746	1.91282	196	0.167521	0.0357751
gene1642	1842753	1843907	1155	-	FJOH_RS08250	Fjoh_1592	363	0.314286	27	0.00779221	0.00372395
gene1643	1844067	1844942	876	+	FJOH_RS08255	Fjoh_1593	260	0.296804	330	0.125571	0.0403277
gene1644	1844974	1845345	372	+	FJOH_RS08260	Fjoh_1594	1604	4.31183	2325	2.08333	0.502188
gene1645	1845482	1846120	639	+	FJOH_RS08265	Fjoh_1595	70	0.109546	119	0.0620762	0.0167578
gene1646	1846123	1846917	795	+	FJOH_RS08270	Fjoh_1596	77	0.0968553	83	0.0348008	0.00999716
gene1647	1846914	1847624	711	-	FJOH_RS08275	Fjoh_1597	12	0.0168776	1	0.000468823	0.000574189
gene1648	1847680	1848831	1152	-	thiH	Fjoh_1598	100	0.0868056	14	0.00405093	0.00232384
gene1649	1848930	1849706	777	-	FJOH_RS08285	Fjoh_1599	88	0.113256	263	0.112827	0.0118772
gene1650	1849687	1850325	639	-	FJOH_RS08290	Fjoh_1600	17	0.0266041	44	0.0229525	0.00567854
gene1651	1850315	1851070	756	-	FJOH_RS08295	Fjoh_1601	32	0.042328	7	0.00308642	0.00216004
gene1652	1851028	1851639	612	-	FJOH_RS08300	Fjoh_1602	70	0.114379	8	0.0043573	0.00176491
gene1653	1851728	1853551	1824	-	FJOH_RS08305	Fjoh_1603	98	0.0537281	291	0.0531798	0.0226346
gene1654	1853657	1853863	207	-	FJOH_RS08310	Fjoh_1604	175	0.845411	16	0.0257649	0.0129327
gene1655	1854148	1854708	561	-	FJOH_RS08315	Fjoh_1605	110	0.196078	95	0.0564468	0.0171593
gene1656	1854785	1855216	432	-	FJOH_RS08320	Fjoh_1606	458	1.06019	77	0.0594136	0.016799
gene1657	1855404	1856063	660	-	FJOH_RS08325	Fjoh_1607	197	0.298485	114	0.0575758	0.0236917
gene1658	1856220	1858283	2064	+	FJOH_RS08330	Fjoh_1608	451	0.218508	801	0.12936	0.0337569
gene1659	1858344	1859306	963	-	FJOH_RS08335	Fjoh_1609	2739	2.84424	9279	3.21184	0.773942
gene1660	1859447	1860211	765	-	FJOH_RS08340	Fjoh_1610	6783	8.86667	6203	2.70283	0.868728
gene1661	1860440	1860826	387	-	FJOH_RS08345	Fjoh_1611	734	1.89664	6586	5.6727	1.50238
gene1662	1860826	1861281	456	-	FJOH_RS08350	Fjoh_1612	2679	5.875	6774	4.95175	1.17734
gene1663	1861477	1862289	813	-	FJOH_RS08355	Fjoh_1613	6	0.00738007	18	0.00738007	0.0039857
gene1664	1862314	1863060	747	-	FJOH_RS08360	Fjoh_1614	6	0.00803213	3	0.00133869	0
gene1665	1863258	1864283	1026	+	FJOH_RS08365	Fjoh_1615	1625	1.58382	538	0.174789	0.0356939
gene1666	1864326	1865441	1116	-	FJOH_RS08370	Fjoh_1616	90	0.0806452	44	0.0131422	0.0023988
gene1667	1865596	1868445	2850	-	FJOH_RS08375	Fjoh_1617	700	0.245614	688	0.0804678	0.0246831
gene1668	1868701	1868898	198	+	FJOH_RS08380	Fjoh_1618	3	0.0151515	6	0.010101	0.00714249
gene1669	1868951	1869133	183	+	FJOH_RS08385	Fjoh_1619	45	0.245902	35	0.0637523	0.0178469
gene1670	1869321	1869995	675	+	FJOH_RS08390	Fjoh_1620	25	0.037037	45	0.0222222	0.0031427
gene1671	1870078	1871343	1266	+	FJOH_RS08395	Fjoh_1621	107	0.0845182	6	0.00157978	0.000967413
gene1672	1871447	1871629	183	+	FJOH_RS08400	Fjoh_1622	128	0.699454	41	0.0746812	0.0111543
gene1673	1871787	1873022	1236	+	FJOH_RS08405	Fjoh_1623	552	0.446602	140	0.0377562	0.00573046
gene1674	1873094	1873396	303	+	FJOH_RS08410	Fjoh_1624	623	2.05611	216	0.237624	0.0573536
gene1675	1873419	1874057	639	-	FJOH_RS08415	Fjoh_1625	156	0.244131	100	0.0521648	0.00498986
gene1676	1874149	1877430	3282	-	FJOH_RS08420	Fjoh_1626	1425	0.434186	933	0.0947593	0.0350985
gene1679	1878302	1878484	183	+	FJOH_RS08435		165	0.901639	93	0.169399	0.0336853
gene1680	1878582	1879406	825	-	FJOH_RS08440	Fjoh_1627	189	0.229091	1193	0.48202	0.117502
gene1681	1879580	1880044	465	+	FJOH_RS08445	Fjoh_1628	677	1.45591	261	0.187097	0.0429031
gene1682	1880058	1881311	1254	+	FJOH_RS08450	Fjoh_1629	981	0.782297	1859	0.494152	0.133203
gene1683	1881370	1884240	2871	+	FJOH_RS08455	Fjoh_1630	1406	0.489725	2580	0.299547	0.0856529
gene1684	1884470	1885231	762	+	FJOH_RS08460	Fjoh_1631	40	0.0524934	4	0.00174978	0.000535759
gene1685	1885287	1885799	513	+	FJOH_RS08465	Fjoh_1632	179	0.348928	150	0.0974659	0.0227745
gene1686	1885884	1886273	390	-	FJOH_RS08470	Fjoh_1633	453	1.16154	41	0.0350427	0.0115147
gene1687	1886493	1887827	1335	+	FJOH_RS08475	Fjoh_1634	3833	2.87116	6391	1.59576	0.503059
gene1688	1887860	1890919	3060	+	FJOH_RS08480	Fjoh_1635	6962	2.27516	11445	1.24673	0.388322
gene1689	1890954	1892354	1401	+	FJOH_RS08485	Fjoh_1636	2430	1.73448	5406	1.28622	0.424358
gene1690	1892347	1892871	525	+	FJOH_RS08490	Fjoh_1637	1214	2.31238	3185	2.02222	0.599108
gene1691	1892880	1893425	546	+	FJOH_RS08495	Fjoh_1638	733	1.34249	2202	1.34432	0.408435
gene1692	1893453	1894847	1395	+	FJOH_RS08500	Fjoh_1639	3602	2.58208	6165	1.47312	0.458821
gene1693	1894867	1896057	1191	+	FJOH_RS08505	Fjoh_1640	3253	2.73132	5363	1.50098	0.403316
gene1694	1896088	1897890	1803	+	FJOH_RS08510	Fjoh_1641	5845	3.24182	5027	0.929377	0.336325
gene1695	1897995	1899017	1023	+	FJOH_RS08515	Fjoh_1642	368	0.359726	206	0.0671228	0.0206246
gene1696	1899024	1900370	1347	+	FJOH_RS08520	Fjoh_1643	334	0.247958	24	0.00593912	0.00157485
gene1697	1900367	1901293	927	+	FJOH_RS08525	Fjoh_1644	151	0.162891	37	0.0133046	0.00867482
gene1698	1901824	1909287	7464	+	FJOH_RS08530	Fjoh_1645	91	0.0121919	21	0.000937835	0.000284207
gene1699	1909338	1910249	912	+	FJOH_RS08535	Fjoh_1646	3	0.00328947	11	0.00402047	0.0036641
gene1700	1910260	1912260	2001	+	FJOH_RS08540	Fjoh_1647	36	0.017991	3	0.00049975	0.000612066
gene1701	1912813	1913154	342	-	FJOH_RS08545	Fjoh_1648	23	0.0672515	36	0.0350877	0.00745471
gene1702	1913241	1913483	243	+	FJOH_RS08550	Fjoh_1649	276	1.1358	14	0.0192044	0.00605745
gene1703	1913964	1914167	204	-	FJOH_RS08555		0	0	0	0	0
gene1704	1914140	1914565	426	+	FJOH_RS08560	Fjoh_1650	32	0.0751174	16	0.0125196	0.00533575
gene1705	1914721	1917012	2292	+	FJOH_RS08565	Fjoh_1651	756	0.329843	4030	0.586097	0.173769
gene1706	1917094	1917675	582	+	FJOH_RS08570	Fjoh_1652	1311	2.25258	142	0.0813288	0.0080896
gene1707	1917700	1924911	7212	+	FJOH_RS08575	Fjoh_1653	1500	0.207987	322	0.0148826	0.00455922
gene1708	1924996	1925376	381	+	FJOH_RS08580	Fjoh_1654	1333	3.49869	1611	1.40945	0.316096
gene1709	1925369	1925752	384	+	FJOH_RS08585	Fjoh_1655	1390	3.61979	40	0.0347222	0.0107898
gene1710	1925867	1926610	744	+	FJOH_RS08590	Fjoh_1656	163	0.219086	70	0.031362	0.00674279
gene1711	1926630	1928738	2109	+	FJOH_RS08595	Fjoh_1657	357	0.169275	140	0.0221274	0.00507741
gene1712	1928897	1929799	903	+	FJOH_RS08600	Fjoh_1658	2400	2.65781	244	0.0900701	0.0171799
gene1713	1929802	1930389	588	+	FJOH_RS08605	Fjoh_1659	588	1	847	0.480159	0.113043
gene1714	1930432	1931418	987	+	FJOH_RS08610	Fjoh_1660	4302	4.35866	3825	1.29179	0.43382
gene1715	1931437	1931787	351	+	FJOH_RS08615	Fjoh_1661	8566	24.4046	2176	2.06648	0.501256
gene1716	1931866	1932522	657	+	FJOH_RS08620	Fjoh_1662	321	0.488584	233	0.118214	0.0478948
gene1717	1932535	1933221	687	+	FJOH_RS08625	Fjoh_1663	193	0.280932	281	0.136342	0.0316461
gene1718	1933224	1933766	543	+	FJOH_RS08630	Fjoh_1664	1306	2.40516	431	0.264579	0.0797693
gene1719	1933756	1934028	273	+	FJOH_RS08635	Fjoh_1665	3705	13.5714	138	0.168498	0.0432638
gene1720	1934045	1935451	1407	-	FJOH_RS08640	Fjoh_1666	223	0.158493	74	0.0175314	0.00342088
gene1721	1935630	1936331	702	+	FJOH_RS08645	Fjoh_1667	55	0.0783476	36	0.017094	0.00174465
gene1722	1936324	1937568	1245	+	FJOH_RS08650	Fjoh_1668	431	0.346185	25	0.00669344	0.00131164
gene1723	1937571	1938836	1266	+	FJOH_RS08655	Fjoh_1669	71	0.0560821	41	0.0107952	0.000322471
gene1724	1938877	1939992	1116	+	FJOH_RS08660	Fjoh_1670	67	0.0600358	111	0.0331541	0.00604424
gene1725	1940071	1941456	1386	+	FJOH_RS08665	Fjoh_1671	239	0.172439	143	0.0343915	0.0122584
gene1726	1941463	1942752	1290	+	FJOH_RS08670	Fjoh_1672	399	0.309302	191	0.049354	0.0219965
gene1727	1942829	1943500	672	+	FJOH_RS08675	Fjoh_1673	836	1.24405	71	0.0352183	0.00668264
gene1728	1943508	1944320	813	-	FJOH_RS08680	Fjoh_1674	796	0.97909	230	0.0943009	0.0320315
gene1729	1944407	1944682	276	-	FJOH_RS08685	Fjoh_1675	175	0.634058	36	0.0434783	0.0184747
gene1730	1945063	1945962	900	-	FJOH_RS08690	Fjoh_1676	832	0.924444	1421	0.526296	0.128911
gene1731	1946106	1947095	990	+	FJOH_RS08695	Fjoh_1677	190	0.191919	81	0.0272727	0.00865981
gene1732	1947105	1947623	519	+	FJOH_RS08700	Fjoh_1678	124	0.238921	145	0.0931278	0.0244228
gene1733	1947712	1948428	717	-	FJOH_RS08705	Fjoh_1679	46	0.0641562	27	0.0125523	0.00394481
gene1734	1948530	1949240	711	-	FJOH_RS08710	Fjoh_1680	29	0.0407876	84	0.0393812	0.0124216
gene1735	1949253	1950362	1110	-	FJOH_RS08715	Fjoh_1681	2252	2.02883	40	0.012012	0.00241177
gene1736	1950362	1950694	333	-	FJOH_RS08720	Fjoh_1682	0	0	1	0.001001	0.00122597
gene1737	1950684	1951691	1008	-	FJOH_RS08725	Fjoh_1683	17	0.0168651	16	0.00529101	0.0021431
gene1738	1951709	1952542	834	-	FJOH_RS08730	Fjoh_1684	9	0.0107914	0	0	0
gene1739	1952773	1954101	1329	+	FJOH_RS08735	Fjoh_1685	14	0.0105342	1	0.000250815	0.000307185
gene1740	1954102	1955340	1239	+	FJOH_RS08740	Fjoh_1686	24	0.0193705	4	0.00107614	0.000658996
gene1741	1955343	1956122	780	-	FJOH_RS08745	Fjoh_1687	377	0.483333	213	0.0910256	0.0180628
gene1742	1956575	1957075	501	-	FJOH_RS08750	Fjoh_1688	1823	3.63872	4189	2.78709	0.988494
gene1743	1957093	1958118	1026	-	FJOH_RS08755	Fjoh_1689	414	0.403509	290	0.094217	0.0299566
gene1744	1958161	1960938	2778	-	FJOH_RS08760	Fjoh_1690	1088	0.391649	553	0.0663547	0.0160184
gene1745	1960871	1961611	741	-	FJOH_RS08765	Fjoh_1691	292	0.394062	149	0.0670265	0.0153376
gene1746	1961616	1962305	690	-	FJOH_RS08770	Fjoh_1692	468	0.678261	121	0.0584541	0.0147916
gene1747	1962478	1963362	885	-	ppnK	Fjoh_1693	305	0.344633	186	0.0700565	0.00997939
gene1748	1963447	1964106	660	-	FJOH_RS08780	Fjoh_1694	708	1.07273	246	0.124242	0.0362213
gene1749	1964223	1964936	714	+	FJOH_RS08785	Fjoh_1695	439	0.614846	1164	0.543417	0.137241
gene1750	1965015	1967285	2271	+	FJOH_RS08790	Fjoh_1696	734	0.323206	18	0.00264201	0.00124545
gene1751	1967289	1968143	855	+	FJOH_RS08795	Fjoh_1697	93	0.108772	20	0.00779727	0.00238742
gene1752	1968193	1969512	1320	-	FJOH_RS08800	Fjoh_1698	104	0.0787879	293	0.0739899	0.0269623
gene1753	1969720	1970484	765	+	FJOH_RS08805	Fjoh_1699	131	0.171242	310	0.135076	0.0512173
gene1754	1970577	1970921	345	+	FJOH_RS08810	Fjoh_1700	764	2.21449	463	0.447343	0.093348
gene1755	1971037	1972359	1323	+	FJOH_RS08815	Fjoh_1701	1778	1.34392	4548	1.14588	0.373474
gene1756	1972641	1973315	675	+	FJOH_RS08820	Fjoh_1702	1606	2.37926	8399	4.14765	1.18974
gene1757	1973499	1974731	1233	+	FJOH_RS08825	Fjoh_1703	1320	1.07056	984	0.266018	0.0681724
gene1758	1974864	1975517	654	+	FJOH_RS08830	Fjoh_1704	40	0.0611621	30	0.0152905	0.00942571
gene1759	1975571	1976533	963	-	FJOH_RS08835	Fjoh_1705	81	0.0841121	271	0.0938041	0.0316534
gene1760	1976677	1977087	411	+	FJOH_RS08840	Fjoh_1706	33	0.080292	106	0.0859692	0.0212344
gene1761	1977103	1977516	414	+	FJOH_RS08845	Fjoh_1707	16	0.0386473	14	0.0112721	0.00493053
gene1762	1977535	1977939	405	+	FJOH_RS08850	Fjoh_1708	50	0.123457	276	0.22716	0.0816683
gene1763	1978032	1978439	408	+	FJOH_RS08855	Fjoh_1709	33	0.0808824	172	0.140523	0.0385332
gene1764	1978442	1978885	444	+	FJOH_RS08860	Fjoh_1710	21	0.0472973	113	0.0848348	0.017029
gene1765	1978942	1979376	435	+	FJOH_RS08865	Fjoh_1711	78	0.17931	145	0.111111	0.00656951
gene1766	1979534	1980766	1233	+	FJOH_RS08870	Fjoh_1712	136	0.1103	125	0.0337929	0.00862772
gene1767	1980952	1982475	1524	-	FJOH_RS08875	Fjoh_1713	557	0.365486	175	0.0382765	0.0124614
gene1768	1982722	1983516	795	+	FJOH_RS08880	Fjoh_1714	368	0.462893	250	0.104822	0.0220455
gene1769	1983763	1984842	1080	+	FJOH_RS08885	Fjoh_1715	91	0.0842593	16	0.00493827	0.0016477
gene1770	1984899	1987502	2604	-	FJOH_RS08890	Fjoh_1716	616	0.236559	754	0.0965182	0.017477
gene1771	1987669	1988622	954	-	FJOH_RS08895	Fjoh_1717	213	0.22327	85	0.0296995	0.0126729
gene1772	1988628	1990385	1758	-	FJOH_RS08900	Fjoh_1718	1266	0.720137	556	0.105423	0.0228466
gene1773	1990524	1991657	1134	+	FJOH_RS08905	Fjoh_1719	304	0.268078	41	0.0120517	0.00400887
gene1774	1991726	1993906	2181	-	FJOH_RS08910	Fjoh_1720	133	0.0609812	7	0.00106985	0.0010422
gene1775	1994020	1994556	537	-	FJOH_RS08915	Fjoh_1721	271	0.504655	108	0.0670391	0.017219
gene1776	1994631	1995068	438	-	FJOH_RS08920	Fjoh_1722	12724	29.0502	6745	5.13318	1.22473
gene1777	1995228	1997834	2607	+	FJOH_RS08925	Fjoh_1723	888	0.340621	275	0.0351617	0.0101571
gene1780	1998316	1998696	381	+	FJOH_RS08940	Fjoh_1724	999	2.62205	46	0.040245	0.0107152
gene1781	1998814	1999038	225	-	FJOH_RS08945	Fjoh_1725	119269	530.084	53716	79.5793	25.7321
gene1782	1999388	2000617	1230	-	FJOH_RS08950	Fjoh_1726	197	0.160163	44	0.0119241	0.00346523
gene1783	2000753	2001886	1134	+	FJOH_RS08955	Fjoh_1727	703	0.619929	1790	0.526161	0.157652
gene1784	2001921	2002937	1017	+	FJOH_RS08960	Fjoh_1728	694	0.682399	272	0.0891511	0.022853
gene1785	2003024	2003929	906	+	FJOH_RS08965	Fjoh_1729	648	0.715232	364	0.133922	0.0543554
gene1786	2004152	2005024	873	-	FJOH_RS08970	Fjoh_1730	1393	1.59565	2167	0.827415	0.270662
gene1787	2005097	2005459	363	-	FJOH_RS08975	Fjoh_1731	6270	17.2727	1562	1.43434	0.584328
gene1788	2005556	2006416	861	+	FJOH_RS08980	Fjoh_1732	371	0.430894	375	0.14518	0.0250047
gene1789	2006577	2007110	534	-	FJOH_RS08985	Fjoh_1733	427	0.799625	123	0.076779	0.00700685
gene1790	2007409	2007639	231	-	FJOH_RS08990	Fjoh_1734	11	0.047619	8	0.011544	0.00176731
gene1791	2007804	2008520	717	-	FJOH_RS08995	Fjoh_1735	59	0.0822873	166	0.0771734	0.0231145
gene1792	2009018	2009377	360	-	FJOH_RS09000	Fjoh_1736	424	1.17778	61	0.0564815	0.0130782
gene1793	2009384	2010865	1482	-	FJOH_RS09005	Fjoh_1737	204	0.137652	47	0.0105713	0.00198645
gene1794	2011063	2012664	1602	+	FJOH_RS09010	Fjoh_1738	8	0.00499376	31	0.00645027	0.00243099
gene1795	2012889	2014169	1281	+	FJOH_RS09015	Fjoh_1739	43	0.0335675	45	0.0117096	0.00292089
gene1796	2014274	2014849	576	-	FJOH_RS09020	Fjoh_1740	310	0.538194	125	0.072338	0.0220402
gene1797	2014849	2015169	321	-	FJOH_RS09025	Fjoh_1741	51	0.158879	367	0.381101	0.157949
gene1798	2015176	2016333	1158	-	purT	Fjoh_1742	179	0.154577	598	0.172136	0.0591847
gene1799	2016927	2017712	786	+	FJOH_RS09035	Fjoh_1743	60	0.0763359	23	0.00975403	0.0010388
gene1800	2017753	2019621	1869	-	FJOH_RS09040	Fjoh_1744	443	0.237025	326	0.0581416	0.0149158
gene1801	2019767	2020363	597	-	FJOH_RS09045	Fjoh_1745	48	0.080402	26	0.014517	0.00752216
gene1802	2020489	2020944	456	-	FJOH_RS09050	Fjoh_1746	51	0.111842	12	0.00877193	0.00310135
gene1803	2021305	2022495	1191	-	FJOH_RS09055	Fjoh_1747	496	0.416457	2725	0.762664	0.152363
gene1804	2022569	2023666	1098	-	FJOH_RS09060	Fjoh_1748	505	0.459927	436	0.132362	0.046302
gene1805	2023774	2024403	630	+	FJOH_RS09065	Fjoh_1749	217	0.344444	122	0.0645503	0.0150724
gene1806	2024511	2024807	297	-	FJOH_RS09070	Fjoh_1750	8	0.026936	7	0.00785634	0.00363678
gene1807	2024845	2025330	486	-	FJOH_RS09075	Fjoh_1751	3	0.00617284	1	0.000685871	0.000840017
gene1808	2025333	2026064	732	-	FJOH_RS09080	Fjoh_1752	6	0.00819672	15	0.0068306	0.00167315
gene1809	2026317	2027942	1626	-	FJOH_RS09085	Fjoh_1753	1324	0.814268	8600	1.76302	0.480414
gene1810	2028134	2029189	1056	+	FJOH_RS09090	Fjoh_1754	12	0.0113636	22	0.00694444	0.00102284
gene1811	2029372	2030973	1602	+	FJOH_RS09095	Fjoh_1755	26	0.0162297	7	0.00145651	0.000918827
gene1812	2031140	2033599	2460	+	FJOH_RS09100	Fjoh_1756	33	0.0134146	9	0.00121951	0.000995728
gene1813	2033606	2034238	633	+	FJOH_RS09105	Fjoh_1757	20	0.0315956	18	0.00947867	0.00697611
gene1814	2034240	2034626	387	-	FJOH_RS09110	Fjoh_1758	485	1.25323	122	0.105082	0.0172695
gene1815	2034704	2035963	1260	-	FJOH_RS09115	Fjoh_1759	180	0.142857	141	0.0373016	0.0115148
gene1816	2036042	2038942	2901	-	FJOH_RS09120	Fjoh_1760	420	0.144778	70	0.0080432	0.00197017
gene1817	2039064	2039837	774	-	FJOH_RS09125	Fjoh_1761	1057	1.36563	236	0.101637	0.0449636
gene1818	2039859	2040677	819	-	FJOH_RS09130	Fjoh_1762	275	0.335775	625	0.254375	0.0790372
gene1819	2040878	2042131	1254	+	FJOH_RS09135	Fjoh_1763	294	0.23445	94	0.0249867	0.00986926
gene1820	2042296	2043813	1518	-	FJOH_RS09140	Fjoh_1764	1044	0.687747	3571	0.784146	0.242443
gene1821	2043955	2046381	2427	-	FJOH_RS09145	Fjoh_1765	501	0.206428	158	0.0217003	0.00752075
gene1822	2046684	2047409	726	+	FJOH_RS09150	Fjoh_1766	165	0.227273	263	0.120753	0.0263574
gene1823	2047398	2048978	1581	-	FJOH_RS09155	Fjoh_1767	160	0.101202	58	0.0122285	0.00610518
gene1826	2049750	2050457	708	-	FJOH_RS09170	Fjoh_1768	194	0.274011	379	0.178437	0.0511831
gene1827	2050624	2051391	768	+	FJOH_RS09175	Fjoh_1769	140	0.182292	16	0.00694444	0.00531573
gene1828	2051378	2052106	729	+	FJOH_RS09180	Fjoh_1770	108	0.148148	13	0.00594422	0.00201915
gene1829	2052096	2052845	750	+	FJOH_RS09185	Fjoh_1771	191	0.254667	309	0.137333	0.0398999
gene1830	2052845	2053351	507	+	FJOH_RS09190	Fjoh_1772	94	0.185404	14	0.00920447	0.0052802
gene1831	2053418	2055655	2238	+	FJOH_RS09195	Fjoh_1773	970	0.433423	1334	0.198689	0.0527241
gene1832	2055760	2056107	348	+	FJOH_RS09200	Fjoh_1774	719	2.06609	261	0.25	0.060379
gene1833	2056109	2056672	564	+	FJOH_RS09205	Fjoh_1775	2215	3.9273	166	0.0981087	0.0225788
gene1834	2056875	2057516	642	-	FJOH_RS09210	Fjoh_1776	498	0.775701	172	0.0893043	0.0150347
gene1835	2057631	2058029	399	-	FJOH_RS09215	Fjoh_1777	435	1.09023	852	0.711779	0.16127
gene1836	2058233	2058784	552	-	FJOH_RS09220	Fjoh_1778	50	0.0905797	7	0.00422705	0.00322376
gene1837	2058796	2060247	1452	-	FJOH_RS09225	Fjoh_1779	39	0.0268595	85	0.0195133	0.00832641
gene1838	2060253	2060831	579	-	FJOH_RS09230	Fjoh_1780	6	0.0103627	57	0.0328152	0.0138708
gene1839	2061104	2061667	564	-	FJOH_RS09235	Fjoh_1781	49	0.0868794	69	0.0407801	0.012724
gene1840	2062092	2063141	1050	+	FJOH_RS09240	Fjoh_1782	464	0.441905	213	0.067619	0.0289577
gene1841	2063300	2064160	861	-	FJOH_RS09245	Fjoh_1783	542	0.629501	188	0.0727836	0.0209757
gene1842	2064322	2065299	978	+	FJOH_RS09250	Fjoh_1784	785	0.802658	66	0.0224949	0.00626148
gene1843	2065323	2066012	690	-	FJOH_RS09255	Fjoh_1785	127	0.184058	40	0.0193237	0.00213328
gene1844	2066168	2066893	726	-	FJOH_RS09260	Fjoh_1786	88	0.121212	19	0.0087236	0.00405499
gene1845	2067070	2067630	561	+	FJOH_RS09265	Fjoh_1787	28	0.0499109	10	0.00594177	0.00145543
gene1846	2067617	2068348	732	+	FJOH_RS09270	Fjoh_1788	63	0.0860656	49	0.0223133	0.00786756
gene1847	2068421	2069449	1029	+	FJOH_RS09275	Fjoh_1789	206	0.200194	52	0.0168448	0.00584439
gene1848	2069567	2071636	2070	+	FJOH_RS09280	Fjoh_1790	2114	1.02126	283	0.0455717	0.0146542
gene1849	2071723	2072352	630	-	FJOH_RS09285	Fjoh_1791	10841	17.2079	2766	1.46349	0.364518
gene1850	2072445	2073251	807	-	FJOH_RS09290	Fjoh_1792	318	0.394052	843	0.348203	0.0850291
gene1851	2073362	2074318	957	+	FJOH_RS09295	Fjoh_1793	303	0.316614	192	0.0668757	0.0237823
gene1852	2074318	2074653	336	+	FJOH_RS09300	Fjoh_1794	1834	5.45833	511	0.506944	0.208984
gene1853	2075014	2075406	393	+	FJOH_RS09305	Fjoh_1795	3	0.00763359	0	0	0
gene1854	2075428	2077287	1860	+	FJOH_RS09310	Fjoh_1796	15	0.00806452	0	0	0
gene1855	2077291	2078580	1290	+	FJOH_RS09315	Fjoh_1797	20	0.0155039	2	0.000516796	0.000316472
gene1856	2078580	2078993	414	+	FJOH_RS09320		37	0.089372	1	0.000805153	0.000986107
gene1857	2079518	2080207	690	+	FJOH_RS09325	Fjoh_1798	73	0.105797	8	0.00386473	0.00236666
gene1858	2080525	2081163	639	-	FJOH_RS09330	Fjoh_1799	23	0.0359937	4	0.00208659	0.00127777
gene1859	2081299	2081931	633	-	FJOH_RS09335	Fjoh_1800	367	0.579779	117	0.0616114	0.0185918
gene1860	2081974	2082738	765	-	FJOH_RS09340	Fjoh_1801	433	0.566013	278	0.121133	0.0246698
gene1861	2083117	2083590	474	+	FJOH_RS09345	Fjoh_1802	701	1.4789	134	0.0942335	0.0234136
gene1862	2083577	2084473	897	+	FJOH_RS09350	Fjoh_1803	391	0.435897	244	0.0906726	0.0343281
gene1863	2084494	2084841	348	+	FJOH_RS09355	Fjoh_1804	86	0.247126	82	0.0785441	0.0384635
gene1864	2084832	2086841	2010	+	FJOH_RS09360	Fjoh_1805	794	0.395025	217	0.0359867	0.00629637
gene1865	2086838	2088301	1464	+	FJOH_RS09365	Fjoh_1806	657	0.44877	894	0.203552	0.037936
gene1866	2088380	2089612	1233	+	FJOH_RS09370	Fjoh_1807	534	0.43309	694	0.187618	0.0709462
gene1867	2089613	2090944	1332	+	FJOH_RS09375	Fjoh_1808	662	0.496997	945	0.236486	0.0657561
gene1868	2091034	2092353	1320	+	FJOH_RS09380	Fjoh_1809	637	0.482576	190	0.0479798	0.0136188
gene1869	2092370	2093455	1086	+	FJOH_RS09385	Fjoh_1810	288	0.265193	301	0.092388	0.0286366
gene1870	2093613	2094962	1350	+	FJOH_RS09390	Fjoh_1811	16528	12.243	666	0.164444	0.0431319
gene1871	2094949	2095671	723	+	FJOH_RS09395	Fjoh_1812	764	1.05671	167	0.076994	0.016779
gene1872	2095678	2097090	1413	+	FJOH_RS09400	Fjoh_1813	442	0.31281	1156	0.272706	0.0874254
gene1873	2097170	2099152	1983	+	FJOH_RS09405	Fjoh_1814	1827	0.921331	7405	1.24475	0.344838
gene1874	2099443	2099892	450	+	FJOH_RS09410	Fjoh_1815	2943	6.54	1839	1.36222	0.307587
gene1876	2100231	2100845	615	+	FJOH_RS09420	Fjoh_1816	339	0.55122	50	0.0271003	0.00862964
gene1877	2100956	2102158	1203	-	FJOH_RS09425	Fjoh_1817	254	0.211139	155	0.0429482	0.00937392
gene1878	2102200	2102394	195	-	FJOH_RS09430		36	0.184615	51	0.0871795	0.0220572
gene1879	2102422	2103024	603	-	FJOH_RS09435	Fjoh_1818	30	0.0497512	69	0.0381426	0.00732318
gene1880	2103088	2103522	435	-	FJOH_RS09440	Fjoh_1819	136	0.312644	36	0.0275862	0.00162553
gene1881	2103585	2104373	789	+	FJOH_RS09445	Fjoh_1820	226	0.286439	15	0.00633714	0.00498987
gene1882	2104433	2105308	876	-	FJOH_RS09450	Fjoh_1821	134	0.152968	16	0.00608828	0.00233018
gene1883	2105308	2105772	465	-	FJOH_RS09455	Fjoh_1822	78	0.167742	32	0.0229391	0.00464569
gene1884	2105821	2106369	549	-	FJOH_RS09460	Fjoh_1823	108	0.196721	19	0.0115361	0.00196744
gene1885	2106455	2107156	702	-	FJOH_RS09465	Fjoh_1824	224	0.319088	167	0.0792972	0.0209681
gene1886	2107320	2108549	1230	-	FJOH_RS09470	Fjoh_1825	189	0.153659	97	0.0262873	0.00641023
gene1887	2108848	2109075	228	-	FJOH_RS09475	Fjoh_1826	6	0.0263158	3	0.00438596	0.00537169
gene1888	2109168	2109860	693	+	FJOH_RS09480	Fjoh_1827	550	0.793651	382	0.183742	0.0501361
gene1889	2110092	2110556	465	-	FJOH_RS09485	Fjoh_1828	42	0.0903226	25	0.0179211	0.00232285
gene1890	2110850	2111266	417	+	FJOH_RS09490	Fjoh_1829	10	0.0239808	40	0.0319744	0.0120303
gene1891	2111502	2111783	282	+	FJOH_RS09495	Fjoh_1830	712	2.52482	273	0.322695	0.119125
gene1892	2111936	2112322	387	-	FJOH_RS09500	Fjoh_1831	116	0.299742	3	0.00258398	0.00182715
gene1893	2112441	2113769	1329	-	FJOH_RS09505	Fjoh_1832	18	0.013544	5	0.00125408	0.00110757
gene1894	2113756	2114277	522	-	FJOH_RS09510	Fjoh_1833	0	0	2	0.00127714	0.00156417
gene1895	2114523	2115236	714	-	FJOH_RS09515	Fjoh_1834	49	0.0686275	18	0.00840336	0.00171533
gene1896	2115209	2116207	999	-	FJOH_RS09520	Fjoh_1835	69	0.0690691	3	0.001001	0.000707815
gene1897	2116389	2117378	990	+	FJOH_RS09525	Fjoh_1836	38	0.0383838	1	0.0003367	0.000412372
gene1898	2117410	2117622	213	+	FJOH_RS09530	Fjoh_1837	6	0.028169	1	0.00156495	0.00191666
gene1899	2117858	2119387	1530	+	FJOH_RS09535	Fjoh_1838	1522	0.994771	68	0.0148148	0.00535655
gene1900	2119633	2120541	909	+	FJOH_RS09540	Fjoh_1839	318	0.349835	91	0.03337	0.00941007
gene1901	2120633	2121472	840	+	FJOH_RS09545	Fjoh_1840	207	0.246429	60	0.0238095	0.0102062
gene1902	2121650	2122852	1203	-	FJOH_RS09550	Fjoh_1841	121	0.100582	146	0.0404544	0.0108436
gene1903	2123244	2124875	1632	-	groEL	Fjoh_1842	3113	1.90748	31908	6.51716	1.90655
gene1904	2124966	2125316	351	-	FJOH_RS09560	Fjoh_1843	579	1.64957	74	0.0702754	0.0229104
gene1905	2125402	2125677	276	-	FJOH_RS09565	Fjoh_1844	764	2.76812	6727	8.1244	2.1335
gene1906	2125818	2126156	339	-	FJOH_RS09570	Fjoh_1845	946	2.79056	3361	3.30482	0.539752
gene1907	2126161	2127846	1686	-	FJOH_RS09575	Fjoh_1846	424	0.251483	341	0.067418	0.0150185
gene1908	2127968	2128486	519	-	FJOH_RS09580	Fjoh_1847	264	0.508671	367	0.23571	0.0657698
gene1909	2128584	2129843	1260	-	FJOH_RS09585	Fjoh_1848	177	0.140476	387	0.102381	0.0167609
gene1910	2129900	2130271	372	-	FJOH_RS09590	Fjoh_1849	113	0.303763	6	0.00537634	0.00190082
gene1911	2130351	2131796	1446	-	FJOH_RS09595	Fjoh_1850	518	0.35823	621	0.143154	0.0316461
gene1912	2132134	2134653	2520	+	FJOH_RS09600	Fjoh_1851	1122	0.445238	789	0.104365	0.0316355
gene1913	2134657	2135808	1152	+	FJOH_RS09605	Fjoh_1852	1536	1.33333	254	0.0734954	0.0287006
gene1914	2136072	2137466	1395	+	FJOH_RS09610	Fjoh_1853	1621	1.16201	5262	1.25735	0.344547
gene1915	2137548	2138195	648	+	FJOH_RS09615	Fjoh_1854	1180	1.82099	9322	4.79527	1.45102
gene1916	2138247	2139788	1542	+	FJOH_RS09620	Fjoh_1855	2016	1.30739	6090	1.31647	0.40806
gene1917	2139833	2140822	990	+	FJOH_RS09625	Fjoh_1856	2924	2.95354	4000	1.3468	0.345375
gene1918	2141023	2142012	990	+	FJOH_RS09630	Fjoh_1857	290	0.292929	134	0.0451178	0.0156701
gene1919	2142090	2143163	1074	+	FJOH_RS09635	Fjoh_1858	130	0.121043	77	0.0238982	0.00528079
gene1920	2143144	2143527	384	-	FJOH_RS09640	Fjoh_1859	363	0.945312	161	0.139757	0.0623189
gene1921	2143594	2145507	1914	+	FJOH_RS09645	Fjoh_1860	395	0.206374	169	0.0294323	0.00335221
gene1922	2145652	2146614	963	-	FJOH_RS09650	Fjoh_1861	86	0.0893043	21	0.00726895	0.00146855
gene1923	2146680	2147549	870	+	FJOH_RS09655	Fjoh_1862	53	0.0609195	75	0.0287356	0.00783804
gene1924	2147565	2148710	1146	-	FJOH_RS09660	Fjoh_1863	81	0.0706806	19	0.00552647	0.00256887
gene1925	2148829	2149317	489	-	FJOH_RS09665	Fjoh_1864	185	0.378323	229	0.156101	0.0389712
gene1926	2149502	2150215	714	+	FJOH_RS09670	Fjoh_1865	1674	2.34454	67	0.0312792	0.0187469
gene1927	2150459	2150764	306	+	FJOH_RS09675	Fjoh_1866	6034	19.719	896	0.976035	0.147464
gene1928	2150921	2151229	309	+	FJOH_RS09680	Fjoh_1867	239	0.773463	20	0.021575	0.00349555
gene1929	2151299	2152393	1095	-	FJOH_RS09685	Fjoh_1868	1076	0.982648	409	0.124505	0.0352062
gene1931	2152742	2153266	525	-	FJOH_RS09695	Fjoh_1869	6	0.0114286	3	0.00190476	0.00233285
gene1932	2153311	2153604	294	-	FJOH_RS09700	Fjoh_1870	9	0.0306122	5	0.00566893	0.00367389
gene1933	2153612	2155123	1512	-	FJOH_RS09705	Fjoh_1871	106	0.0701058	21	0.00462963	0.000467663
gene1934	2155264	2155812	549	-	FJOH_RS09710	Fjoh_1872	646	1.17668	280	0.170006	0.0419405
gene1935	2155999	2157537	1539	-	FJOH_RS26225	Fjoh_1873	788	0.512021	892	0.193199	0.0653083
gene1936	2157575	2158732	1158	-	FJOH_RS09720	Fjoh_1874	339	0.292746	529	0.152274	0.0492771
gene1937	2158766	2160811	2046	-	FJOH_RS09725	Fjoh_1875	486	0.237537	139	0.0226458	0.00864242
gene1939	2161657	2162070	414	-	FJOH_RS09735	Fjoh_1876	224	0.541063	51	0.0410628	0.0118333
gene1940	2162187	2162375	189	+	FJOH_RS09740		3	0.015873	0	0	0
gene1941	2162536	2163324	789	+	FJOH_RS09745	Fjoh_1877	225	0.285171	23	0.00971694	0.00451081
gene1943	2163564	2164445	882	+	FJOH_RS09755	Fjoh_1878	491	0.556689	187	0.0706727	0.0182876
gene1944	2164771	2166084	1314	+	FJOH_RS09760	Fjoh_1879	1086	0.826484	835	0.211821	0.0489681
gene1945	2166234	2168996	2763	+	FJOH_RS09765	Fjoh_1880	154	0.0557365	51	0.00615273	0.00184546
gene1946	2169143	2169880	738	-	FJOH_RS09770	Fjoh_1881	153	0.207317	0	0	0
gene1947	2170031	2170579	549	-	FJOH_RS09775	Fjoh_1882	10	0.0182149	3	0.00182149	0.00223086
gene1948	2170593	2172164	1572	-	FJOH_RS09780	Fjoh_1883	9	0.00572519	13	0.00275657	0.000936361
gene1949	2172288	2173208	921	-	FJOH_RS09785	Fjoh_1884	9	0.00977199	22	0.00796236	0.00234554
gene1950	2173235	2174005	771	-	FJOH_RS09790	Fjoh_1885	7	0.00907912	46	0.0198876	0.00433418
gene1951	2174135	2174803	669	-	FJOH_RS09795		2	0.00298954	2	0.000996512	0.00122047
gene1952	2174965	2175288	324	-	FJOH_RS09800		0	0	0	0	0
gene1953	2175602	2178148	2547	-	FJOH_RS09805	Fjoh_1887	139	0.054574	56	0.00732888	0.00128229
gene1954	2178398	2178811	414	-	FJOH_RS09810	Fjoh_1888	327	0.789855	202	0.162641	0.0411456
gene1955	2178894	2179712	819	-	FJOH_RS09815	Fjoh_1889	247	0.301587	252	0.102564	0.0190531
gene1956	2179716	2180153	438	-	FJOH_RS09820	Fjoh_1890	449	1.02511	179	0.136225	0.0419847
gene1957	2180240	2180824	585	-	FJOH_RS09825	Fjoh_1891	595	1.01709	2983	1.69972	0.407301
gene1958	2180858	2181190	333	-	FJOH_RS09830	Fjoh_1892	125	0.375375	74	0.0740741	0.0162181
gene1959	2181237	2182214	978	-	FJOH_RS09835	Fjoh_1893	245	0.250511	67	0.0228357	0.00986942
gene1960	2182497	2185136	2640	+	FJOH_RS09840	Fjoh_1894	1181	0.447348	2518	0.317929	0.0813514
gene1961	2185423	2187168	1746	-	FJOH_RS09845	Fjoh_1895	955	0.546964	230	0.0439099	0.00844019
gene1962	2187446	2188249	804	+	FJOH_RS09850	Fjoh_1896	34	0.0422886	9	0.00373134	0.00152331
gene1963	2188348	2189307	960	+	FJOH_RS09855	Fjoh_1897	60	0.0625	55	0.0190972	0.00860032
gene1964	2189424	2190656	1233	+	FJOH_RS26230	Fjoh_1898	62	0.0502839	53	0.0143282	0.00721619
gene1965	2190954	2196053	5100	+	FJOH_RS09865	Fjoh_1899	128	0.025098	30	0.00196078	0.000240146
gene1966	2196037	2198355	2319	+	FJOH_RS09870	Fjoh_1900	61	0.0263044	14	0.00201236	0.000931542
gene1967	2198556	2199185	630	+	FJOH_RS09875	Fjoh_1901	227	0.360317	31	0.0164021	0.00506114
gene1968	2199355	2201112	1758	-	FJOH_RS09880	Fjoh_1902	560	0.318544	411	0.0779295	0.0352283
gene1969	2201252	2201695	444	-	FJOH_RS09885	Fjoh_1903	59	0.132883	154	0.115616	0.0190001
gene1970	2201772	2202182	411	-	FJOH_RS09890	Fjoh_1904	32	0.0778589	83	0.0673155	0.0168862
gene1971	2202568	2204715	2148	+	FJOH_RS09895	Fjoh_1905	17	0.00791434	12	0.0018622	0.000658386
gene1972	2204802	2206046	1245	-	FJOH_RS09900	Fjoh_1906	127	0.102008	73	0.0195448	0.00880486
gene1973	2206388	2206924	537	-	FJOH_RS09905	Fjoh_1907	128	0.238361	431	0.267536	0.052775
gene1974	2206955	2208931	1977	-	FJOH_RS09910	Fjoh_1908	203	0.102681	596	0.100489	0.0362239
gene1975	2209515	2210492	978	-	FJOH_RS09915	Fjoh_1909	437	0.44683	162	0.0552147	0.0120333
gene1976	2210509	2210691	183	-	FJOH_RS09920	Fjoh_1910	57	0.311475	59	0.107468	0.0387041
gene1977	2210807	2211148	342	+	FJOH_RS09925	Fjoh_1911	141	0.412281	3	0.00292398	0.00206756
gene1978	2211221	2212129	909	+	FJOH_RS09930	Fjoh_1912	175	0.192519	46	0.0168684	0.00428431
gene1979	2212122	2213018	897	+	FJOH_RS09935	Fjoh_1913	3407	3.79822	203	0.0754366	0.013009
gene1980	2213071	2214357	1287	+	FJOH_RS09940	Fjoh_1914	942	0.731935	1323	0.342657	0.0904063
gene1981	2214749	2215135	387	-	FJOH_RS09950		10	0.0258398	2	0.00172265	0.00210981
gene1982	2215301	2215741	441	-	FJOH_RS09955	Fjoh_1916	21	0.047619	28	0.021164	0.00515426
gene1983	2215912	2216913	1002	+	FJOH_RS09960	Fjoh_1917	50	0.0499002	102	0.0339321	0.0115527
gene1984	2216987	2217583	597	+	FJOH_RS09965	Fjoh_1918	190	0.318258	79	0.0441094	0.0130467
gene1985	2217648	2219351	1704	-	FJOH_RS09970	Fjoh_1919	1308	0.767606	1181	0.231025	0.0674504
gene1986	2219649	2220374	726	+	FJOH_RS09975	Fjoh_1920	40	0.0550964	6	0.00275482	0.00194795
gene1987	2220501	2221253	753	+	FJOH_RS09980	Fjoh_1921	208	0.276228	411	0.181939	0.0449079
gene1988	2221259	2221957	699	+	FJOH_RS09985	Fjoh_1922	341	0.48784	188	0.0896519	0.0284389
gene1989	2221993	2222658	666	-	FJOH_RS09990	Fjoh_1923	163	0.244745	86	0.043043	0.0191208
gene1990	2222995	2226102	3108	+	FJOH_RS09995	Fjoh_1924	20	0.00643501	10	0.0010725	0.000798995
gene1991	2226110	2227657	1548	+	FJOH_RS10000	Fjoh_1925	88	0.0568475	12	0.00258398	0.00164697
gene1992	2227843	2229816	1974	+	FJOH_RS10005	Fjoh_1926	774	0.392097	222	0.0374873	0.0123932
gene1993	2229859	2231220	1362	+	FJOH_RS10010	Fjoh_1927	610	0.447871	1202	0.294175	0.109851
gene1994	2231352	2232623	1272	+	FJOH_RS10015	Fjoh_1928	24	0.0188679	2	0.000524109	0.0006419
gene1995	2232676	2232903	228	+	FJOH_RS10020	Fjoh_1929	544	2.38596	94	0.137427	0.0152986
gene1996	2232968	2234437	1470	-	FJOH_RS10025	Fjoh_1930	992	0.67483	767	0.173923	0.0439219
gene1997	2234711	2235598	888	+	FJOH_RS10030	Fjoh_1931	22	0.0247748	10	0.00375375	0.00255972
gene1998	2235611	2236753	1143	+	FJOH_RS10035	Fjoh_1932	330	0.288714	443	0.129192	0.0313153
gene1999	2236841	2237035	195	+	FJOH_RS10040	Fjoh_1933	19538	100.195	2931	5.01026	0.781248
gene2000	2237136	2238029	894	+	FJOH_RS10045	Fjoh_1934	645	0.721477	35	0.01305	0.00199051
gene2001	2238063	2238365	303	+	FJOH_RS10050	Fjoh_1935	458	1.51155	786	0.864686	0.292633
gene2005	2238888	2240075	1188	+	tuf	Fjoh_1936	11429	9.62037	68062	19.0971	5.97023
gene2007	2240227	2240424	198	+	FJOH_RS10080	Fjoh_1937	915	4.62121	1752	2.94949	0.878055
gene2008	2240435	2240986	552	+	FJOH_RS10085	Fjoh_1938	1072	1.94203	882	0.532609	0.130491
gene2009	2241054	2241491	438	+	FJOH_RS10090	Fjoh_1939	1370	3.12785	12855	9.78311	3.20075
gene2010	2241505	2242194	690	+	FJOH_RS10095	Fjoh_1940	1878	2.72174	14828	7.16329	1.95525
gene2011	2242217	2242720	504	+	FJOH_RS10100	Fjoh_1941	2602	5.1627	7813	5.16733	1.39856
gene2012	2242813	2243184	372	+	FJOH_RS10105	Fjoh_1942	4310	11.586	11921	10.6819	2.9301
gene2013	2243449	2247261	3813	+	rpoB	Fjoh_1943	4393	1.15211	10647	0.930763	0.307861
gene2014	2247544	2251854	4311	+	FJOH_RS10115	Fjoh_1944	3896	0.903735	7835	0.605815	0.171984
gene2015	2251866	2252177	312	+	FJOH_RS10120	Fjoh_1945	1307	4.1891	644	0.688034	0.23175
gene2016	2252531	2253268	738	+	FJOH_RS10125	Fjoh_1946	463	0.627371	29	0.0130985	0.00199453
gene2017	2253352	2254944	1593	-	prfC	Fjoh_1947	625	0.392341	348	0.0728186	0.0167797
gene2018	2255093	2256532	1440	-	FJOH_RS10135	Fjoh_1948	77	0.0534722	40	0.00925926	0.00368557
gene2019	2257008	2258435	1428	+	FJOH_RS10140	Fjoh_1949	868	0.607843	660	0.154062	0.0177228
gene2020	2258514	2259467	954	+	FJOH_RS10145	Fjoh_1950	266	0.278826	412	0.143955	0.0399723
gene2021	2259879	2262650	2772	+	FJOH_RS10150	Fjoh_1951	861	0.310606	4141	0.497956	0.15741
gene2022	2262767	2265031	2265	+	FJOH_RS10155	Fjoh_1952	714	0.315232	8797	1.29463	0.417552
gene2023	2265086	2266468	1383	-	FJOH_RS10160	Fjoh_1953	30	0.021692	1	0.000241022	0.00029519
gene2024	2266712	2267866	1155	+	FJOH_RS10165	Fjoh_1954	802	0.694372	331	0.0955267	0.0210866
gene2025	2267858	2268259	402	-	FJOH_RS10170	Fjoh_1955	45	0.11194	7	0.00580431	0.00406217
gene2026	2268249	2269673	1425	-	FJOH_RS10175	Fjoh_1956	205	0.14386	27	0.00631579	0.00198486
gene2027	2270087	2271640	1554	-	FJOH_RS10180	Fjoh_1957	8	0.00514801	8	0.001716	0.00172269
gene2028	2271641	2272153	513	-	FJOH_RS10185	Fjoh_1958	1	0.00194932	0	0	0
gene2029	2272153	2272386	234	-	FJOH_RS10190		0	0	0	0	0
gene2030	2272361	2273989	1629	-	FJOH_RS10195	Fjoh_1959	5	0.00306937	3	0.000613874	0.000751838
gene2031	2274081	2274530	450	-	FJOH_RS10200	Fjoh_1960	1	0.00222222	0	0	0
gene2032	2274818	2276227	1410	+	FJOH_RS10205	Fjoh_1961	564	0.4	164	0.0387707	0.0137004
gene2033	2276433	2276894	462	-	FJOH_RS10210	Fjoh_1962	1070	2.31602	113	0.0815296	0.0208363
gene2034	2277052	2277678	627	-	FJOH_RS10215	Fjoh_1963	35	0.0558214	142	0.0754918	0.0223949
gene2035	2277687	2278463	777	-	FJOH_RS10220	Fjoh_1964	51	0.0656371	106	0.045474	0.0172989
gene2036	2278514	2279893	1380	-	FJOH_RS10225	Fjoh_1965	193	0.139855	54	0.0130435	0.00204958
gene2037	2279964	2281223	1260	-	FJOH_RS10230	Fjoh_1966	65	0.0515873	46	0.0121693	0.00276831
gene2038	2281321	2281773	453	-	FJOH_RS10235	Fjoh_1967	54	0.119205	17	0.0125092	0.00090121
gene2039	2281869	2282642	774	+	FJOH_RS10240	Fjoh_1968	992	1.28165	673	0.289836	0.0816428
gene2040	2282873	2283634	762	-	FJOH_RS10245	Fjoh_1969	68	0.0892388	3	0.00131234	0.000927962
gene2041	2283977	2285692	1716	-	FJOH_RS10250	Fjoh_1970	170	0.0990676	60	0.011655	0.00535687
[truncated: 3,139 more rows]

## Sheet: Top Third Fjo CDS Genes
Gene ID	Start	Stop	Length	Strand	Locus Tag	Old Locus Tag	Norm'd RNA-seq	Norm'd Ribo-seq	ARD	RH TSS Prediction	-7 Element	From Predicted TSS	Position of -7 G	Leader Length
gene1	1138	1740	603	+	FJOH_RS00020	Fjoh_0002	85.1651	69.3978	0.814862
gene4	3174	4601	1428	+	FJOH_RS00035	Fjoh_0005	1029.48	622.102	0.604286	3096
gene5	4610	5077	468	+	FJOH_RS00040	Fjoh_0006	187.098	52.544	0.280836	4602
gene10	8709	9317	609	+	FJOH_RS00065	Fjoh_0011	218.87	70.3892	0.321603	8687	TATTTTTG	-5	8682	23
gene11	9424	9756	333	+	FJOH_RS00070	Fjoh_0012	72.8095	21.315	0.292751	9424
gene12	9774	11135	1362	+	FJOH_RS00075	Fjoh_0013	232.549	116.489	0.500923	9770
gene14	13364	14008	645	-	FJOH_RS00085	Fjoh_0015	897.543	103.105	0.114875	14053	TATCTTTG	-5	14058	46
gene15	14542	15576	1035	-	FJOH_RS00090	Fjoh_0016	474.806	240.414	0.506341	15584
gene16	15587	16120	534	-	FJOH_RS00095	Fjoh_0017	90.4603	29.2462	0.323304	16122
gene17	16177	16959	783	-	FJOH_RS00100	Fjoh_0018	110.759	190.844	1.72306	16975	TACTTTTG	-5	16980	17
gene18	17134	18534	1401	+	FJOH_RS00105	Fjoh_0019	386.994	1133.66	2.92941	17099
gene21	20915	22033	1119	+	FJOH_RS00120	Fjoh_0022	492.457	1865.31	3.78777	20911
gene22	22159	23778	1620	-	FJOH_RS00125	Fjoh_0023	427.149	688.03	1.61075	23795	TATTTTTG	-6	23801
gene29	30377	32323	1947	+	FJOH_RS00160	Fjoh_0024	776.635	1631.34	2.10053	30359	TATATTTG	-3	30356
gene31	32556	32894	339	+	FJOH_RS00170	Fjoh_0025	177.832	198.279	1.11498	32502
gene32	32999	33196	198	+	FJOH_RS00175	Fjoh_0026	2986.96	541.799	0.181388	32898
gene33	33382	33726	345	+	FJOH_RS00180	Fjoh_0027	7600.87	2286.16	0.300776	33382
gene35	34500	34934	435	+	FJOH_RS00190	Fjoh_0029	79.4286	27.7591	0.349485	34500
gene43	43829	44494	666	-	FJOH_RS00230	Fjoh_0036	135.47	61.9623	0.457388	44518	TATTTTCG	-5	44523	25
gene45	45393	46043	651	-	FJOH_RS00240	Fjoh_0039	589.537	13.8796	0.0235432	46046
gene46	46070	46429	360	-	FJOH_RS00245	Fjoh_0040	1946	372.27	0.1913	46472	TAGTTTCG	-2	46474
gene47	46609	48153	1545	-	FJOH_RS00250	Fjoh_0041	342.425	504.125	1.47222	48168
gene48	48295	49248	954	-	FJOH_RS00255	Fjoh_0042	526.876	1854.9	3.52057	49276	TATATTTG	-5	49281	29
gene49	49361	50251	891	-	FJOH_RS00260	Fjoh_0043	203.425	32.7161	0.160826
gene51	51394	52524	1131	-	tgt	Fjoh_0045	467.305	318.238	0.681008	52540	TATCTTTG	-5	52545	17
gene55	55185	56138	954	+	FJOH_RS00290	Fjoh_0049	157.092	1062.28	6.76216	55182
gene56	56332	57498	1167	-	FJOH_RS00295	Fjoh_0050	335.806	223.56	0.665741	57515
gene58	58048	58548	501	+	FJOH_RS00305	Fjoh_0052	192.835	67.9107	0.35217	58045
gene59	58540	59058	519	-	FJOH_RS00310	Fjoh_0053	154.886	26.7677	0.172822	59067
gene65	60603	61103	501	+	FJOH_RS00340	Fjoh_0055	115.613	201.749	1.74504	60583	TATTTTCG	-20	60563
gene67	62247	63713	1467	+	FJOH_RS00350	Fjoh_0057	322.127	97.1569	0.301611	62242
gene68	63718	64557	840	+	FJOH_RS00355	Fjoh_0058	134.146	186.383	1.3894	63718
gene69	64793	65233	441	+	FJOH_RS00360	Fjoh_0059	90.019	121.942	1.35462	64741
gene70	65265	65774	510	+	FJOH_RS00365	Fjoh_0060	84.2825	125.412	1.48799	65265
gene76	71319	71714	396	-	FJOH_RS00395	Fjoh_0066	96.6381	99.1397	1.02589	71723
gene83	77940	78467	528	+	FJOH_RS00430	Fjoh_0073	79.8698	20.8193	0.260666	77930	TAATTTCG	-9	77921
gene92	86696	87109	414	-	FJOH_RS00475	Fjoh_0081	90.019	3.46989	0.0385462	87157
gene103	96784	97851	1068	+	FJOH_RS00530	Fjoh_0092	875.038	505.117	0.577251	96784
gene104	97909	99381	1473	-	FJOH_RS00535	Fjoh_0093	492.457	199.767	0.405653	99405
gene109	101720	102118	399	+	FJOH_RS00560	Fjoh_0098	653.079	214.637	0.328655	101702	TATATTTG	-5	101697	19
gene111	105192	105353	162	-	FJOH_RS00570	Fjoh_0100	3261.87	748.009	0.229319	105460
gene112	105522	106037	516	+	FJOH_RS00575	Fjoh_0101	1580.63	231.491	0.146455	105503
gene113	106293	106952	660	-	FJOH_RS00580	Fjoh_0102	136.794	27.7591	0.202927	106971
gene119	112910	114085	1176	-	FJOH_RS00610	Fjoh_0108	170.771	317.247	1.85773	114123	TAACTTTG	-6	114129
gene120	114421	114675	255	-	FJOH_RS00615	Fjoh_0109	6344.58	1302.7	0.205324	114789	TAAATTTG	-3	114792
gene121	114926	115456	531	+	FJOH_RS00620	Fjoh_0110	204.308	234.465	1.14761	114902	TATATTTG	-4	114898	24
gene122	115466	116422	957	+	FJOH_RS00625	Fjoh_0111	256.819	131.36	0.511489	115457
gene123	116535	118262	1728	+	FJOH_RS00630	Fjoh_0112	531.73	1248.17	2.34737	116535
gene124	118381	118728	348	-	FJOH_RS00635	Fjoh_0113	129.292	33.7075	0.260708	118753	TACCTTTG	-4	118757	25
gene126	119723	121552	1830	+	FJOH_RS00645	Fjoh_0115	357.87	91.7042	0.25625	119723
gene127	121684	122385	702	+	FJOH_RS00650	Fjoh_0116	129.733	29.7419	0.229254	121651
gene128	122577	123296	720	-	FJOH_RS00655	Fjoh_0117	343.749	95.6698	0.278313	123314	TATATTTG	-4	123318	18
gene131	127718	128008	291	+	FJOH_RS00670	Fjoh_0120	310.654	36.6817	0.118079	127694	TAACTTTG	-5	127689	25
gene132	128013	128306	294	+	FJOH_RS00675	Fjoh_0121	100.168	50.5613	0.504763	128013
gene133	128515	130074	1560	+	FJOH_RS00680	Fjoh_0122	479.219	528.415	1.10266	128515
gene136	132781	133365	585	-	FJOH_RS00695	Fjoh_0125	1149.95	1754.28	1.52553	133389	TATATTTG	-4	133393	24
gene138	134411	134971	561	+	FJOH_RS00705	Fjoh_0127	427.149	1018.66	2.38479	134370
gene141	138330	139208	879	-	FJOH_RS00720	Fjoh_0130	627.927	40.1516	0.0639431	139268
gene142	139275	140588	1314	-	FJOH_RS00725	Fjoh_0131	201.219	535.354	2.66056	140588
gene143	140772	141488	717	-	FJOH_RS00730	Fjoh_0132	199.013	257.268	1.29272	141488
gene144	141492	141788	297	-	FJOH_RS00735	Fjoh_0133	113.848	145.735	1.28009	141804	TATATTTG	-4	141808	16
gene147	143538	144071	534	+	FJOH_RS00750	Fjoh_0136	193.276	86.2516	0.446261	143517
gene148	144138	146033	1896	+	FJOH_RS06125	Fjoh_1178	278.883	71.3806	0.255952
gene150	147161	147433	273	+	FJOH_RS00765	Fjoh_0139	2605.26	1688.35	0.648055	147122	TAAATTTG	-6	147116
gene151	147563	148123	561	+	FJOH_RS00770	Fjoh_0140	236.521	273.13	1.15478	147457
gene152	148120	148956	837	-	FJOH_RS00775	Fjoh_0141	497.752	122.933	0.246977	148957
gene153	149011	149403	393	-	FJOH_RS00780	Fjoh_0142	787.225	319.726	0.406142	149422
gene155	149766	150023	258	+	FJOH_RS00790	Fjoh_0143	366.254	18.3408	0.0500769	149631
gene162	154489	157107	2619	+	FJOH_RS00825	Fjoh_0150	827.381	58.4924	0.0706959	154489
gene171	164751	165773	1023	-	FJOH_RS00870	Fjoh_0159	147.384	21.8107	0.147986	165785	TACCTTTG	-2	165787
gene190	184604	185008	405	+	FJOH_RS00965	Fjoh_0178	224.165	7.43548	0.0331697	184570
gene191	185033	185242	210	+	FJOH_RS00970		163.711	136.317	0.832669
gene194	186972	187172	201	+	FJOH_RS00985	Fjoh_0181	28.6825	24.2892	0.84683	186955	GAAATTTG	-5	186950	18
gene201	197388	197768	381	+	FJOH_RS01020	Fjoh_0188	70.1619	17.8451	0.254342	197370	TAATTTTG	-4	197366	18
gene202	197881	198411	531	+	FJOH_RS01025	Fjoh_0189	97.5206	192.827	1.97729	197871
gene203	198416	198976	561	+	FJOH_RS01030	Fjoh_0190	492.457	12.8882	0.0261711	198416
gene206	204423	204875	453	-	FJOH_RS01045	Fjoh_0193	82.0762	96.1655	1.17166	204883
gene207	205130	205585	456	+	FJOH_RS01050	Fjoh_0194	72.8095	37.1774	0.510612	205082	TATATTTG	-5	205077	49
gene211	208646	209479	834	+	FJOH_RS01070	Fjoh_0198	355.222	142.265	0.400497	208561
gene212	209629	210576	948	-	FJOH_RS01075	Fjoh_0199	885.629	1238.26	1.39817	210598	TACATTTG	-3	210601
gene216	214057	214824	768	+	FJOH_RS01095	Fjoh_0202	352.575	519.492	1.47342	214039
gene217	214830	215738	909	+	FJOH_RS01100	Fjoh_0203	618.219	432.745	0.699986	214830
gene218	215738	216298	561	+	FJOH_RS01105	Fjoh_0204	581.152	47.5871	0.081884
gene222	219355	220407	1053	-	FJOH_RS01125	Fjoh_0208	286.384	29.7419	0.103853	220272
gene223	220424	221287	864	-	FJOH_RS01130	Fjoh_0209	338.454	158.128	0.467206	221317
gene224	221334	222083	750	-	FJOH_RS01135	Fjoh_0210	179.597	169.033	0.941182
gene225	222080	224014	1935	-	FJOH_RS01140	Fjoh_0211	681.321	195.305	0.286657	224062	TAAATTTG	-4	224066	48
gene226	224178	224750	573	-	FJOH_RS01145	Fjoh_0212	2535.54	568.566	0.224239	224768
gene227	224829	225608	780	-	FJOH_RS01150	Fjoh_0213	857.829	640.443	0.746586	225627	TATTTTTG	-4	225631	19
gene235	232603	233709	1107	+	FJOH_RS01190	Fjoh_0221	592.625	117.481	0.198237	232567	TACATTTG	-5	232562	37
gene236	233700	234251	552	+	FJOH_RS01195	Fjoh_0222	147.825	7.93118	0.0536523
gene238	235426	235806	381	+	FJOH_RS01205	Fjoh_0224	313.743	107.071	0.34127	235388
gene239	235863	236735	873	-	FJOH_RS01210	Fjoh_0225	406.41	737.599	1.81492	236755	TACATTTG	-6	236761
gene241	238108	238974	867	+	FJOH_RS01220	Fjoh_0227	230.784	298.906	1.29518	238093	TATCTTTG	-4	238089	15
gene242	239051	240049	999	+	FJOH_RS01225	Fjoh_0228	211.368	98.644	0.466693	239039
gene244	242264	243286	1023	-	FJOH_RS01235	Fjoh_0230	191.511	36.6817	0.191538	243290
gene245	243291	243572	282	-	FJOH_RS01240	Fjoh_0231	75.8984	13.8796	0.18287
gene246	243548	243796	249	-	FJOH_RS01245	Fjoh_0232	57.3651	38.1688	0.665366	243811	TATATTTG	-5	243816	16
gene248	245116	245895	780	+	FJOH_RS01255	Fjoh_0234	1721.83	1262.05	0.732967	245113
gene250	247015	247833	819	+	FJOH_RS01265	Fjoh_0236	165.035	79.8075	0.483579	247015	TACTTTTG	-5	247010	1
gene253	251394	251684	291	-	FJOH_RS01280	Fjoh_0239	90.4603	20.3236	0.224669	251688
gene254	251689	252303	615	-	FJOH_RS01285	Fjoh_0240	320.362	110.045	0.343502	252324
gene258	257956	259308	1353	-	FJOH_RS01305	Fjoh_0244	681.762	1331.45	1.95295	259326	TATCTTTG	-5	259331	19
gene259	259667	261349	1683	-	FJOH_RS01310	Fjoh_0245	769.575	71.8763	0.0933974	261349
gene261	262765	264237	1473	-	FJOH_RS01320	Fjoh_0247	483.19	108.062	0.223643	264254
gene265	268806	270584	1779	-	FJOH_RS01340	Fjoh_0251	409.94	171.016	0.417174	270602	TATCTTTG	-4	270606	18
gene269	274837	275844	1008	-	FJOH_RS01360	Fjoh_0255	260.349	989.414	3.80034	275865	TAAATTTG	-12	275877
gene270	276105	276887	783	-	FJOH_RS26125	Fjoh_0256	168.124	23.7935	0.141524	276924
gene271	276963	277913	951	-	FJOH_RS01370	Fjoh_0257	999.476	188.861	0.18896	277934
gene272	278020	278715	696	-	FJOH_RS01375	Fjoh_0258	209.162	967.604	4.6261	278733
gene273	278734	279231	498	-	FJOH_RS01380	Fjoh_0259	214.457	1222.39	5.69994	279280	TATATTTG	-5	279285	50
gene274	279436	281319	1884	+	FJOH_RS01385	Fjoh_0260	1206.87	5222.68	4.32745	279407
gene278	284230	284994	765	+	FJOH_RS01405	Fjoh_0264	243.581	214.142	0.87914	284230
gene281	285574	285840	267	-	FJOH_RS01420	Fjoh_0265	115.613	528.415	4.57056	285849	TACTTTTG	-19	285868
gene282	285898	286866	969	-	FJOH_RS01425	Fjoh_0266	400.232	1215.95	3.03811	286907
gene285	287824	288351	528	-	FJOH_RS01440	Fjoh_0269	142.971	73.8591	0.5166	288363	TATTTTTG	-6	288369
gene289	290979	291317	339	+	FJOH_RS01460	Fjoh_0273	101.051	120.95	1.19693	290945
gene291	292884	293321	438	-	FJOH_RS01470	Fjoh_0275	102.816	81.2946	0.790681	293336
gene294	296158	297246	1089	-	FJOH_RS01485	Fjoh_0278	286.825	61.4666	0.2143	297264
gene296	299137	299376	240	+	FJOH_RS09605	Fjoh_1852	141.206	18.8365	0.133397	299112	TACCTTTG	-5	299107	26
gene297	299475	301670	2196	-	FJOH_RS01500	Fjoh_0281	809.289	414.9	0.512672	301733
gene298	301759	302724	966	+	FJOH_RS01505	Fjoh_0282	312.86	130.864	0.418284	301717	TAAATTTG	-13	301704
gene299	302724	303539	816	+	FJOH_RS01510	Fjoh_0283	216.663	84.7645	0.391226
gene300	303532	303882	351	+	FJOH_RS01515	Fjoh_0284	91.7841	158.128	1.72282
gene301	304043	304783	741	+	FJOH_RS01520	Fjoh_0285	165.917	114.506	0.690141	304032
gene303	305139	305978	840	-	FJOH_RS01530	Fjoh_0286	121.79	17.8451	0.146523	305978
gene304	305989	306705	717	-	FJOH_RS01535	Fjoh_0287	265.644	104.097	0.391865	306756
gene305	307023	308006	984	+	FJOH_RS01540	Fjoh_0288	153.562	12.8882	0.0839281	306989
gene306	308045	309184	1140	+	FJOH_RS01545	Fjoh_0289	181.803	83.7731	0.46079	308040
gene307	309185	310579	1395	-	FJOH_RS01550	Fjoh_0290	264.321	12.3925	0.0468842	310604	TACATTTG	-10	310614
gene308	310637	311986	1350	-	FJOH_RS01555	Fjoh_0291	193.276	19.3322	0.100024
gene323	327835	328935	1101	-	FJOH_RS01630	Fjoh_0306	163.27	12.8882	0.0789378
gene332	336693	337595	903	-	FJOH_RS01675	Fjoh_0315	213.133	7.43548	0.0348865
gene337	341200	341853	654	-	FJOH_RS01700	Fjoh_0320	236.079	29.7419	0.125983	341853
gene338	341857	342489	633	-	FJOH_RS01705	Fjoh_0321	107.67	24.7849	0.230194	342490
gene343	346382	347509	1128	-	FJOH_RS01730	Fjoh_0326	253.289	24.2892	0.0958954	347509
gene344	347563	348429	867	-	FJOH_RS01735	Fjoh_0327	157.533	54.0311	0.342982	348474
gene345	348576	350543	1968	-	FJOH_RS01740	Fjoh_0328	1139.36	110.541	0.0970202	350598
gene346	350690	351625	936	-	FJOH_RS01745	Fjoh_0329	485.838	110.541	0.227526	351625
gene347	351644	352756	1113	-	FJOH_RS01750	Fjoh_0330	293.886	212.159	0.72191	352756
gene349	353699	354544	846	-	FJOH_RS01760	Fjoh_0332	127.968	36.186	0.282773
gene350	354544	355092	549	-	FJOH_RS01765	Fjoh_0333	222.841	57.9967	0.26026	355092
gene351	355120	356253	1134	-	FJOH_RS01770	Fjoh_0334	272.263	24.2892	0.0892122
gene352	356246	356671	426	-	FJOH_RS01775	Fjoh_0335	156.21	45.6043	0.291943
gene353	356661	357632	972	-	FJOH_RS01780	Fjoh_0336	364.93	34.6989	0.0950837	357638
gene355	358565	359743	1179	-	FJOH_RS01790	Fjoh_0338	228.578	52.544	0.229874	359743
gene356	359745	360488	744	-	FJOH_RS01795	Fjoh_0339	230.784	25.7763	0.11169	360543
gene357	360544	361644	1101	-	FJOH_RS01800	Fjoh_0340	398.908	58.9881	0.147874
gene358	361634	362668	1035	-	FJOH_RS01805	Fjoh_0341	185.775	42.6301	0.229472	362673
gene359	362674	363978	1305	-	FJOH_RS01810	Fjoh_0342	702.502	39.1602	0.0557439	364137
gene360	364138	365046	909	-	FJOH_RS26135	Fjoh_0343	713.092	61.4666	0.0861973	365046
gene361	365050	366162	1113	-	FJOH_RS01820	Fjoh_0344	408.616	29.7419	0.072787	366163
gene362	366411	367817	1407	-	FJOH_RS01825	Fjoh_0345	845.473	57.0053	0.0674242	367840
gene363	367932	368918	987	-	FJOH_RS01830	Fjoh_0346	379.492	109.054	0.287367
gene364	368915	369634	720	-	FJOH_RS01835	Fjoh_0347	251.524	328.152	1.30466
gene365	369630	369959	330	-	FJOH_RS01840	Fjoh_0348	87.8127	126.403	1.43946	369968
gene366	369969	370691	723	-	FJOH_RS01845	Fjoh_0349	306.683	351.45	1.14597
gene367	370684	371310	627	-	FJOH_RS01850	Fjoh_0350	289.473	355.416	1.2278	371310
gene368	371317	371946	630	-	FJOH_RS01855	Fjoh_0351	314.184	325.178	1.03499	371946
gene369	372125	373198	1074	-	FJOH_RS01860	Fjoh_0352	224.165	137.804	0.614744	373198
gene370	373206	375698	2493	-	FJOH_RS01865	Fjoh_0353	468.187	787.169	1.68131	375698
gene371	375741	376787	1047	-	FJOH_RS01870	Fjoh_0354	258.584	151.684	0.586593	376789
gene372	376790	377797	1008	-	FJOH_RS01875	Fjoh_0355	240.051	311.794	1.29887	377799
gene373	377834	379123	1290	-	FJOH_RS01880	Fjoh_0356	484.514	149.205	0.307948	379213	TATATTTG	-4	379217	90
gene374	379416	379880	465	-	FJOH_RS01885	Fjoh_0357	105.905	17.3495	0.163821	379927
gene375	379974	381365	1392	-	FJOH_RS01890	Fjoh_0358	379.051	291.966	0.770257	381365
gene376	381390	382373	984	-	FJOH_RS01895	Fjoh_0359	210.486	98.1483	0.466294	382374
gene377	382383	384830	2448	-	FJOH_RS01900	Fjoh_0360	405.527	157.136	0.387487	384830
gene378	384842	385633	792	-	FJOH_RS01905	Fjoh_0361	210.486	147.718	0.701797	385643	TATATTTG	-7	385650
gene379	385704	386324	621	-	FJOH_RS01910	Fjoh_0362	110.317	35.6903	0.323524	386324	TACTTTTG	-6	386330
gene381	387007	387636	630	+	FJOH_RS01920	Fjoh_0364	93.9905	51.057	0.543214	386941
gene382	387706	388641	936	-	FJOH_RS01925	Fjoh_0365	249.317	422.335	1.69397	388651
gene383	388724	389638	915	-	FJOH_RS01930	Fjoh_0366	340.219	236.448	0.694988	389653	TATATTTG	-4	389657	15
gene384	389700	390977	1278	-	gltA	Fjoh_0367	754.571	3942.79	5.2252	391007	TAGATTTG	-7	391014
gene385	391131	392423	1293	-	eno	Fjoh_0368	1125.24	3878.84	3.44713	392444	TAATTTCG	-18	392462
gene386	392526	393644	1119	-	FJOH_RS01945	Fjoh_0369	245.346	309.316	1.26073	393648
gene387	393885	394376	492	-	FJOH_RS01950	Fjoh_0370	2524.5	5601.89	2.21901	394376
gene388	394413	395405	993	-	FJOH_RS01955	Fjoh_0371	2137.95	3288.96	1.53837	395426
gene389	395427	396032	606	-	FJOH_RS01960	Fjoh_0372	883.422	3503.1	3.96538	396032
gene390	396125	396508	384	-	FJOH_RS01965	Fjoh_0373	741.775	3232.45	4.35773	396508
gene391	396517	396891	375	-	FJOH_RS01970	Fjoh_0374	302.711	2463.62	8.13852	396891
gene392	397023	397238	216	-	infA	Fjoh_0376	236.079	225.543	0.955369	397246
gene393	397247	398593	1347	-	FJOH_RS01980	Fjoh_0377	2339.61	2564.74	1.09623	398593
gene394	398607	399059	453	-	FJOH_RS01985	Fjoh_0378	352.133	3487.74	9.90459	399059
gene395	399071	399253	183	-	FJOH_RS01990	Fjoh_0379	127.527	879.369	6.89555	399264
gene396	399265	399786	522	-	FJOH_RS01995	Fjoh_0380	848.121	3448.57	4.06614	399786
gene397	399793	400143	351	-	FJOH_RS02000	Fjoh_0381	630.133	2365.97	3.75471	400143
gene398	400155	400697	543	-	FJOH_RS02005	Fjoh_0382	439.064	3316.72	7.55408	400715
gene399	400716	401114	399	-	FJOH_RS02010	Fjoh_0383	601.01	2748.15	4.57256	401120
gene400	401192	401461	270	-	FJOH_RS02015	Fjoh_0384	774.429	2132.5	2.75364	401461
gene401	401465	402016	552	-	FJOH_RS02020	Fjoh_0385	780.606	3373.23	4.32129	402018
gene402	402019	402333	315	-	FJOH_RS02025	Fjoh_0386	215.34	1079.63	5.01362	402333
gene403	402345	402713	369	-	FJOH_RS02030	Fjoh_0387	271.822	2196.94	8.08225	402713
gene404	402716	402976	261	-	FJOH_RS02035	Fjoh_0388	278	888.292	3.19529	402993
gene405	402994	403185	192	-	FJOH_RS02040	Fjoh_0389	269.616	1099.96	4.07971	403185
gene406	403198	403623	426	-	FJOH_RS02045	Fjoh_0390	390.524	2857.7	7.31761	403623
gene407	403643	404401	759	-	FJOH_RS02050	Fjoh_0391	514.079	3200.23	6.22517	404406
gene408	404407	404820	414	-	FJOH_RS02055	Fjoh_0392	231.667	1288.32	5.5611	404820
gene409	404829	405107	279	-	FJOH_RS02060	Fjoh_0393	161.063	2135.97	13.2616	405113
gene410	405114	405938	825	-	rplB	Fjoh_0394	843.708	7264.46	8.61016	405938
gene411	405948	406238	291	-	FJOH_RS02070	Fjoh_0395	326.098	1857.38	5.69577	406245
gene412	406246	406875	630	-	FJOH_RS02075	Fjoh_0396	544.527	3289.95	6.04185
gene413	406875	407492	618	-	FJOH_RS02080	Fjoh_0397	1535.62	5426.41	3.5337	407558	TACTTTTG	-4	407562	66
gene414	407899	408204	306	-	FJOH_RS02085	Fjoh_0398	2161.34	2863.65	1.32494	408204
gene415	408215	410371	2157	-	fusA	Fjoh_0399	1339.7	8082.86	6.03336	410382
gene416	410383	410859	477	-	FJOH_RS02095	Fjoh_0400	193.717	3178.42	16.4075	410883
gene417	410884	411267	384	-	FJOH_RS02100	Fjoh_0401	417	3425.28	8.21409	411316	TACATTTG	-4	411320	49
gene419	413623	416874	3252	+	FJOH_RS02110	Fjoh_0403	1909.37	11278.6	5.90698	413601
gene420	416878	418344	1467	+	FJOH_RS02115	Fjoh_0404	916.959	6009.85	6.55411	416878
gene421	418362	419180	819	+	FJOH_RS02120	Fjoh_0405	837.971	5117.59	6.10712	418362
gene422	419281	420015	735	+	FJOH_RS02125	Fjoh_0406	120.467	71.3806	0.592534	419280	TATATTTG	-4	419276	1
gene426	422361	423638	1278	+	FJOH_RS02145	Fjoh_0410	251.524	66.9193	0.266056	422361
gene427	423652	424386	735	-	FJOH_RS02150	Fjoh_0411	566.59	429.771	0.758521	424386
gene428	424389	425075	687	-	FJOH_RS02155	Fjoh_0412	298.298	164.572	0.551702	425078
gene430	425965	427320	1356	-	FJOH_RS02165	Fjoh_0414	258.584	246.858	0.954652	427388
gene432	433946	436090	2145	-	FJOH_RS02175	Fjoh_0416	868.419	2196.44	2.52924	436106	TATATTCG	-5	436111	17
gene433	436403	436933	531	+	FJOH_RS02180	Fjoh_0417	202.543	25.2806	0.124816	436396	TAAATTTG	-16	436380
gene434	437051	438052	1002	-	FJOH_RS02185	Fjoh_0418	215.781	106.575	0.493905	438055
gene435	438195	439418	1224	-	FJOH_RS02190	Fjoh_0419	173.86	95.1741	0.547417
gene436	439540	440112	573	-	FJOH_RS02195	Fjoh_0420	94.873	235.457	2.48181	440150
gene437	440184	440714	531	-	FJOH_RS02200	Fjoh_0421	145.619	107.567	0.738685	440735	TATCTTTG	-4	440739	21
gene441	445258	446412	1155	+	FJOH_RS02220	Fjoh_0425	250.2	152.675	0.610212	445242	TATCTTTG	-2	445240
gene442	446513	446998	486	+	FJOH_RS02225	Fjoh_0426	156.651	290.975	1.85748	446513
gene443	447160	447387	228	+	FJOH_RS02230	Fjoh_0427	47.6571	13.8796	0.291238	447160	TAACTTTG	-14	447146
gene445	447711	449738	2028	+	FJOH_RS02240	Fjoh_0429	335.806	714.797	2.1286	447710
gene447	450568	450918	351	-	FJOH_RS02250	Fjoh_0431	184.892	18.3408	0.0991976	450919
gene448	450920	451162	243	-	FJOH_RS02255	Fjoh_0432	61.3365	0.991397	0.0161632	451162	TAAATTTG	-2	451164
gene449	451357	452619	1263	-	FJOH_RS02260	Fjoh_0433	272.263	182.913	0.671823	452633	TATTTTTG	-2	452635
gene455	456972	457475	504	+	FJOH_RS02290	Fjoh_0439	346.397	31.229	0.0901539	456971	TACATTTG	-4	456967	1
gene461	461280	464129	2850	+	FJOH_RS02320	Fjoh_0445	710.003	1002.8	1.41239	461256	TACTTTTG	-2	461254
gene463	465735	466262	528	+	FJOH_RS02330	Fjoh_0447	112.965	90.2171	0.798629	465687	TATATTTG	-4	465683	48
gene465	467279	468025	747	+	FJOH_RS02340	Fjoh_0449	360.076	152.179	0.422631	467238
gene466	468025	468789	765	+	FJOH_RS02345	Fjoh_0450	115.171	137.309	1.19221
gene467	468887	469483	597	-	FJOH_RS02350	Fjoh_0451	241.816	57.9967	0.239838	469484
gene468	469496	469864	369	-	FJOH_RS02355		294.327	3.46989	0.0117892
gene469	469892	470569	678	-	FJOH_RS02360	Fjoh_0453	206.073	108.062	0.524388	470569
gene471	471726	472868	1143	-	FJOH_RS02370	Fjoh_0455	218.429	1442.48	6.60391	472961	TATCTTTG	-8	472969
gene473	474068	475294	1227	+	FJOH_RS02380	Fjoh_0457	474.365	1311.62	2.765	474046
gene475	476708	477103	396	-	FJOH_RS02390	Fjoh_0459	196.806	35.6903	0.181347	477078
gene481	481038	481499	462	+	FJOH_RS02420	Fjoh_0464	109.435	39.6559	0.36237	481005	TAAACTTG	-3	481002
gene482	481635	482051	417	+	FJOH_RS02425	Fjoh_0465	240.492	76.8333	0.319484	481548
gene483	482105	482467	363	-	FJOH_RS02430	Fjoh_0466	64.8667	5.94838	0.0917017	482546
gene499	499366	499957	592	-	FJOH_RS02510		103.257	26.7677	0.259234
gene507	506610	507845	1236	-	FJOH_RS02550	Fjoh_0483	213.575	17.8451	0.0835546	507731
gene511	509874	510506	633	-	FJOH_RS02570	Fjoh_0487	162.829	161.102	0.989397	510519	TATCTTTG	-5	510524	14
gene512	510609	512279	1671	-	FJOH_RS02575	Fjoh_0488	709.121	1975.36	2.78565	512279
gene513	512296	513219	924	-	FJOH_RS02580	Fjoh_0489	161.946	108.558	0.670334	513307
gene514	513222	513449	228	-	FJOH_RS02585		126.203	14.871	0.117833
gene515	513449	514252	804	-	FJOH_RS02590	Fjoh_0490	762.956	2118.12	2.7762	514252
gene516	514289	514843	555	-	FJOH_RS02595	Fjoh_0491	465.098	835.748	1.79693	514846
gene517	514863	515489	627	-	FJOH_RS02600	Fjoh_0492	268.733	1137.13	4.23145	515513
gene518	515545	516369	825	-	FJOH_RS02605	Fjoh_0493	624.838	6360.8	10.1799	516429	TAAATTTG	-5	516434	61
gene526	525290	525739	450	+	FJOH_RS02645	Fjoh_0501	120.908	65.4322	0.541174	525281
gene532	532774	534051	1278	-	FJOH_RS02675	Fjoh_0506	364.489	317.247	0.870389	534063
gene533	534364	535413	1050	-	FJOH_RS02680	Fjoh_0507	441.27	991.397	2.24669	535464	TATATTTG	-14	535478
gene535	535823	537052	1230	-	FJOH_RS02690	Fjoh_0508	406.851	340.545	0.837027	537052
gene536	537187	537513	327	-	FJOH_RS02695	Fjoh_0509	135.911	59.9795	0.441314	537513	TATTTTTG	-16	537529
gene540	542104	543081	978	-	FJOH_RS02715	Fjoh_0513	226.371	43.1258	0.190509	543131	TATCTTTG	-5	543136	51
gene548	551635	554028	2394	-	FJOH_RS02755	Fjoh_0521	1245.7	1544.6	1.23994	554107
gene549	554293	555270	978	-	FJOH_RS02760	Fjoh_0522	1127	483.306	0.428842	555318
gene550	555609	556178	570	-	FJOH_RS02765	Fjoh_0523	267.851	83.7731	0.31276	556202	TATCTTTG	-5	556207	25
gene551	556499	557077	579	+	FJOH_RS02770	Fjoh_0524	140.324	63.9451	0.455697	556470
gene552	557184	557384	201	+	FJOH_RS02775	Fjoh_0525	141.206	251.815	1.78331	557103
gene553	557389	557994	606	+	FJOH_RS02780	Fjoh_0526	227.254	57.501	0.253025	557385
gene554	558090	558407	318	-	FJOH_RS02785	Fjoh_0527	111.2	36.186	0.325414	558472
gene558	560895	561488	594	-	FJOH_RS02805	Fjoh_0531	117.819	88.2343	0.748897	561516
gene559	561658	562089	432	+	FJOH_RS02810	Fjoh_0532	1666.68	1375.56	0.825333	561640
gene560	562256	563260	1005	-	FJOH_RS02815	Fjoh_0533	197.248	371.278	1.8823	563288
gene567	573588	574121	534	+	FJOH_RS02850	Fjoh_0540	86.9302	282.548	3.25029	573567
gene569	575543	576838	1296	-	FJOH_RS02860	Fjoh_0542	221.959	65.4322	0.294794	576844
gene571	578293	578976	684	-	FJOH_RS02870	Fjoh_0544	188.422	94.1827	0.499849	578986
gene573	582190	583368	1179	+	FJOH_RS02880	Fjoh_0546	607.187	294.941	0.485749	582156
gene574	583476	583814	339	+	FJOH_RS02885	Fjoh_0547	1784.5	86.7473	0.0486116	583455	GATTTTTG	-19	583436
gene577	586772	588067	1296	-	FJOH_RS02900	Fjoh_0550	568.797	563.114	0.990008	588076	TATATTTG	-10	588086
gene578	588266	589267	1002	+	FJOH_RS02905	Fjoh_0551	165.035	20.3236	0.123148	588264
gene579	589268	589747	480	-	FJOH_RS02910	Fjoh_0552	94.873	23.7935	0.250793	589756
gene581	591107	591832	726	-	FJOH_RS02920	Fjoh_0554	108.552	57.9967	0.534274	591845	TACTTTTG	-10	591855
gene582	591940	592608	669	+	FJOH_RS02925	Fjoh_0555	517.61	60.4752	0.116836	591937
gene583	592623	593372	750	+	FJOH_RS02930	Fjoh_0556	1278.36	807.989	0.632052	592623
gene584	593517	593987	471	+	FJOH_RS02935	Fjoh_0557	86.0476	50.0656	0.581835	593517
gene585	594165	594848	684	-	FJOH_RS02940	Fjoh_0558	699.413	370.783	0.530134	594861
gene592	600478	603342	2865	-	FJOH_RS02975	Fjoh_0565	1135.83	504.621	0.444276	603401	TAAATTTG	-5	603406	60
gene594	604369	605244	876	+	FJOH_RS02985	Fjoh_0567	762.956	199.767	0.261832	604353
gene595	605329	605586	258	+	FJOH_RS02990	Fjoh_0568	120.908	80.3032	0.664168	605287
gene601	609508	610215	708	+	pyrH	Fjoh_0574	139	225.047	1.61904	609488	TATATTTG	-2	609486
gene602	610358	610921	564	+	FJOH_RS03025	Fjoh_0575	1110.23	1329.96	1.19791	610358
gene609	620625	621161	537	+	FJOH_RS03060	Fjoh_0582	151.797	8.42688	0.0555142	620615
gene610	621391	622836	1446	+	FJOH_RS03065	Fjoh_0583	758.543	1177.78	1.55269	621318
gene611	622967	624427	1461	+	FJOH_RS03070	Fjoh_0584	404.644	171.512	0.423858	622965
gene612	624801	625238	438	-	FJOH_RS03075	Fjoh_0585	167.241	37.1774	0.222298	625238
gene613	625275	625859	585	-	FJOH_RS03080	Fjoh_0586	382.14	150.692	0.394338	625944	TACTTTTG	-6	625950
gene615	627161	627877	717	+	FJOH_RS03090	Fjoh_0588	138.559	136.317	0.983822	627141
gene616	627963	628307	345	+	FJOH_RS03095	Fjoh_0589	97.9619	129.873	1.32575	627956
gene620	632465	632821	357	+	FJOH_RS03115	Fjoh_0593	89.5778	37.1774	0.415029	632446	TATATTTG	-2	632444
gene622	634117	634860	744	-	FJOH_RS03125	Fjoh_0595	124.438	75.8419	0.609475	634887
gene623	634933	635385	453	-	FJOH_RS03130	Fjoh_0596	107.67	95.6698	0.888548	635401
gene624	635685	636449	765	-	FJOH_RS03135	Fjoh_0598	107.67	109.054	1.01285
gene634	669701	670273	573	+	FJOH_RS03185	Fjoh_0607	184.01	35.1946	0.191265
gene655	688968	689702	735	+	FJOH_RS03295	Fjoh_0628	114.73	57.501	0.501185	688968
gene659	692638	693033	396	+	FJOH_RS03315	Fjoh_0632	236.521	72.8677	0.308082	692621
gene667	702819	703115	297	-	FJOH_RS03355	Fjoh_0639	780.165	366.321	0.469543	703115
gene668	703132	703428	297	-	FJOH_RS03360	Fjoh_0640	254.613	1553.52	6.1015	703446
gene669	703447	703737	291	-	FJOH_RS03365	Fjoh_0641	303.594	1177.78	3.87946	703737
gene670	703765	704061	297	-	FJOH_RS03370	Fjoh_0642	195.041	3319.69	17.0205	704172
gene671	704173	704469	297	-	FJOH_RS03375	Fjoh_0643	321.244	3688.99	11.4834	704505
gene672	704776	706122	1347	-	FJOH_RS03380	Fjoh_0644	498.194	1915.87	3.84564	706201
gene673	706233	706721	489	-	FJOH_RS03385	Fjoh_0645	111.641	1601.11	14.3415	706730
gene674	706745	707743	999	-	FJOH_RS03390	Fjoh_0646	293.444	629.537	2.14534	707794
gene675	707916	708110	195	-	FJOH_RS03395	Fjoh_0647	5221.1	2164.72	0.414609	708119
gene676	708120	708662	543	-	FJOH_RS03400	Fjoh_0648	1094.79	214.142	0.195601	708725
gene677	708768	709817	1050	-	FJOH_RS03405	Fjoh_0649	664.994	251.815	0.378673	709847	TAAATTTG	-4	709851	30
gene678	709875	710465	591	+	FJOH_RS03410	Fjoh_0650	343.749	407.464	1.18535	709850	TAATTTTG	-5	709845	26
gene679	710501	710743	243	-	FJOH_RS03415	Fjoh_0651	82.5175	618.136	7.49097	710830	TATTTTTG	-12	710842
gene680	711290	712279	990	+	FJOH_RS03420	Fjoh_0652	201.66	134.83	0.6686	711242	TATATTTG	-8	711234
gene684	714817	715221	405	-	FJOH_RS03440	Fjoh_0656	195.483	20.8193	0.106502	715359
gene686	716509	717204	696	+	FJOH_RS03450	Fjoh_0658	127.968	43.6215	0.340877	716509
gene690	720303	721307	1005	-	FJOH_RS03470	Fjoh_0661	155.327	11.4011	0.0734004	721312
gene692	722658	724346	1689	+	FJOH_RS03480	Fjoh_0663	349.044	136.317	0.390544	722639	TATAATTG	-13	722626
gene693	724343	725110	768	-	FJOH_RS03485	Fjoh_0664	325.216	85.7559	0.263689	725111	TATTTTTG	-4	725115	1
gene696	730272	731591	1320	+	FJOH_RS03500	Fjoh_0667	229.019	6.93978	0.0303022	730272
gene704	740022	740768	747	-	FJOH_RS03540	Fjoh_0675	514.962	1739.41	3.37774	740821
gene705	740864	742864	2001	-	sdhA	Fjoh_0676	447.006	2916.19	6.52383	742879
gene706	742880	743545	666	-	FJOH_RS03550	Fjoh_0677	596.597	1398.37	2.3439	743575	TATTTTTG	-4	743579	30
gene707	743902	745263	1362	+	FJOH_RS03555	Fjoh_0678	299.622	242.397	0.809007	743887
gene710	747102	747473	372	+	FJOH_RS03570	Fjoh_0680	504.813	23.7935	0.0471334	747028	TACCTTTG	-4	747024	74
gene716	751793	752206	414	+	FJOH_RS03600	Fjoh_0686	511.432	59.9795	0.117278	751782
gene718	753996	755288	1293	+	FJOH_RS03610	Fjoh_0688	368.902	1462.81	3.9653	753972	TAATTTTG	-5	753967	25
gene719	755281	756192	912	+	FJOH_RS03615	Fjoh_0689	390.083	54.5268	0.139783
gene720	756605	757123	519	-	FJOH_RS03620	Fjoh_0690	586.889	501.151	0.853912	757141
gene721	757213	757569	357	-	FJOH_RS03625	Fjoh_0691	155.768	193.322	1.24109	757588	TATTTTTG	-5	757593	20
gene724	759578	759952	375	-	FJOH_RS03640	Fjoh_0694	480.984	103.105	0.214363	759952
gene725	759979	760299	321	-	FJOH_RS03645	Fjoh_0695	56.4825	40.1516	0.710867	760307	TAACTTTG	-18	760325
gene727	763979	765442	1464	-	FJOH_RS03655	Fjoh_0697	3091.54	24456.3	7.91072	765477	TACTTTTG	-3	765480
gene730	770135	770734	600	-	FJOH_RS03670	Fjoh_0700	527.759	102.61	0.194425	770750	TACTTTTG	-4	770754	16
gene731	770856	771062	207	-	FJOH_RS03675		191.511	41.6387	0.217422
gene733	771635	772015	381	+	FJOH_RS03685	Fjoh_0702	100.168	73.3634	0.732402	771635
gene734	772258	772638	381	-	FJOH_RS03690	Fjoh_0703	1371.91	548.243	0.399621	772645
gene735	772646	776047	3402	-	FJOH_RS03695	Fjoh_0704	631.016	898.702	1.42421	776067	TACTTTCG	-5	776072	21
gene739	781080	782423	1344	-	FJOH_RS03715	Fjoh_0708	985.356	2475.02	2.51181	782510	TATCTTTG	-3	782513
gene740	782748	783542	795	+	FJOH_RS03720	Fjoh_0709	282.854	255.285	0.902532	782727	TATATTTG	-4	782723	21
gene741	783623	784765	1143	-	FJOH_RS03725	Fjoh_0710	208.721	538.824	2.58156	784774
gene742	784870	785613	744	+	FJOH_RS03730	Fjoh_0711	121.349	26.7677	0.220584	784853	TACCTTTG	-6	784847
gene745	787754	788626	873	-	FJOH_RS03745	Fjoh_0714	348.603	814.928	2.3377	788685
gene746	788840	789844	1005	+	FJOH_RS03750	Fjoh_0715	200.778	1124.74	5.60191	788803
gene747	789924	790787	864	+	FJOH_RS03755	Fjoh_0716	241.816	107.071	0.442779	789861
gene748	790861	791217	357	+	FJOH_RS03760	Fjoh_0717	283.295	53.0397	0.187224	790791
gene749	791292	792923	1632	+	FJOH_RS03765	Fjoh_0718	315.508	204.228	0.647298	791288
gene752	795085	795861	777	+	FJOH_RS03780	Fjoh_0721	116.054	86.2516	0.743202	795085
gene754	797772	798518	747	+	FJOH_RS03790	Fjoh_0723	188.422	96.1655	0.510373	797772
gene755	798609	799178	570	-	FJOH_RS03795	Fjoh_0724	90.019	13.8796	0.154185
gene757	800284	802077	1794	+	FJOH_RS03805	Fjoh_0726	302.711	46.5957	0.153928	800208	TAAATTTG	-10	800198
gene759	804687	805844	1158	+	FJOH_RS03815	Fjoh_0728	333.6	345.998	1.03716	804485
gene760	806034	807194	1161	+	FJOH_RS03820	Fjoh_0729	503.489	1229.33	2.44163	806032
gene761	807492	808265	774	+	FJOH_RS03825	Fjoh_0730	285.502	51.5527	0.180569	807492
gene762	808262	809203	942	+	FJOH_RS03830	Fjoh_0731	164.152	174.486	1.06295
gene766	811591	813234	1644	+	pgi	Fjoh_0735	799.14	937.366	1.17297	811574
gene767	813560	816388	2829	+	FJOH_RS03855	Fjoh_0736	2178.99	7017.6	3.22058	813536	TAATTTTG	-3	813533
gene768	816496	816918	423	+	FJOH_RS03860	Fjoh_0737	836.648	343.519	0.41059	816476	TATATTTG	-4	816472	20
gene770	817534	817989	456	-	FJOH_RS03870	Fjoh_0739	335.365	133.839	0.399083	818001
gene773	819451	820023	573	+	FJOH_RS03885	Fjoh_0742	175.625	96.6612	0.550383	819417
gene774	820082	820447	366	+	FJOH_RS03890	Fjoh_0743	276.235	7.43548	0.0269172	820024
gene775	820474	821055	582	+	FJOH_RS03895	Fjoh_0744	428.914	30.2376	0.070498	820466
gene776	821339	822808	1470	-	FJOH_RS03900	Fjoh_0745	398.025	725.703	1.82326	822808
gene782	826190	827272	1083	-	FJOH_RS03930	Fjoh_0751	682.203	23.7935	0.0348775	827433
gene791	833671	834828	1158	+	FJOH_RS03975	Fjoh_0760	250.2	458.521	1.83262	833671
gene793	837711	838706	996	+	FJOH_RS03985	Fjoh_0762	513.197	189.853	0.369941	837702	TACTTTTG	-10	837692
gene798	845972	846379	408	-	FJOH_RS04010	Fjoh_0767	4061.89	89.7214	0.0220886	846461
gene799	846463	847482	1020	-	FJOH_RS04015	Fjoh_0768	1427.07	649.365	0.455035	847501	TAAATTTG	-4	847505	19
gene801	848181	848537	357	-	FJOH_RS04025	Fjoh_0770	758.543	109.054	0.143767	848622	TATCTTTG	-12	848634
gene802	848781	849329	549	+	FJOH_RS04030	Fjoh_0771	251.524	23.7935	0.0945975	848759	TATCTTTG	-5	848754	23
gene817	876411	878207	1797	+	FJOH_RS04110	Fjoh_0786	585.124	596.325	1.01914	876402
gene822	881497	882543	1047	+	FJOH_RS04135	Fjoh_0791	983.59	222.073	0.225778	881472	TACCTTTG	-5	881467	26
gene823	882654	883352	699	-	FJOH_RS09985	Fjoh_1922	150.473	82.286	0.546849
gene824	883342	885363	2022	-	FJOH_RS04145	Fjoh_0793	304.917	18.8365	0.0617759	885366	TATTATTG	-7	885373
gene827	887013	888554	1542	-	FJOH_RS04160	Fjoh_0796	936.816	659.775	0.704274	888610
gene829	889412	892072	2661	-	FJOH_RS04170	Fjoh_0798	581.594	198.775	0.341777	892081	TAATTTTG	-16	892097
gene830	892273	893205	933	+	FJOH_RS04175	Fjoh_0799	174.743	28.2548	0.161694	892256	TAAATTTG	-5	892251	18
gene831	893320	893757	438	+	FJOH_RS04180	Fjoh_0800	137.676	49.0742	0.356446	893278
gene832	893929	895020	1092	+	FJOH_RS04185	Fjoh_0801	178.273	977.022	5.48048	893911	TACATTTG	-5	893906	19
gene839	912630	916805	4176	+	FJOH_RS26170	Fjoh_0808	707.797	464.47	0.656219	912478
gene846	922918	923556	639	-	FJOH_RS04260	Fjoh_0815	447.006	21.315	0.047684	923675	TACTTTTG	-5	923680	120
gene847	923743	924252	510	-	FJOH_RS04265	Fjoh_0816	91.7841	3.96559	0.0432056	924253	TATTTTTG	-4	924257	1
gene848	924386	924670	285	-	FJOH_RS04270	Fjoh_0817	48.0984	66.9193	1.3913	924689
gene849	924922	925203	282	-	FJOH_RS04275	Fjoh_0818	341.543	113.515	0.332359	925285
gene850	925286	926797	1512	-	FJOH_RS04280	Fjoh_0819	1356.9	3923.45	2.89147	926853	TATCTTTG	-6	926859
gene853	931800	933650	1851	-	FJOH_RS04295	Fjoh_0822	877.686	1005.77	1.14594	933653
gene854	933660	935276	1617	-	FJOH_RS04300	Fjoh_0823	497.311	696.952	1.40144	935289
gene855	935299	936105	807	-	FJOH_RS04305	Fjoh_0824	353.016	334.597	0.947823	936136	TAATTTTG	-8	936144
gene856	936184	937062	879	+	FJOH_RS04310	Fjoh_0825	413.911	96.1655	0.232334	936184
gene857	937077	937427	351	+	FJOH_RS04315	Fjoh_0826	82.9587	89.2257	1.07554	937063
gene858	937625	938779	1155	+	FJOH_RS04320	Fjoh_0827	162.387	240.414	1.4805
gene860	940161	942128	1968	+	FJOH_RS04330	Fjoh_0829	281.53	76.8333	0.272913	940161
gene861	942302	943339	1038	-	FJOH_RS04335	Fjoh_0830	146.06	278.087	1.90392	943377	TAGATTTG	-14	943391
gene862	943530	944474	945	-	FJOH_RS04340	Fjoh_0831	248.435	354.424	1.42663	944510
gene863	944550	945311	762	-	FJOH_RS04345	Fjoh_0832	113.848	513.544	4.5108	945327
gene864	945432	947234	1803	+	FJOH_RS04350	Fjoh_0833	674.26	182.913	0.271279	945406	TATCTTTG	-5	945401	27
gene867	948534	948773	240	-	FJOH_RS04365	Fjoh_0836	49.8635	6.44408	0.129234	948773
gene868	948858	949136	279	-	FJOH_RS04370	Fjoh_0837	147.825	248.345	1.67999	949157
gene869	949161	949532	372	-	FJOH_RS04375	Fjoh_0838	82.9587	394.08	4.75032	949637	TAATATTG	-4	949641	105
gene871	951149	952294	1146	+	nhaA	Fjoh_0840	234.756	41.6387	0.17737	951098	TAACTTTG	-6	951092
gene873	952954	953730	777	-	FJOH_RS04395	Fjoh_0842	425.384	144.248	0.339101	953767
gene874	953844	955193	1350	-	FJOH_RS04400	Fjoh_0843	206.073	113.019	0.548443
gene875	955177	955962	786	-	FJOH_RS04405	Fjoh_0844	142.089	95.6698	0.67331	955986	TACTTTTG	-6	955992
gene876	956172	956483	312	-	FJOH_RS04410	Fjoh_0845	44.127	110.045	2.49383	956483
gene878	958542	959813	1272	-	FJOH_RS04420	Fjoh_0847	506.578	947.28	1.86996	959849	TAAATTTG	-6	959855
gene879	960261	961670	1410	-	FJOH_RS04425	Fjoh_0848	641.165	8.92257	0.0139162	961670
gene886	966140	967042	903	+	FJOH_RS04460	Fjoh_0855	687.057	57.501	0.0836918	966107
gene887	967105	967332	228	-	FJOH_RS04465	Fjoh_0856	245.787	87.7386	0.35697	967357
gene888	967792	969927	2136	+	FJOH_RS04470	Fjoh_0857	641.165	760.402	1.18597	967776	TATTTTTG	-4	967772	16
gene889	970173	970448	276	+	FJOH_RS04475	Fjoh_0858	84.7238	22.3064	0.263284	969928
gene893	975014	975721	708	+	FJOH_RS04495	Fjoh_0862	251.965	172.999	0.686598	975012
gene895	976463	977593	1131	+	FJOH_RS04505	Fjoh_0864	213.133	4.46129	0.0209319	976463
gene897	979276	979794	519	+	FJOH_RS04515	Fjoh_0866	234.756	368.8	1.57099	979261
gene898	979876	980061	186	+	FJOH_RS04520		181.803	12.8882	0.0708907
gene912	993213	993956	744	+	FJOH_RS04590	Fjoh_0880	227.695	50.5613	0.222057	993213
gene913	994028	995632	1605	+	FJOH_RS04595	Fjoh_0881	337.571	1230.82	3.6461	994028	TAACTTTG	-16	994012
gene916	997551	998285	735	+	FJOH_RS04610	Fjoh_0884	115.613	145.735	1.26055	997532
gene917	998335	998868	534	+	FJOH_RS04615	Fjoh_0885	2370.5	1847.47	0.779358	998310	TAAATTTG	-5	998305	26
gene920	1002892	1003593	702	-	FJOH_RS04630	Fjoh_0888	108.994	424.814	3.8976	1003620
gene921	1003762	1006068	2307	-	FJOH_RS04635	Fjoh_0889	356.546	365.33	1.02464	1006068
gene923	1006542	1007912	1371	-	FJOH_RS04645	Fjoh_0891	422.295	324.683	0.768852	1007963
gene932	1015718	1016269	552	+	FJOH_RS04690	Fjoh_0900	347.721	6.93978	0.0199579	1015684
gene936	1019126	1019560	435	-	FJOH_RS04710	Fjoh_0904	217.546	10.9054	0.050129	1019563
gene937	1019585	1020973	1389	-	FJOH_RS04715	Fjoh_0905	566.149	634.494	1.12072	1021034	TACCTTTG	-6	1021040
gene947	1030756	1030947	192	-	FJOH_RS04765	Fjoh_0915	156.21	1.98279	0.0126932	1030947
gene948	1031001	1031306	306	-	FJOH_RS04770		189.305	87.7386	0.463478
gene949	1031550	1032008	459	+	FJOH_RS04775		331.394	81.7903	0.246807
gene950	1032001	1032399	399	+	FJOH_RS04780	Fjoh_0918	172.537	21.315	0.123539
gene951	1032531	1033466	936	-	FJOH_RS04785	Fjoh_0919	191.952	15.8624	0.0826369	1033483	TATATTTG	-5	1033488	18
gene952	1033559	1033771	213	+	FJOH_RS04790		154.886	18.8365	0.121616
gene953	1033862	1034269	408	+	FJOH_RS04795		103.257	19.8279	0.192025
gene954	1034269	1035342	1074	+	FJOH_RS04800	Fjoh_0920	712.21	110.541	0.155208	1034292
gene955	1035424	1035894	471	+	FJOH_RS04805	Fjoh_0921	140.324	244.875	1.74507	1035408
gene956	1035894	1036646	753	+	FJOH_RS04810	Fjoh_0922	170.33	32.2204	0.189164
gene957	1036668	1036874	207	+	FJOH_RS04815		42.3619	12.8882	0.304239
gene958	1036977	1037627	651	+	FJOH_RS04820	Fjoh_0923	187.54	57.0053	0.303964	1036936
gene959	1037655	1037882	228	+	FJOH_RS04825		113.848	62.458	0.548611
gene960	1038148	1038558	411	-	FJOH_RS04830	Fjoh_0924	3386.75	1810.79	0.534669	1038588	TAACTTTG	-4	1038592	30
gene965	1043559	1044464	906	-	FJOH_RS04855	Fjoh_0929	137.235	48.0828	0.350368	1044464
gene968	1045392	1047260	1869	+	FJOH_RS04870	Fjoh_0932	363.606	108.062	0.297196	1045375	TATATTTG	-3	1045372
gene969	1047354	1048007	654	+	FJOH_RS04875	Fjoh_0933	112.083	70.8849	0.632435	1047354
gene972	1049119	1049901	783	-	FJOH_RS04890	Fjoh_0936	141.648	254.789	1.79875	1049901
gene974	1051556	1052104	549	-	FJOH_RS04900	Fjoh_0938	185.333	60.9709	0.32898	1052108
gene977	1053666	1054541	876	-	FJOH_RS04915	Fjoh_0941	126.203	64.9365	0.514539	1054630
gene978	1054769	1056019	1251	+	FJOH_RS04920	Fjoh_0942	656.61	124.42	0.189489	1054749	TAATTTTG	-5	1054744	21
gene979	1056174	1056578	405	+	FJOH_RS04925	Fjoh_0943	285.502	12.8882	0.0451422	1056161
gene990	1065674	1067536	1863	-	FJOH_RS04980	Fjoh_0954	265.203	82.286	0.310275
gene994	1069869	1070267	399	+	FJOH_RS05000	Fjoh_0958	146.06	80.7989	0.553188	1069869
gene996	1074253	1074918	666	+	FJOH_RS05010	Fjoh_0960	225.489	79.8075	0.353931	1074242	TATTTTTG	-5	1074237	12
gene997	1075023	1075262	240	+	FJOH_RS05015	Fjoh_0961	52.0698	25.7763	0.495034	1075002	TATTTTTG	-6	1074996
gene999	1078124	1078695	572	+	FJOH_RS05025		195.041	5.94838	0.0304981
gene1004	1083607	1084599	993	-	FJOH_RS05050	Fjoh_0968	615.13	392.593	0.638228	1084599
gene1005	1084645	1085391	747	-	FJOH_RS05055	Fjoh_0969	217.105	96.1655	0.442945	1085405	TACTTTTG	-6	1085411
gene1006	1085518	1085916	399	+	FJOH_RS05060	Fjoh_0970	62.219	16.3581	0.262911	1085503	TACCTTTG	-17	1085486
gene1013	1091258	1093090	1833	-	FJOH_RS05095	Fjoh_0976	1048.46	457.034	0.435911	1093148
gene1015	1094605	1095579	975	-	FJOH_RS05105	Fjoh_0978	464.216	292.462	0.630013	1095606
gene1017	1115242	1120008	4767	-	FJOH_RS05115	Fjoh_0980	1188.78	115.993	0.0975735
gene1018	1120008	1121459	1452	-	FJOH_RS05120	Fjoh_0981	1513.11	156.641	0.103522
gene1019	1121456	1121869	414	-	FJOH_RS05125	Fjoh_0982	2723.52	572.532	0.210218	1121955
gene1020	1121968	1123260	1293	-	FJOH_RS05130	Fjoh_0983	431.562	2417.52	5.6018	1123260
gene1021	1123448	1123900	453	-	FJOH_RS05135	Fjoh_0984	440.387	1594.66	3.62105	1123930	TATTTTTG	-5	1123935	31
gene1025	1126570	1127577	1008	+	FJOH_RS05155	Fjoh_0988	314.184	852.106	2.71212	1126478
gene1027	1129034	1130008	975	+	FJOH_RS05165	Fjoh_0990	169.448	245.371	1.44806	1129004	GAACTTTG	-18	1128986
gene1033	1135177	1136136	960	+	FJOH_RS05195	Fjoh_0996	1258.06	996.354	0.791976	1135176	TAACTTTG	-5	1135171	2
gene1035	1136756	1137514	759	-	FJOH_RS05205	Fjoh_0998	168.124	75.3462	0.448159	1137514
gene1037	1140015	1140593	579	-	FJOH_RS05215	Fjoh_1000	668.965	1449.42	2.16666	1140624	TATTTTTG	-5	1140629	32
gene1041	1142775	1144646	1872	-	FJOH_RS05235	Fjoh_1003	410.381	219.099	0.533891	1144653
gene1042	1145329	1145748	420	-	FJOH_RS05240	Fjoh_1004	282.413	69.8935	0.247487
gene1044	1149303	1150808	1506	+	FJOH_RS05250	Fjoh_1006	301.387	344.511	1.14308	1149292	TATCTTTG	-8	1149284
gene1045	1151064	1152047	984	+	FJOH_RS05255	Fjoh_1007	362.724	198.775	0.548007	1151040
gene1046	1152068	1152322	255	-	FJOH_RS05260	Fjoh_1008	52.9524	16.8538	0.318281	1152322
gene1047	1152328	1152678	351	-	FJOH_RS05265	Fjoh_1009	52.0698	27.7591	0.533113	1152690
gene1048	1152752	1153078	327	-	FJOH_RS05270	Fjoh_1010	1382.06	670.68	0.485277	1153094
gene1049	1153160	1153639	480	-	FJOH_RS05275	Fjoh_1011	360.959	816.911	2.26317	1153944
gene1050	1154944	1157061	2118	-	FJOH_RS05280	Fjoh_1012	792.079	443.65	0.560108	1157077
gene1051	1157213	1157434	222	+	FJOH_RS05285		165.476	51.057	0.308546
gene1052	1157434	1157730	297	+	FJOH_RS05290	Fjoh_1013	161.063	7.93118	0.0492425	1157084
gene1053	1157733	1158092	360	+	FJOH_RS05295	Fjoh_1014	216.663	49.0742	0.226499	1157733
gene1054	1158529	1159206	678	-	FJOH_RS05300	Fjoh_1015	254.613	47.5871	0.1869	1159208
gene1058	1163253	1163684	432	+	FJOH_RS05320	Fjoh_1019	103.257	127.89	1.23856	1163230	TAAATTTG	-5	1163225	24
gene1059	1163840	1164109	270	-	FJOH_RS05325	Fjoh_1020	45.0095	4.46129	0.0991187	1164110
gene1061	1166421	1167818	1398	-	FJOH_RS05335	Fjoh_1022	214.016	341.536	1.59585	1167833
gene1062	1167934	1168113	180	-	FJOH_RS05340	Fjoh_1023	736.479	205.219	0.278649	1168156	TACCTTTG	-4	1168160	43
gene1068	1172878	1173855	978	+	FJOH_RS05370	Fjoh_1029	161.946	28.2548	0.174471	1172871
gene1069	1173890	1175086	1197	+	FJOH_RS05375	Fjoh_1030	278.441	12.8882	0.0462868	1173890
gene1072	1177133	1178371	1239	-	FJOH_RS05390	Fjoh_1033	228.578	6.44408	0.0281921	1178381
gene1073	1178417	1178665	249	-	FJOH_RS05395	Fjoh_1034	333.159	59.9795	0.180033	1178667	TACTTTTG	-12	1178679
gene1076	1181054	1182037	984	+	FJOH_RS05410	Fjoh_1037	206.514	161.102	0.780101	1181039	TACATTTG	-5	1181034	16
gene1080	1185826	1187100	1275	+	FJOH_RS05430	Fjoh_1041	505.254	362.356	0.717175	1185805	TATTTTTG	-5	1185800	22
gene1081	1187140	1187370	231	-	FJOH_RS05435	Fjoh_1042	3874.35	1618.46	0.417736	1187482	TACTTTTG	-5	1187487	113
gene1082	1187507	1188436	930	+	FJOH_RS05440	Fjoh_1043	409.94	40.6473	0.0991543	1187101
gene1084	1189196	1189801	606	+	FJOH_RS05450	Fjoh_1045	195.924	510.074	2.60343	1189159
gene1085	1189845	1190852	1008	+	FJOH_RS05455	Fjoh_1046	743.098	14.3753	0.019345	1189824
gene1086	1191046	1191480	435	-	FJOH_RS05460	Fjoh_1047	86.0476	45.1086	0.524228	1191500
gene1087	1191757	1192809	1053	-	FJOH_RS05465	Fjoh_1048	478.778	270.651	0.565297	1192817	TACTTTTG	-8	1192825
gene1090	1195222	1197834	2613	+	FJOH_RS05480	Fjoh_1051	375.079	75.8419	0.202202
gene1091	1197839	1198234	396	+	FJOH_RS05485	Fjoh_1052	112.524	53.0397	0.471365	1197835
gene1092	1198215	1198442	228	+	FJOH_RS05490	Fjoh_1053	495.546	10.4097	0.0210065
gene1093	1198492	1198884	393	+	FJOH_RS05495	Fjoh_1054	191.952	26.7677	0.13945	1198485
gene1094	1199003	1200178	1176	+	FJOH_RS05500	Fjoh_1055	777.076	766.35	0.986197	1198968	TACCTTTG	-8	1198960
gene1095	1200212	1200409	198	+	FJOH_RS05505	Fjoh_1056	6683.91	2789.79	0.417389	1200193
gene1096	1200499	1200999	501	+	FJOH_RS05510	Fjoh_1057	229.902	521.971	2.27041	1200463
gene1097	1201004	1201537	534	+	FJOH_RS05515	Fjoh_1058	270.94	296.428	1.09407	1201000
gene1098	1201575	1203152	1578	+	FJOH_RS05520	Fjoh_1059	1055.96	4385.45	4.15305	1201570
gene1099	1203236	1204096	861	+	FJOH_RS05525	Fjoh_1060	672.054	553.695	0.823885	1203153
gene1101	1205229	1206689	1461	+	FJOH_RS05535	Fjoh_1062	229.46	56.5096	0.246272	1205290
gene1104	1208340	1209689	1350	+	FJOH_RS05550	Fjoh_1065	498.194	48.0828	0.0965142	1208340
gene1106	1210506	1211759	1254	+	FJOH_RS05560	Fjoh_1067	257.702	132.847	0.515508	1210503
gene1108	1212382	1212774	393	+	FJOH_RS05570	Fjoh_1069	76.781	58.9881	0.768265	1212381	TATTTTTG	-4	1212377	1
gene1109	1212776	1213975	1200	+	FJOH_RS05575	Fjoh_1070	365.371	37.1774	0.101752	1212845
gene1110	1214147	1215574	1428	+	FJOH_RS05580	Fjoh_1071	326.981	26.7677	0.0818632	1214009
gene1113	1217046	1218038	993	-	FJOH_RS05595	Fjoh_1074	284.178	127.89	0.450036	1218052	TAATTTTG	-2	1218054
gene1118	1226627	1227814	1188	-	FJOH_RS05620	Fjoh_1079	715.74	31.229	0.0436318	1227817
gene1119	1227833	1228318	486	-	FJOH_RS05625	Fjoh_1080	81.6349	153.667	1.88236	1228318
gene1120	1228321	1228692	372	-	FJOH_RS05630	Fjoh_1081	89.1365	66.4236	0.74519	1228694
gene1121	1228705	1229322	618	-	FJOH_RS05635	Fjoh_1082	92.6667	27.7591	0.299559
gene1122	1229322	1229924	603	-	FJOH_RS05640	Fjoh_1083	154.003	129.873	0.843314	1229924
gene1126	1232081	1233142	1062	-	FJOH_RS05660	Fjoh_1087	284.178	92.1999	0.324445	1233142
gene1127	1233144	1234343	1200	-	FJOH_RS05665	Fjoh_1088	213.575	83.7731	0.392243	1234344
gene1128	1234486	1234743	258	-	FJOH_RS05670	Fjoh_1089	210.927	269.164	1.2761	1234745
gene1131	1236461	1237261	801	-	FJOH_RS05685	Fjoh_1092	115.171	11.8968	0.103296
gene1138	1242377	1242697	321	-	FJOH_RS05720	Fjoh_1099	61.3365	6.93978	0.113143
gene1141	1243592	1244725	1134	-	FJOH_RS05735	Fjoh_1102	308.889	257.763	0.834485	1244725
gene1143	1245934	1246812	879	-	FJOH_RS05745	Fjoh_1104	226.813	13.3839	0.0590084
gene1144	1246812	1247066	255	-	FJOH_RS05750	Fjoh_1105	225.048	69.8935	0.310572
gene1145	1247059	1248294	1236	-	FJOH_RS05755	Fjoh_1106	208.279	157.632	0.75683	1248310
gene1149	1252127	1253377	1251	+	FJOH_RS05775	Fjoh_1110	378.61	356.903	0.942668	1252105
gene1156	1260988	1261677	690	-	FJOH_RS05810	Fjoh_1117	179.597	100.131	0.557533	1261767
gene1161	1268151	1269329	1179	+	FJOH_RS05835	Fjoh_1122	213.575	99.1397	0.464192	1268151
gene1164	1273365	1273784	420	-	FJOH_RS05850	Fjoh_1125	295.21	37.6731	0.127615	1273858
gene1166	1274322	1275263	942	+	FJOH_RS05860	Fjoh_1126	642.93	157.632	0.245178	1274203	TAAATTTG	-4	1274199	119
gene1167	1275383	1275994	612	+	FJOH_RS05865	Fjoh_1127	1794.2	5006.56	2.79041	1275365
gene1168	1276305	1276982	678	+	FJOH_RS05870	Fjoh_1128	120.025	43.1258	0.359305	1276304	TACTTTTG	-5	1276299	2
gene1169	1277123	1277734	612	+	FJOH_RS05875	Fjoh_1129	1602.69	6043.06	3.77057	1277088	TAAATTTG	-3	1277085
gene1170	1278580	1280478	1899	-	FJOH_RS05880	Fjoh_1130	678.673	114.011	0.167991	1280481
gene1171	1280561	1281484	924	-	FJOH_RS05885	Fjoh_1131	461.568	447.12	0.968698	1281503	TATCTTTG	-5	1281508	20
gene1172	1281704	1282108	405	-	FJOH_RS05890	Fjoh_1132	60.8952	34.2032	0.561673
gene1174	1282984	1283331	348	+	FJOH_RS05900	Fjoh_1134	519.375	134.334	0.258646	1282956
gene1175	1283387	1283863	477	-	FJOH_RS05905	Fjoh_1135	75.8984	12.8882	0.169808	1283863
gene1177	1284677	1284913	237	+	FJOH_RS05915	Fjoh_1137	18155.6	3090.18	0.170206	1284597
gene1178	1285155	1286408	1254	+	FJOH_RS05920	Fjoh_1138	589.537	1359.21	2.30555	1285116
gene1179	1286418	1287158	741	+	FJOH_RS07095	Fjoh_1365	108.994	14.871	0.136439	1286409
gene1180	1287284	1287772	489	+	FJOH_RS05930	Fjoh_1140	410.381	15.8624	0.0386528	1287269
gene1181	1287778	1289211	1434	+	FJOH_RS05935	Fjoh_1141	478.337	1520.8	3.17936	1287773
gene1192	1301344	1302540	1197	+	FJOH_RS05990	Fjoh_1152	295.21	982.97	3.32974	1301302
gene1195	1305777	1306166	390	-	FJOH_RS06005	Fjoh_1155	458.479	53.5354	0.116767	1306260	TATTTTTG	-3	1306263
gene1202	1309334	1310677	1344	-	FJOH_RS06040	Fjoh_1159	342.425	258.755	0.755653	1310695	TACTTTTG	-11	1310706
gene1208	1318332	1319441	1110	+	FJOH_RS06070	Fjoh_1167	215.781	27.2634	0.126348	1318202
gene1211	1323991	1324848	858	+	FJOH_RS06085	Fjoh_1170	574.975	251.815	0.437958	1323971
gene1213	1326304	1326888	585	+	FJOH_RS06095		204.308	8.92257	0.0436722
gene1214	1327084	1328034	951	-	FJOH_RS06100	Fjoh_1173	351.692	166.059	0.472172	1328054	TATATTTG	-4	1328058	20
gene1216	1328704	1329027	324	-	FJOH_RS06110	Fjoh_1175	157.533	281.061	1.78414	1329046
gene1217	1329196	1329621	426	-	FJOH_RS06115	Fjoh_1176	155.327	102.61	0.660604	1329621
gene1219	1330063	1331277	1215	-	FJOH_RS05925	Fjoh_1139	178.714	293.949	1.6448	1331295	TACTTTTG	-8	1331303
gene1221	1332893	1334209	1317	-	FJOH_RS06135	Fjoh_1180	718.387	432.745	0.602384	1334214
gene1222	1334327	1334695	369	-	FJOH_RS06140	Fjoh_1181	1412.95	6.44408	0.00456074	1334745
gene1223	1334746	1335492	747	-	sufC	Fjoh_1182	213.133	1252.63	5.87721	1335503
gene1224	1335504	1335992	489	-	FJOH_RS06150	Fjoh_1183	111.2	33.2118	0.298667	1335997
gene1225	1336000	1337448	1449	-	FJOH_RS06155	Fjoh_1184	354.34	948.767	2.67756	1337468
gene1226	1337528	1337857	330	-	FJOH_RS06160	Fjoh_1185	247.111	417.874	1.69104	1337968
gene1231	1349849	1351483	1635	+	FJOH_RS06185	Fjoh_1190	484.073	1285.84	2.6563	1349821
gene1241	1364768	1365706	939	-	FJOH_RS06235	Fjoh_1200	244.022	484.793	1.98668	1365723	TATATTTG	-5	1365728	18
gene1243	1366004	1366612	609	+	FJOH_RS06245	Fjoh_1201	108.552	39.6559	0.365316	1365988	TAACTTTG	-5	1365983	17
gene1244	1366605	1369970	3366	+	FJOH_RS06250	Fjoh_1202	706.914	95.1741	0.134633
gene1257	1388550	1389113	564	-	FJOH_RS06325	Fjoh_1215	2170.61	26.7677	0.0123319	1389114
gene1258	1389501	1390157	657	-	FJOH_RS06330	Fjoh_1216	189.305	271.643	1.43495	1390157
gene1263	1394254	1394793	540	+	FJOH_RS06355	Fjoh_1221	142.971	138.3	0.967325	1394244
gene1264	1394932	1395243	312	+	FJOH_RS06360	Fjoh_1222	174.743	33.7075	0.192898	1394906
gene1265	1395240	1395530	291	-	FJOH_RS06365	Fjoh_1223	88.254	1.4871	0.0168502	1395545
gene1271	1401109	1401672	564	+	FJOH_RS06395	Fjoh_1229	85.6064	23.7935	0.277941	1401103
gene1274	1405312	1406085	774	-	FJOH_RS06410	Fjoh_1232	403.762	444.146	1.10002	1406103	TATATTTG	-6	1406109
gene1275	1406249	1407640	1392	-	FJOH_RS06415	Fjoh_1233	722.359	423.327	0.586034	1407640
gene1276	1407720	1409171	1452	-	FJOH_RS06420	Fjoh_1234	598.803	446.624	0.745862	1409178
gene1277	1409182	1411065	1884	-	FJOH_RS06425	Fjoh_1235	719.27	443.65	0.616806	1411072
gene1278	1411073	1411393	321	-	FJOH_RS06430	Fjoh_1236	143.413	176.964	1.23395
gene1279	1411393	1411932	540	-	FJOH_RS06435	Fjoh_1237	206.956	193.322	0.934125
gene1280	1411932	1412477	546	-	FJOH_RS06440	Fjoh_1238	152.238	254.789	1.67362	1412562
gene1281	1412563	1413615	1053	-	FJOH_RS06445	Fjoh_1239	360.959	544.773	1.50924	1413615
gene1282	1413622	1414650	1029	-	FJOH_RS06450	Fjoh_1240	224.165	576.993	2.57397	1414691
gene1283	1414744	1416114	1371	-	FJOH_RS06455	Fjoh_1241	243.14	649.861	2.67279	1416114
gene1284	1416116	1416646	531	-	FJOH_RS06460	Fjoh_1242	157.533	503.63	3.19697	1416729
gene1285	1416793	1418031	1239	-	FJOH_RS06465	Fjoh_1243	300.505	416.387	1.38562	1418042
gene1286	1418050	1418571	522	-	FJOH_RS06470	Fjoh_1244	117.378	179.939	1.53299	1418572
gene1287	1418573	1419121	549	-	FJOH_RS06475	Fjoh_1245	173.419	644.904	3.71876	1419121
gene1288	1419269	1419634	366	-	FJOH_RS06480	Fjoh_1246	716.181	303.368	0.423591	1419662	TATCTTTG	-5	1419667	29
gene1289	1419876	1420070	195	-	FJOH_RS06485	Fjoh_1247	1175.1	165.563	0.140893	1420099	TACATTTG	-1	1420100
gene1290	1420376	1422127	1752	-	FJOH_RS06490	Fjoh_1248	325.216	470.914	1.448	1422141	TACTTTTG	-5	1422146	15
gene1292	1423491	1423838	348	+	FJOH_RS06500	Fjoh_1250	679.997	152.179	0.223794	1423462	TATATTTG	-4	1423458	29
gene1293	1423886	1424995	1110	-	FJOH_RS06505	Fjoh_1251	269.616	7.43548	0.027578	1425040
gene1297	1427489	1428736	1248	-	FJOH_RS06525	Fjoh_1255	557.765	4669.98	8.37266	1428805
gene1298	1428820	1431594	2775	-	FJOH_RS06530	Fjoh_1256	452.743	2225.19	4.91491	1431626	TACTTTTG	-5	1431631	33
gene1299	1431711	1432262	552	+	FJOH_RS06535	Fjoh_1257	137.676	129.873	0.943322	1431688
gene1300	1432374	1432727	354	-	FJOH_RS06540	Fjoh_1258	60.0127	22.8021	0.379955	1432746	TAACTTTG	-4	1432750	19
gene1302	1433959	1436598	2640	+	FJOH_RS06550	Fjoh_1260	2092.06	3662.22	1.75053	1433924
gene1303	1436842	1438062	1221	+	FJOH_RS06555	Fjoh_1261	1012.71	211.663	0.209006	1436602
gene1304	1438052	1439917	1866	+	FJOH_RS06560	Fjoh_1262	2517.44	646.391	0.256765
gene1305	1440056	1441030	975	-	FJOH_RS06565	Fjoh_1263	151.797	82.7817	0.545345	1441050
gene1317	1457800	1458384	585	+	FJOH_RS06625	Fjoh_1275	85.6064	22.3064	0.26057	1457796
gene1318	1458387	1459109	723	+	FJOH_RS06630	Fjoh_1276	150.032	41.143	0.274229	1458387
gene1320	1461078	1461857	780	+	FJOH_RS06640	Fjoh_1278	144.737	79.3118	0.547973	1461064	TAATTTTG	-6	1461058
gene1321	1461922	1463058	1137	+	FJOH_RS06645	Fjoh_1279	259.025	143.257	0.553061	1461904
gene1322	1463048	1464076	1029	+	FJOH_RS06650	Fjoh_1280	158.416	60.9709	0.384879
gene1327	1467421	1467804	384	-	FJOH_RS06675	Fjoh_1284	480.543	58.4924	0.121722	1467884	TATTTTTG	-10	1467894
gene1331	1470669	1471433	765	-	FJOH_RS06695	Fjoh_1288	1070.08	3.46989	0.00324265	1471481
gene1332	1471496	1472278	783	-	FJOH_RS06700	Fjoh_1289	121.79	167.546	1.37569	1472284	TATCTTTG	-12	1472296
gene1333	1472364	1473545	1182	-	FJOH_RS06705	Fjoh_1290	328.305	869.951	2.64983	1473564	TAAATTTG	-3	1473567
gene1334	1473717	1475474	1758	+	FJOH_RS06710	Fjoh_1291	489.368	30.7333	0.062802	1473697	TAATTTTG	-5	1473692	21
gene1343	1484173	1484697	525	-	FJOH_RS06755	Fjoh_1300	3934.36	40.6473	0.0103314	1484697
gene1344	1484713	1485279	567	-	rpsP	Fjoh_1301	13153.4	5491.84	0.417524	1485325	TATCTTTG	-4	1485329	46
gene1345	1485466	1485957	492	+	FJOH_RS06765	Fjoh_1302	234.314	30.2376	0.129047	1485464	TATTTTTG	-14	1485450
gene1346	1486084	1486428	345	+	FJOH_RS06770	Fjoh_1303	798.257	83.7731	0.104945	1486078	TACATTTG	-17	1486061
gene1349	1489519	1490115	597	-	FJOH_RS06785	Fjoh_1306	117.378	265.694	2.26358	1490117
gene1353	1494634	1499166	4533	+	FJOH_RS06805	Fjoh_1310	943.435	984.457	1.04348	1494529	TAAATTTG	-4	1494525	105
gene1354	1499344	1500270	927	+	FJOH_RS06810	Fjoh_1311	3877.44	1701.73	0.438881	1499253	TAATATTG	-7	1499246
gene1358	1506371	1506721	351	-	FJOH_RS06830	Fjoh_1315	407.292	47.5871	0.116838	1506730
gene1360	1507647	1508252	606	-	FJOH_RS06840	Fjoh_1317	100.61	44.6129	0.443426	1508272	TATATTTG	-5	1508277	21
gene1362	1511089	1511469	381	+	FJOH_RS06850	Fjoh_1319	137.235	641.93	4.6776	1511059	TATTTTCG	-5	1511054	31
gene1363	1511642	1512631	990	+	FJOH_RS06855	Fjoh_1320	265.203	520.979	1.96445	1511642
gene1366	1514205	1514714	510	+	FJOH_RS06870	Fjoh_1323	174.302	62.9537	0.361177	1514172	GAAATTTG	-12	1514160
gene1367	1514769	1515086	318	-	FJOH_RS06875	Fjoh_1324	826.057	452.573	0.547871	1515086
gene1368	1515143	1515622	480	-	FJOH_RS06880	Fjoh_1325	433.327	119.463	0.275689	1515636	TAAATTTG	-11	1515647
gene1369	1515836	1516075	240	-	FJOH_RS06885	Fjoh_1326	158.857	534.363	3.3638	1516149
gene1370	1516150	1517280	1131	-	FJOH_RS06890	Fjoh_1327	473.483	1223.88	2.58485	1517348	TATCTTTG	-5	1517353	69
gene1371	1517658	1519277	1620	+	FJOH_RS06895	Fjoh_1328	233.432	54.0311	0.231464
gene1378	1527404	1528042	639	-	FJOH_RS06930	Fjoh_1335	101.492	13.8796	0.136755	1528064
gene1383	1532317	1532631	315	-	FJOH_RS06955	Fjoh_1340	889.6	306.342	0.344359	1532658	TAGATTTG	-1	1532659
gene1384	1532972	1533208	237	+	FJOH_RS06960	Fjoh_1341	255.054	24.2892	0.0952317	1532818
gene1386	1536234	1536551	318	+	FJOH_RS06970	Fjoh_1343	3733.14	2846.3	0.762441	1536164	TAACTTTG	-4	1536160	70
gene1395	1545505	1546584	1080	+	FJOH_RS07015	Fjoh_1350	610.276	52.544	0.0860988	1545491
gene1396	1546568	1547287	720	+	FJOH_RS07020	Fjoh_1351	296.975	26.272	0.0884656
gene1397	1547327	1548148	822	+	FJOH_RS07025	Fjoh_1352	193.717	10.9054	0.0562952	1547288
gene1398	1548579	1549934	1356	+	FJOH_RS07030	Fjoh_1353	1381.17	36.186	0.0261994	1548560	GAACTTTG	-5	1548555	20
gene1399	1550083	1551132	1050	+	FJOH_RS07035	Fjoh_1354	236.962	51.5527	0.217557	1550083
gene1400	1551134	1552717	1584	+	FJOH_RS07040	Fjoh_1355	3067.71	26.7677	0.00872564	1551134
gene1401	1552993	1553658	666	+	FJOH_RS07045	Fjoh_1356	127.527	40.6473	0.318735	1552973
gene1402	1553942	1554172	231	-	FJOH_RS07050	Fjoh_1357	124.438	8.92257	0.0717029	1554173
gene1403	1554259	1554492	234	+	FJOH_RS07055	Fjoh_1358	114.289	18.3408	0.160478	1554250
gene1404	1554674	1555228	555	+	FJOH_RS07060		199.013	17.8451	0.0896684
gene1406	1555493	1556884	1392	+	FJOH_RS07070	Fjoh_1360	384.787	1210.99	3.14717	1555474	TACTTTTG	-4	1555470	19
gene1411	1561556	1561942	387	+	FJOH_RS00755	Fjoh_0137	56.9238	122.438	2.1509	1561549	TATTTTTG	-17	1561532
gene1412	1562147	1563751	1605	+	FJOH_RS07100	Fjoh_1366	1429.71	2455.69	1.71761	1561981
gene1416	1569304	1570008	705	-	FJOH_RS07120	Fjoh_1370	395.819	797.083	2.01376	1570051	TACATTTG	-17	1570068
gene1417	1570080	1570451	372	-	FJOH_RS18525		104.14	27.2634	0.261797	1570451
gene1419	1570805	1571206	402	-	FJOH_RS07135	Fjoh_1373	69.7206	21.8107	0.31283	1571365
gene1420	1571366	1572151	786	-	FJOH_RS07140	Fjoh_1374	129.292	36.186	0.279878	1572151
gene1421	1572203	1572580	378	-	FJOH_RS07145	Fjoh_1375	134.587	1.4871	0.0110493	1572634
gene1422	1572696	1573850	1155	-	FJOH_RS23950	Fjoh_4636	194.159	13.3839	0.0689326	1573854
gene1426	1576732	1577358	627	-	FJOH_RS07170	Fjoh_1380	116.937	81.7903	0.699442	1577358
gene1427	1577466	1577951	486	-	FJOH_RS07175	Fjoh_1381	110.317	11.4011	0.103348	1577999
gene1429	1578931	1579533	603	+	FJOH_RS07185	Fjoh_1383	91.3429	168.042	1.83968	1578924
gene1430	1579599	1580507	909	-	FJOH_RS07190	Fjoh_1384	165.035	242.397	1.46876	1580523
gene1431	1580672	1581628	957	-	FJOH_RS07195	Fjoh_1385	315.067	19.8279	0.0629325	1581655
gene1433	1582345	1583283	939	-	FJOH_RS07205	Fjoh_1387	217.546	565.096	2.59759	1583283
gene1434	1583314	1583664	351	-	FJOH_RS07210	Fjoh_1388	112.965	3.96559	0.0351046	1583664
gene1436	1584947	1585423	477	+	FJOH_RS07220	Fjoh_1390	157.975	60.4752	0.382816	1584933	TATTTTTG	-5	1584928	15
gene1438	1586140	1586721	582	-	FJOH_RS07230	Fjoh_1392	149.149	2.47849	0.0166175	1586721
gene1449	1601477	1602994	1518	-	FJOH_RS07285	Fjoh_1403	248.876	9.91397	0.039835	1603076
gene1459	1617439	1618173	735	+	FJOH_RS07335	Fjoh_1411	151.797	33.7075	0.222057	1617429	TATCTTCG	-9	1617420
gene1460	1618166	1619395	1230	+	FJOH_RS07340	Fjoh_1412	732.067	242.892	0.33179
gene1461	1619448	1620005	558	+	FJOH_RS07345	Fjoh_1413	326.098	35.6903	0.109446	1619441
gene1462	1620008	1620202	195	+	FJOH_RS07350		95.3143	42.1344	0.442057
gene1463	1620205	1621464	1260	+	FJOH_RS07355	Fjoh_1414	253.289	35.6903	0.140907	1620205
gene1464	1621573	1623672	2100	+	FJOH_RS07360	Fjoh_1415	1037.43	1367.14	1.31782	1621546	TATTTTCG	-5	1621541	28
gene1468	1626932	1629103	2172	+	FJOH_RS07380	Fjoh_1419	627.927	438.693	0.698637	1626907
gene1469	1629141	1630817	1677	+	FJOH_RS07385	Fjoh_1420	387.435	333.605	0.861061	1629130
gene1470	1630826	1632310	1485	+	FJOH_RS07390	Fjoh_1421	287.267	63.4494	0.220873	1630826
gene1471	1632367	1632834	468	+	FJOH_RS07395	Fjoh_1422	312.419	465.957	1.49145	1632353	TAAATTTG	-3	1632350
gene1476	1636837	1637952	1116	-	FJOH_RS07420	Fjoh_1427	181.362	127.89	0.705166	1637972
gene1479	1639245	1641428	2184	+	FJOH_RS07435	Fjoh_1430	667.641	684.064	1.0246	1639230
gene1481	1642287	1642949	663	-	FJOH_RS07445	Fjoh_1432	125.321	55.0225	0.439054	1642972
gene1482	1643317	1644180	864	-	FJOH_RS07450	Fjoh_1433	729.86	986.936	1.35223	1644212
gene1488	1652546	1653289	744	-	FJOH_RS07480	Fjoh_1439	126.644	37.1774	0.293557	1653251
gene1491	1654666	1656396	1731	-	FJOH_RS07495	Fjoh_1442	356.105	33.2118	0.0932641	1656396
gene1492	1656484	1656888	405	-	FJOH_RS07500	Fjoh_1443	463.333	1011.23	2.1825	1656925
gene1493	1657114	1659258	2145	-	FJOH_RS07505	Fjoh_1444	381.698	918.034	2.40513	1659425
gene1494	1659438	1659704	267	-	FJOH_RS07510	Fjoh_1445	11778.4	1637.79	0.13905	1659761
gene1496	1660620	1661075	456	-	FJOH_RS07520	Fjoh_1447	99.2857	206.211	2.07694	1661082	TACTTTTG	-11	1661093
gene1497	1661147	1661683	537	+	FJOH_RS07525	Fjoh_1448	174.743	15.3667	0.0879387	1661145	TAAATTTG	-12	1661133
gene1498	1661673	1662119	447	+	FJOH_RS07530	Fjoh_1449	73.6921	6.93978	0.0941727
gene1499	1662166	1662564	399	+	FJOH_RS07535	Fjoh_1450	362.724	142.761	0.393581	1662136
gene1501	1664770	1665114	345	+	FJOH_RS07545	Fjoh_1452	247.111	83.2774	0.337004	1664729
gene1502	1665243	1665923	681	+	FJOH_RS07550	Fjoh_1453	471.717	97.1569	0.205964	1665220
gene1503	1666170	1667405	1236	-	FJOH_RS07555	Fjoh_1454	506.578	59.9795	0.118401	1667405
gene1505	1669391	1669897	507	-	FJOH_RS07565	Fjoh_1456	145.619	69.3978	0.476571
gene1506	1669890	1670720	831	-	FJOH_RS07570	Fjoh_1457	270.498	69.8935	0.258388	1670720
gene1507	1670832	1671860	1029	-	FJOH_RS07575	Fjoh_1458	340.219	618.136	1.81688	1671889	TAACTTTG	-15	1671904
gene1508	1671918	1673444	1527	-	FJOH_RS07580	Fjoh_1459	425.384	447.12	1.0511	1673464	TACTTTTG	-5	1673469	21
gene1511	1675887	1676741	855	-	FJOH_RS07595	Fjoh_1462	387.435	1026.1	2.64843	1676752
gene1512	1676853	1677920	1068	-	FJOH_RS07600	Fjoh_1463	672.937	1494.04	2.22017	1677954	TATTTTTG	-5	1677959	35
gene1514	1680574	1681302	729	+	FJOH_RS07610	Fjoh_1465	201.219	68.4064	0.33996	1680529	TATTTTTG	-9	1680520
gene1515	1681312	1682025	714	-	FJOH_RS07615	Fjoh_1466	206.956	76.3376	0.36886	1682026
gene1516	1682027	1682758	732	-	FJOH_RS07620	Fjoh_1467	161.946	124.42	0.768283	1682762	TATATTTG	-11	1682773
gene1517	1683344	1683826	483	-	FJOH_RS07625	Fjoh_1468	289.032	118.968	0.411608	1683838
gene1518	1683839	1684183	345	-	FJOH_RS07630	Fjoh_1469	135.911	30.2376	0.222481	1684197
gene1519	1684422	1684718	297	+	FJOH_RS07635	Fjoh_1470	69.2794	24.7849	0.357753	1684407
gene1520	1684757	1685608	852	-	FJOH_RS07640	Fjoh_1471	467.305	132.847	0.284284	1685611
gene1521	1685726	1686349	624	-	FJOH_RS07645	Fjoh_1472	289.032	187.374	0.648282	1686482
gene1522	1686514	1687482	969	-	FJOH_RS07650	Fjoh_1473	382.581	2244.52	5.86679	1687526
gene1524	1688870	1689847	978	+	FJOH_RS07660	Fjoh_1475	1142.45	3020.79	2.64414	1688834
gene1525	1689918	1692419	2502	+	FJOH_RS07665	Fjoh_1476	654.403	108.062	0.165131	1689894
gene1527	1693405	1693935	531	+	FJOH_RS07675	Fjoh_1478	709.121	1143.58	1.61267	1693375	TACTTTTG	-5	1693370	31
gene1529	1696656	1697186	531	-	FJOH_RS07685	Fjoh_1480	108.994	5.45268	0.0500275	1697186
gene1531	1698899	1699513	615	-	FJOH_RS07695	Fjoh_1482	545.851	86.2516	0.158013
gene1532	1699513	1700316	804	-	FJOH_RS07700	Fjoh_1483	115.171	12.3925	0.1076	1700316
gene1538	1710922	1712172	1251	-	FJOH_RS07730	Fjoh_1489	557.324	891.762	1.60008	1712341	TACCTTTG	-4	1712345	169
gene1541	1716225	1717529	1305	+	FJOH_RS07745	Fjoh_1491	732.067	570.549	0.779368	1716222
gene1543	1719273	1719464	192	+	FJOH_RS07755		64.8667	474.384	7.31321
gene1544	1719837	1720826	990	+	FJOH_RS07760	Fjoh_1493	310.213	37.6731	0.121443	1719601
gene1549	1725866	1726276	411	+	FJOH_RS07785	Fjoh_1498	148.708	26.7677	0.180002	1725824
gene1551	1727449	1728336	888	+	FJOH_RS07795	Fjoh_1500	457.597	26.7677	0.0584963	1727444
gene1553	1729307	1730206	900	+	FJOH_RS07805	Fjoh_1502	365.371	89.2257	0.244206	1729307
gene1555	1731705	1733795	2091	+	FJOH_RS07815	Fjoh_1504	1097.44	69.8935	0.0636879	1731705
gene1558	1735529	1736581	1053	+	FJOH_RS07830	Fjoh_1507	229.902	958.185	4.16781	1735501	TTTCTTTG	-5	1735496	29
gene1562	1741993	1742949	957	+	FJOH_RS07850	Fjoh_1511	228.137	60.9709	0.267256	1741985
gene1563	1743131	1743784	654	+	FJOH_RS07855	Fjoh_1512	106.787	63.9451	0.598808	1743131
gene1564	1743972	1745195	1224	+	FJOH_RS07860	Fjoh_1513	341.984	22.8021	0.066676	1743954
gene1567	1749304	1750200	897	-	FJOH_RS07875	Fjoh_1516	181.362	173.495	0.95662	1750203	TACTTTTG	-14	1750217
gene1568	1750348	1750932	585	+	FJOH_RS07880	Fjoh_1517	2636.15	2348.62	0.890929	1750336
gene1572	1754952	1756298	1347	+	FJOH_RS07900	Fjoh_1521	229.46	129.873	0.565993	1754952
gene1573	1756368	1757369	1002	-	FJOH_RS07905	Fjoh_1522	459.803	439.189	0.955167	1757378
gene1583	1771736	1773280	1545	-	FJOH_RS07955	Fjoh_1532	575.857	183.408	0.318496	1773379
gene1584	1773661	1773951	291	-	FJOH_RS07960	Fjoh_1534	738.244	1470.74	1.99221	1773997	TATATTTG	-4	1774001	46
gene1586	1775158	1775397	240	-	FJOH_RS07970	Fjoh_1536	721.917	171.512	0.237578	1775414
gene1588	1775983	1776423	441	+	FJOH_RS07980	Fjoh_1538	98.4032	127.395	1.29462	1775964
gene1589	1776447	1777742	1296	+	FJOH_RS07985	Fjoh_1539	206.073	49.0742	0.23814	1776447
gene1590	1777743	1778303	561	+	FJOH_RS07990	Fjoh_1540	84.2825	56.0139	0.664597
gene1591	1778370	1778747	378	-	FJOH_RS07995	Fjoh_1541	1104.94	290.479	0.262892	1778778	TAATTTTG	-5	1778783	32
gene1593	1779914	1781962	2049	-	FJOH_RS08005	Fjoh_1543	696.324	243.884	0.350245	1781962
gene1595	1783569	1784012	444	+	FJOH_RS08015	Fjoh_1545	514.079	1470.24	2.85995	1783543	TATATTTG	-5	1783538	27
gene1596	1784037	1784297	261	+	FJOH_RS08020	Fjoh_1546	3410.57	1807.32	0.529916	1784020
gene1602	1792606	1794243	1638	-	FJOH_RS08050	Fjoh_1552	1138.92	3876.36	3.40355	1794248
gene1603	1794249	1795247	999	-	FJOH_RS08055	Fjoh_1553	792.521	2204.87	2.78209	1795347	TATTTTTG	-3	1795350
gene1605	1795966	1797174	1209	-	FJOH_RS08065	Fjoh_1555	205.632	437.206	2.12616	1797194	TATATTTG	-7	1797201
gene1607	1801266	1802951	1686	+	FJOH_RS08075	Fjoh_1557	1070.08	2440.32	2.28051	1801149	TATTTTTG	-6	1801143
gene1618	1822528	1824549	2022	-	FJOH_RS08130	Fjoh_1568	335.365	1201.08	3.5814	1824595
gene1619	1824713	1824967	255	-	FJOH_RS08135	Fjoh_1569	365.371	45.6043	0.124816	1825081
gene1629	1831077	1832393	1317	-	FJOH_RS08185	Fjoh_1579	1187.02	3380.17	2.84762	1832460	TAAATTTG	-6	1832466
gene1630	1832748	1833398	651	+	FJOH_RS08190	Fjoh_1580	155.327	14.3753	0.0925484	1832633	TACCTTTG	-13	1832620
gene1631	1833421	1833819	399	-	FJOH_RS08195	Fjoh_1581	383.905	7.93118	0.0206592
gene1632	1833816	1834103	288	-	FJOH_RS08200	Fjoh_1582	80.3111	29.2462	0.364162	1834175
gene1639	1841194	1841607	414	-	FJOH_RS08235	Fjoh_1589	805.759	79.8075	0.0990464	1841621	TATTTTTG	-10	1841631
gene1640	1841763	1842239	477	+	FJOH_RS08240	Fjoh_1590	236.962	261.233	1.10243	1841652
gene1641	1842299	1842688	390	+	FJOH_RS08245	Fjoh_1591	329.187	97.1569	0.295142	1842246
gene1644	1844974	1845345	372	+	FJOH_RS08260	Fjoh_1594	707.797	1152.5	1.62829	1844966
gene1654	1853657	1853863	207	-	FJOH_RS08310	Fjoh_1604	77.2222	7.93118	0.102706	1854031
gene1656	1854785	1855216	432	-	FJOH_RS08320	Fjoh_1606	202.102	38.1688	0.188859	1855223
gene1659	1858344	1859306	963	-	FJOH_RS08335	Fjoh_1609	1208.64	4599.59	3.80559	1859333
gene1660	1859447	1860211	765	-	FJOH_RS08340	Fjoh_1610	2993.13	3074.82	1.02729	1860211
gene1661	1860440	1860826	387	-	FJOH_RS08345	Fjoh_1611	323.892	3264.67	10.0795
gene1662	1860826	1861281	456	-	FJOH_RS08350	Fjoh_1612	1182.16	3357.86	2.84044	1861340
gene1665	1863258	1864283	1026	+	FJOH_RS08365	Fjoh_1615	717.064	266.686	0.371914	1863236	TATATTTG	-4	1863232	22
gene1672	1871447	1871629	183	+	FJOH_RS08400	Fjoh_1622	56.4825	20.3236	0.359822	1871404
gene1673	1871787	1873022	1236	+	FJOH_RS08405	Fjoh_1623	243.581	69.3978	0.284907	1871774
gene1674	1873094	1873396	303	+	FJOH_RS08410	Fjoh_1624	274.911	107.071	0.389475	1873049	TACATTTG	-5	1873044	46
gene1676	1874149	1877430	3282	-	FJOH_RS08420	Fjoh_1626	628.81	462.487	0.735496	1877455
gene1679	1878302	1878484	183	+	FJOH_RS08435		72.8095	46.1	0.633158
gene1681	1879580	1880044	465	+	FJOH_RS08445	Fjoh_1628	298.74	129.377	0.433077	1879477	TATTTTTG	-3	1879474
gene1682	1880058	1881311	1254	+	FJOH_RS08450	Fjoh_1629	432.886	921.504	2.12875	1880048
gene1683	1881370	1884240	2871	+	FJOH_RS08455	Fjoh_1630	620.425	1278.9	2.06133	1881359
gene1685	1885287	1885799	513	+	FJOH_RS08465	Fjoh_1632	78.9873	74.3548	0.941351	1885286	TATTTTTG	-16	1885270
gene1686	1885884	1886273	390	-	FJOH_RS08470	Fjoh_1633	199.895	20.3236	0.101671	1886283	TATTTTTG	-9	1886292
gene1687	1886493	1887827	1335	+	FJOH_RS08475	Fjoh_1634	1691.39	3168.01	1.87302	1886409	TATTTTTG	-4	1886405	84
gene1688	1887860	1890919	3060	+	FJOH_RS08480	Fjoh_1635	3072.12	5673.27	1.8467	1887860
gene1689	1890954	1892354	1401	+	FJOH_RS08485	Fjoh_1636	1072.29	2679.75	2.4991	1890928
gene1690	1892347	1892871	525	+	FJOH_RS08490	Fjoh_1637	535.702	1578.8	2.94716
gene1691	1892880	1893425	546	+	FJOH_RS08495	Fjoh_1638	323.451	1091.53	3.37463	1892872
gene1692	1893453	1894847	1395	+	FJOH_RS08500	Fjoh_1639	1589.45	3055.98	1.92266	1893439
gene1693	1894867	1896057	1191	+	FJOH_RS08505	Fjoh_1640	1435.45	2658.43	1.85198	1894853
gene1694	1896088	1897890	1803	+	FJOH_RS08510	Fjoh_1641	2579.22	2491.88	0.966135	1896086
gene1695	1897995	1899017	1023	+	FJOH_RS08515	Fjoh_1642	162.387	102.114	0.628829	1897995	TATCTTTG	-5	1897990	1
gene1702	1913241	1913483	243	+	FJOH_RS08550	Fjoh_1649	121.79	6.93978	0.0569813	1913240	TAGATTTG	-3	1913237
gene1705	1914721	1917012	2292	+	FJOH_RS08565	Fjoh_1651	333.6	1997.67	5.98821
gene1706	1917094	1917675	582	+	FJOH_RS08570	Fjoh_1652	578.505	70.3892	0.121674	1917077	TATATTTG	-4	1917073	17
gene1708	1924996	1925376	381	+	FJOH_RS08580	Fjoh_1654	588.213	798.57	1.35762	1924960
gene1709	1925369	1925752	384	+	FJOH_RS08585	Fjoh_1655	613.365	19.8279	0.0323265	1925399
gene1712	1928897	1929799	903	+	FJOH_RS08600	Fjoh_1658	1059.05	120.95	0.114207	1928842
gene1713	1929802	1930389	588	+	FJOH_RS08605	Fjoh_1659	259.467	419.857	1.61815	1929802
gene1714	1930432	1931418	987	+	FJOH_RS08610	Fjoh_1660	1898.34	1896.05	0.998791	1930411	TAAATTTG	-4	1930407	21
gene1715	1931437	1931787	351	+	FJOH_RS08615	Fjoh_1661	3779.92	1078.64	0.285361	1931434
gene1716	1931866	1932522	657	+	FJOH_RS08620	Fjoh_1662	141.648	115.498	0.815388	1931845	TATTTTTG	-5	1931840	22
gene1718	1933224	1933766	543	+	FJOH_RS08630	Fjoh_1664	576.298	213.646	0.370721	1933224
gene1719	1933756	1934028	273	+	FJOH_RS08635	Fjoh_1665	1634.9	68.4064	0.0418412
gene1722	1936324	1937568	1245	+	FJOH_RS08650	Fjoh_1668	190.187	12.3925	0.0651593
gene1727	1942829	1943500	672	+	FJOH_RS08675	Fjoh_1673	368.902	35.1946	0.0954038	1942758
gene1728	1943508	1944320	813	-	FJOH_RS08680	Fjoh_1674	351.251	114.011	0.324585	1944376
gene1729	1944407	1944682	276	-	FJOH_RS08685	Fjoh_1675	77.2222	17.8451	0.231088	1944700
gene1730	1945063	1945962	900	-	FJOH_RS08690	Fjoh_1676	367.137	704.388	1.9186	1945975
gene1735	1949253	1950362	1110	-	FJOH_RS08715	Fjoh_1681	993.74	19.8279	0.0199529
gene1741	1955343	1956122	780	-	FJOH_RS08745	Fjoh_1687	166.359	105.584	0.634675	1956122	TAATTTTG	-5	1956127	1
gene1742	1956575	1957075	501	-	FJOH_RS08750	Fjoh_1688	804.435	2076.48	2.58129	1957089
gene1743	1957093	1958118	1026	-	FJOH_RS08755	Fjoh_1689	182.686	143.753	0.786885	1958156
gene1744	1958161	1960938	2778	-	FJOH_RS08760	Fjoh_1690	480.102	274.121	0.570965	1960863
gene1745	1960871	1961611	741	-	FJOH_RS08765	Fjoh_1691	128.851	73.8591	0.573214	1961615
gene1746	1961616	1962305	690	-	FJOH_RS08770	Fjoh_1692	206.514	59.9795	0.290438	1962361
gene1747	1962478	1963362	885	-	ppnK	Fjoh_1693	134.587	92.1999	0.685057	1963362
gene1748	1963447	1964106	660	-	FJOH_RS08780	Fjoh_1694	312.419	121.942	0.390315	1964132
gene1749	1964223	1964936	714	+	FJOH_RS08785	Fjoh_1695	193.717	576.993	2.97853	1964185
gene1750	1965015	1967285	2271	+	FJOH_RS08790	Fjoh_1696	323.892	8.92257	0.027548
gene1754	1970577	1970921	345	+	FJOH_RS08810	Fjoh_1700	337.13	229.508	0.680771	1970556
gene1755	1971037	1972359	1323	+	FJOH_RS08815	Fjoh_1701	784.578	2254.44	2.87344	1970922
gene1756	1972641	1973315	675	+	FJOH_RS08820	Fjoh_1702	708.679	4163.37	5.87483	1972581
gene1757	1973499	1974731	1233	+	FJOH_RS08825	Fjoh_1703	582.476	487.767	0.837403	1973497
gene1767	1980952	1982475	1524	-	FJOH_RS08875	Fjoh_1713	245.787	86.7473	0.352936	1982575	TATTTTTG	-4	1982579	100
gene1768	1982722	1983516	795	+	FJOH_RS08880	Fjoh_1714	162.387	123.925	0.763142	1982712
gene1772	1988628	1990385	1758	-	FJOH_RS08900	Fjoh_1718	558.648	275.608	0.493349	1990416
gene1775	1994020	1994556	537	-	FJOH_RS08915	Fjoh_1721	119.584	53.5354	0.44768	1994579	TATCTTTG	-9	1994588
gene1776	1994631	1995068	438	-	FJOH_RS08920	Fjoh_1722	5614.72	3343.49	0.595486	1995122
gene1777	1995228	1997834	2607	+	FJOH_RS08925	Fjoh_1723	391.848	136.317	0.347883	1995208	TAAATTCG	-14	1995194
gene1780	1998316	1998696	381	+	FJOH_RS08940	Fjoh_1724	440.829	22.8021	0.0517256	1998305
gene1781	1998814	1999038	225	-	FJOH_RS08945	Fjoh_1725	52629.8	26626.9	0.505929	1999170	TAAATTTG	-3	1999173
gene1783	2000753	2001886	1134	+	FJOH_RS08955	Fjoh_1727	310.213	887.3	2.8603	2000697	TATTTTTG	-5	2000692	57
gene1784	2001921	2002937	1017	+	FJOH_RS08960	Fjoh_1728	306.241	134.83	0.440274	2001904
gene1785	2003024	2003929	906	+	FJOH_RS08965	Fjoh_1729	285.943	180.434	0.631015	2003024
gene1786	2004152	2005024	873	-	FJOH_RS08970	Fjoh_1730	614.689	1074.18	1.74752	2005081
gene1787	2005097	2005459	363	-	FJOH_RS08975	Fjoh_1731	2766.76	774.281	0.279851	2005481
gene1788	2005556	2006416	861	+	FJOH_RS08980	Fjoh_1732	163.711	185.887	1.13546	2005533
gene1789	2006577	2007110	534	-	FJOH_RS08985	Fjoh_1733	188.422	60.9709	0.323587	2007111
gene1792	2009018	2009377	360	-	FJOH_RS09000	Fjoh_1736	187.098	30.2376	0.161613	2009377
gene1796	2014274	2014849	576	-	FJOH_RS09020	Fjoh_1740	136.794	61.9623	0.452962
gene1803	2021305	2022495	1191	-	FJOH_RS09055	Fjoh_1747	218.87	1350.78	6.17161	2022503
gene1804	2022569	2023666	1098	-	FJOH_RS09060	Fjoh_1748	222.841	216.125	0.969859	2023702
gene1805	2023774	2024403	630	+	FJOH_RS09065	Fjoh_1749	95.7556	60.4752	0.631558	2023768	TACTTTTG	-11	2023757
gene1809	2026317	2027942	1626	-	FJOH_RS09085	Fjoh_1753	584.241	4263.01	7.29666	2027971	TACTTTTG	-14	2027985
gene1814	2034240	2034626	387	-	FJOH_RS09110	Fjoh_1758	214.016	60.4752	0.282574	2034653	TAGCTTTG	-5	2034658	28
gene1817	2039064	2039837	774	-	FJOH_RS09125	Fjoh_1761	466.422	116.985	0.250813	2039837
gene1818	2039859	2040677	819	-	FJOH_RS09130	Fjoh_1762	121.349	309.812	2.55306	2040693	TACTTTTG	-6	2040699
gene1820	2042296	2043813	1518	-	FJOH_RS09140	Fjoh_1764	460.686	1770.14	3.8424	2043829	TATCTTTG	-2	2043831
gene1831	2053418	2055655	2238	+	FJOH_RS09195	Fjoh_1773	428.032	661.262	1.54489	2053393
gene1832	2055760	2056107	348	+	FJOH_RS09200	Fjoh_1774	317.273	129.377	0.407779	2055741
gene1833	2056109	2056672	564	+	FJOH_RS09205	Fjoh_1775	977.413	82.286	0.0841875	2056109
gene1834	2056875	2057516	642	-	FJOH_RS09210	Fjoh_1776	219.752	85.2602	0.387983	2057536
gene1835	2057631	2058029	399	-	FJOH_RS09215	Fjoh_1777	191.952	422.335	2.20021	2058075
gene1840	2062092	2063141	1050	+	FJOH_RS09240	Fjoh_1782	204.749	105.584	0.515674	2062092	TAACTTTG	-5	2062087	1
gene1841	2063300	2064160	861	-	FJOH_RS09245	Fjoh_1783	239.168	93.1913	0.389648	2064167
gene1842	2064322	2065299	978	+	FJOH_RS09250	Fjoh_1784	346.397	32.7161	0.0944469	2064315	TATATTTG	-2	2064313
gene1848	2069567	2071636	2070	+	FJOH_RS09280	Fjoh_1790	932.844	140.283	0.150382	2069522
gene1849	2071723	2072352	630	-	FJOH_RS09285	Fjoh_1791	4783.81	1371.1	0.286613	2072389
gene1850	2072445	2073251	807	-	FJOH_RS09290	Fjoh_1792	140.324	417.874	2.97793	2073339	TAGATTTG	-4	2073343	88
gene1852	2074318	2074653	336	+	FJOH_RS09300	Fjoh_1794	809.289	253.302	0.312993
gene1859	2081299	2081931	633	-	FJOH_RS09335	Fjoh_1800	161.946	57.9967	0.358124	2081931
gene1860	2081974	2082738	765	-	FJOH_RS09340	Fjoh_1801	191.07	137.804	0.721224	2082762
gene1861	2083117	2083590	474	+	FJOH_RS09345	Fjoh_1802	309.33	66.4236	0.214734	2083095	TATTTTTG	-5	2083090	23
gene1862	2083577	2084473	897	+	FJOH_RS09350	Fjoh_1803	172.537	120.95	0.701014
gene1864	2084832	2086841	2010	+	FJOH_RS09360	Fjoh_1805	350.368	107.567	0.30701
gene1865	2086838	2088301	1464	+	FJOH_RS09365	Fjoh_1806	289.914	443.155	1.52857
gene1866	2088380	2089612	1233	+	FJOH_RS09370	Fjoh_1807	235.638	344.015	1.45993	2088365
gene1867	2089613	2090944	1332	+	FJOH_RS09375	Fjoh_1808	292.121	468.435	1.60357
gene1868	2091034	2092353	1320	+	FJOH_RS09380	Fjoh_1809	281.089	94.1827	0.335064	2091013
gene1870	2093613	2094962	1350	+	FJOH_RS09390	Fjoh_1811	7293.31	330.135	0.0452655	2093613
gene1871	2094949	2095671	723	+	FJOH_RS09395	Fjoh_1812	337.13	82.7817	0.245548
gene1873	2097170	2099152	1983	+	FJOH_RS09405	Fjoh_1814	806.2	3670.65	4.55302	2097099
gene1874	2099443	2099892	450	+	FJOH_RS09410	Fjoh_1815	1298.66	911.59	0.701948	2099225	TATCTTCG	-4	2099221	218
gene1876	2100231	2100845	615	+	FJOH_RS09420	Fjoh_1816	149.59	24.7849	0.165685	2100224
gene1885	2106455	2107156	702	-	FJOH_RS09465	Fjoh_1824	98.8444	82.7817	0.837494	2107166
gene1888	2109168	2109860	693	+	FJOH_RS09480	Fjoh_1827	242.698	189.357	0.780215	2109164
gene1891	2111502	2111783	282	+	FJOH_RS09495	Fjoh_1830	314.184	135.326	0.430721	2111325	TAATTTTG	-1	2111324
gene1899	2117858	2119387	1530	+	FJOH_RS09535	Fjoh_1838	671.613	33.7075	0.0501889	2117856	TACATTTG	-5	2117851	3
gene1900	2119633	2120541	909	+	FJOH_RS09540	Fjoh_1839	140.324	45.1086	0.321461	2119633	TAACTTTG	-5	2119628	1
gene1903	2123244	2124875	1632	-	groEL	Fjoh_1842	1373.67	15816.8	11.5142	2124875
gene1904	2124966	2125316	351	-	FJOH_RS09560	Fjoh_1843	255.495	36.6817	0.143571	2125347
gene1905	2125402	2125677	276	-	FJOH_RS09565	Fjoh_1844	337.13	3334.56	9.89103	2125711
gene1906	2125818	2126156	339	-	FJOH_RS09570	Fjoh_1845	417.441	1666.04	3.99108	2126160
gene1908	2127968	2128486	519	-	FJOH_RS09580	Fjoh_1847	116.495	181.921	1.56162	2128524
gene1911	2130351	2131796	1446	-	FJOH_RS09595	Fjoh_1850	228.578	307.829	1.34671	2131810	TATCTTTG	-4	2131814	14
gene1912	2132134	2134653	2520	+	FJOH_RS09600	Fjoh_1851	495.105	391.106	0.789946	2132120	TACTTTTG	-5	2132115	15
gene1913	2134657	2135808	1152	+	FJOH_RS01495	Fjoh_0280	677.79	125.907	0.185762	2134657
gene1914	2136072	2137466	1395	+	FJOH_RS09610	Fjoh_1853	715.298	2608.37	3.64654	2135962
gene1915	2137548	2138195	648	+	FJOH_RS09615	Fjoh_1854	520.698	4620.9	8.87443	2137548
gene1916	2138247	2139788	1542	+	FJOH_RS09620	Fjoh_1855	889.6	3018.8	3.39344	2138247
gene1917	2139833	2140822	990	+	FJOH_RS09625	Fjoh_1856	1290.27	1982.79	1.53672	2139797
gene1920	2143144	2143527	384	-	FJOH_RS09640	Fjoh_1859	160.181	79.8075	0.498233	2143536	TACCTTTG	-8	2143544
gene1925	2148829	2149317	489	-	FJOH_RS09665	Fjoh_1864	81.6349	113.515	1.39052	2149333	TAATTTTG	-13	2149346
gene1926	2149502	2150215	714	+	FJOH_RS09670	Fjoh_1865	738.686	33.2118	0.0449607	2149474	TAATTTTG	-5	2149469	29
gene1927	2150459	2150764	306	+	FJOH_RS09675	Fjoh_1866	2662.62	444.146	0.166808	2150404
gene1928	2150921	2151229	309	+	FJOH_RS09680	Fjoh_1867	105.463	9.91397	0.0940038	2150906
gene1929	2151299	2152393	1095	-	FJOH_RS09685	Fjoh_1868	474.806	202.741	0.426997	2152406
gene1934	2155264	2155812	549	-	FJOH_RS09710	Fjoh_1872	285.06	138.796	0.486899	2155823
gene1935	2155999	2157537	1539	-	FJOH_RS26225	Fjoh_1873	347.721	442.163	1.2716	2157558
gene1939	2161657	2162070	414	-	FJOH_RS09735	Fjoh_1876	98.8444	25.2806	0.255762	2162127	TATCTTTG	-5	2162132	58
gene1943	2163564	2164445	882	+	FJOH_RS09755	Fjoh_1878	216.663	92.6956	0.427832	2163549	TACCTTTG	-5	2163544	16
gene1944	2164771	2166084	1314	+	FJOH_RS09760	Fjoh_1879	479.219	413.908	0.863714	2164756
gene1954	2178398	2178811	414	-	FJOH_RS09810	Fjoh_1888	144.295	100.131	0.693932	2178827
gene1956	2179716	2180153	438	-	FJOH_RS09820	Fjoh_1890	198.13	88.73	0.447837	2180162
gene1957	2180240	2180824	585	-	FJOH_RS09825	Fjoh_1891	262.556	1478.67	5.63183	2180824
gene1958	2180858	2181190	333	-	FJOH_RS09830	Fjoh_1892	55.1587	36.6817	0.665021	2181193
gene1960	2182497	2185136	2640	+	FJOH_RS09840	Fjoh_1894	521.14	1248.17	2.39508	2182474
gene1961	2185423	2187168	1746	-	FJOH_RS09845	Fjoh_1895	421.413	114.011	0.270544	2187180	TACTTTTG	-14	2187194
gene1967	2198556	2199185	630	+	FJOH_RS09875	Fjoh_1901	100.168	15.3667	0.153408	2198547
gene1968	2199355	2201112	1758	-	FJOH_RS09880	Fjoh_1902	247.111	203.732	0.824455	2201133	TAAATTCG	-13	2201146
gene1975	2209515	2210492	978	-	FJOH_RS09915	Fjoh_1909	192.835	80.3032	0.416435	2210492
gene1977	2210807	2211148	342	+	FJOH_RS13250	Fjoh_2553	62.219	1.4871	0.023901	2210789
gene1979	2212122	2213018	897	+	FJOH_RS09935	Fjoh_1913	1503.41	100.627	0.0669325
gene1980	2213071	2214357	1287	+	FJOH_RS09940	Fjoh_1914	415.676	655.809	1.57769	2213071
gene1985	2217648	2219351	1704	-	FJOH_RS09970	Fjoh_1919	577.181	585.42	1.01427	2219371	TATCTTTG	-5	2219376	21
gene1988	2221259	2221957	699	+	FJOH_RS04140	Fjoh_0792	150.473	93.1913	0.619323	2221259
gene1992	2227843	2229816	1974	+	FJOH_RS10005	Fjoh_1926	341.543	110.045	0.3222	2227805	TACCTTTG	-5	2227800	39
gene1993	2229859	2231220	1362	+	FJOH_RS10010	Fjoh_1927	269.175	595.83	2.21354	2229820
gene1995	2232676	2232903	228	+	FJOH_RS10020	Fjoh_1929	240.051	46.5957	0.194108	2232643	TACTTTTG	-4	2232639	33
gene1996	2232968	2234437	1470	-	FJOH_RS10025	Fjoh_1930	437.74	380.201	0.868555	2234465	TACATTTG	-5	2234470	29
gene1999	2236841	2237035	195	+	FJOH_RS10040	Fjoh_1933	8621.53	1452.89	0.168519	2236819	TACATTTG	-8	2236811
gene2000	2237136	2238029	894	+	FJOH_RS10045	Fjoh_1934	284.619	17.3495	0.0609567	2237106	TAATTTTG	-18	2237088
gene2001	2238063	2238365	303	+	FJOH_RS10050	Fjoh_1935	202.102	389.619	1.92784	2238050
gene2005	2238888	2240075	1188	+	tuf	Fjoh_1936	5043.27	33738.2	6.68975	2238836
gene2007	2240227	2240424	198	+	FJOH_RS10080	Fjoh_1937	403.762	868.464	2.15093	2240212
gene2008	2240435	2240986	552	+	FJOH_RS10085	Fjoh_1938	473.041	437.206	0.924245	2240425
gene2009	2241054	2241491	438	+	FJOH_RS10090	Fjoh_1939	604.54	6372.21	10.5406	2240987
gene2010	2241505	2242194	690	+	FJOH_RS10095	Fjoh_1940	828.705	7350.22	8.86953	2241492
gene2011	2242217	2242720	504	+	FJOH_RS10100	Fjoh_1941	1148.18	3872.89	3.37306	2242195
gene2012	2242813	2243184	372	+	FJOH_RS10105	Fjoh_1942	1901.87	5909.22	3.10705	2242813
gene2013	2243449	2247261	3813	+	rpoB	Fjoh_1943	1938.5	5277.7	2.72257	2243262
gene2014	2247544	2251854	4311	+	FJOH_RS10115	Fjoh_1944	1719.19	3883.8	2.25909	2247511
gene2015	2251866	2252177	312	+	FJOH_RS10120	Fjoh_1945	576.74	319.23	0.553508	2251866
gene2016	2252531	2253268	738	+	FJOH_RS10125	Fjoh_1946	204.308	14.3753	0.0703607	2252531
gene2017	2253352	2254944	1593	-	prfC	Fjoh_1947	275.794	172.503	0.625479	2254951	TACTTTTG	-13	2254964
gene2019	2257008	2258435	1428	+	FJOH_RS10140	Fjoh_1949	383.022	327.161	0.854157	2256890	TATTTTTG	-5	2256885	119
gene2024	2266712	2267866	1155	+	FJOH_RS10165	Fjoh_1954	353.898	164.076	0.463625	2266630	TAAATTCG	-3	2266627
gene2032	2274818	2276227	1410	+	FJOH_RS10205	Fjoh_1961	248.876	81.2946	0.326647	2274811
gene2033	2276433	2276894	462	-	FJOH_RS10210	Fjoh_1962	472.159	56.0139	0.118634	2276966
gene2039	2281869	2282642	774	+	FJOH_RS10240	Fjoh_1968	437.74	333.605	0.762109	2281846	TATATTTG	-5	2281841	24
gene2043	2287037	2288116	1080	-	FJOH_RS10260	Fjoh_1972	177.39	17.8451	0.100598	2288116
gene2069	2325400	2327553	2154	+	FJOH_RS10390	Fjoh_1993	757.66	370.783	0.489378	2325273
gene2070	2327637	2328374	738	+	FJOH_RS10395	Fjoh_1994	217.546	1233.3	5.66914	2327623
gene2072	2329837	2330946	1110	+	FJOH_RS10405	Fjoh_1996	196.365	550.225	2.80205	2329837
gene2073	2331204	2332637	1434	+	FJOH_RS10410	Fjoh_1997	677.349	430.762	0.635953	2330961
gene2074	2332661	2333695	1035	+	FJOH_RS10415	Fjoh_1998	432.003	881.352	2.04015	2332638
gene2078	2338143	2338799	657	+	FJOH_RS10435	Fjoh_2002	120.908	268.173	2.21799	2338143
gene2082	2340980	2341591	612	-	FJOH_RS10455	Fjoh_2006	108.111	10.9054	0.100872	2341592	TATATTTG	-5	2341597	2
gene2108	2385537	2387780	2244	+	FJOH_RS10585	Fjoh_2032	597.479	8.92257	0.0149337	2385537
gene2111	2390994	2392064	1071	+	FJOH_RS10600	Fjoh_2035	702.06	11.8968	0.0169455	2390994
gene2113	2393346	2394350	1005	+	FJOH_RS10610	Fjoh_2037	513.197	61.4666	0.119772	2393325
gene2124	2414415	2414825	411	+	FJOH_RS10665	Fjoh_2048	428.473	75.8419	0.177005	2414309	TATTTTTG	-3	2414306
gene2125	2414896	2417247	2352	-	FJOH_RS10670	Fjoh_2049	762.956	233.474	0.306013	2417269	TAAATTTG	-4	2417273	22
gene2138	2442401	2442649	249	-	FJOH_RS10735		80.3111	0.495699	0.00617223
gene2140	2443551	2443916	366	-	FJOH_RS10745	Fjoh_2064	260.349	1.98279	0.0076159	2443954
gene2141	2443974	2444528	555	-	FJOH_RS10750	Fjoh_2065	221.076	1.4871	0.00672662	2444800
gene2142	2444851	2445339	489	-	FJOH_RS10755	Fjoh_2066	74.5746	96.1655	1.28952	2445349
gene2145	2451045	2451542	498	-	FJOH_RS10770		230.784	5.94838	0.0257747
gene2151	2454367	2454645	279	-	FJOH_RS10800	Fjoh_2074	47.2159	31.229	0.661409	2454687
gene2152	2455097	2455762	666	+	FJOH_RS10805	Fjoh_2075	210.927	88.73	0.420667	2455077
gene2162	2472273	2474315	2043	+	FJOH_RS10855	Fjoh_2085	453.184	16.8538	0.0371896	2472273
gene2192	2552070	2552468	399	-	FJOH_RS11005	Fjoh_2108	69.7206	47.5871	0.682539	2552469
gene2194	2553603	2555063	1461	-	FJOH_RS11015	Fjoh_2110	957.997	58.4924	0.061057	2555071
gene2195	2555072	2555719	648	-	FJOH_RS11020	Fjoh_2111	240.933	178.451	0.740667	2555725
gene2196	2555772	2558222	2451	-	FJOH_RS11025	Fjoh_2112	517.168	248.841	0.48116	2558237
gene2197	2558238	2558612	375	-	FJOH_RS11030	Fjoh_2113	1216.14	73.3634	0.0603248	2558612
gene2198	2558626	2559123	498	-	FJOH_RS11035	Fjoh_2114	206.073	466.948	2.26593	2559146	TACTTTTG	-4	2559150	23
gene2199	2559421	2559678	258	-	FJOH_RS11040	Fjoh_2115	339.337	45.6043	0.134392	2559678
gene2200	2559745	2560053	309	-	FJOH_RS11045	Fjoh_2116	69.2794	312.29	4.50769	2560062
gene2201	2560293	2560931	639	-	FJOH_RS11050	Fjoh_2117	1479.14	2371.92	1.60358	2560962	TACTTTTG	-5	2560967	32
gene2204	2563303	2563644	342	-	FJOH_RS11065	Fjoh_2120	104.581	77.329	0.739417	2563664
gene2208	2568248	2568805	558	+	FJOH_RS11085	Fjoh_2124	242.698	138.3	0.569843	2568223	TATATTTG	-4	2568219	25
gene2209	2568805	2569761	957	+	FJOH_RS11090	Fjoh_2125	157.092	47.0914	0.299769
gene2210	2569868	2572705	2838	+	FJOH_RS11095	Fjoh_2126	877.686	36.186	0.0412289	2569795
gene2211	2572808	2573041	234	-	FJOH_RS11100	Fjoh_2127	333.6	70.8849	0.212485	2573209
gene2214	2578206	2580137	1932	+	FJOH_RS11115	Fjoh_2130	582.917	195.305	0.335048	2578178
gene2215	2580307	2581551	1245	-	FJOH_RS11120	Fjoh_2131	2706.75	888.788	0.32836	2581578
gene2217	2582567	2583970	1404	+	FJOH_RS11130	Fjoh_2133	498.194	2517.65	5.05356	2582544	TAATTTTG	-5	2582539	24
gene2218	2584127	2584669	543	+	FJOH_RS11135	Fjoh_2134	204.749	4.46129	0.021789	2584084	TAATTTTG	-13	2584071
gene2219	2584723	2585097	375	-	FJOH_RS11140	Fjoh_2135	69.2794	44.1172	0.636801	2585134
gene2221	2586400	2587686	1287	+	FJOH_RS11150	Fjoh_2137	411.264	40.6473	0.0988351	2586384	TAATTTTG	-5	2586379	17
gene2222	2587887	2589197	1311	+	FJOH_RS11155	Fjoh_2138	306.683	48.0828	0.156783	2587879
gene2223	2589197	2591284	2088	+	FJOH_RS11160	Fjoh_2139	506.578	495.203	0.977546
gene2228	2596599	2598188	1590	-	FJOH_RS11185	Fjoh_2144	337.571	14.871	0.0440528	2598298	TATCTTTG	-2	2598300
gene2229	2598340	2598708	369	-	FJOH_RS11190	Fjoh_2145	73.6921	12.3925	0.168166	2598712
gene2231	2599730	2600233	504	-	FJOH_RS11200	Fjoh_2147	97.0794	333.109	3.43131	2600233
gene2239	2606617	2607066	450	-	FJOH_RS11240	Fjoh_2155	108.552	56.0139	0.516008	2607066
gene2241	2607562	2607972	411	-	FJOH_RS11250	Fjoh_2157	315.067	74.3548	0.235997	2607980
gene2243	2610131	2611354	1224	-	FJOH_RS11260	Fjoh_2159	492.457	320.717	0.651259	2611367	TAACTTTG	-5	2611372	14
gene2246	2618512	2619705	1194	+	sucC	Fjoh_2162	787.225	4116.78	5.22948	2618468	TACTTTTG	-5	2618463	45
gene2249	2621982	2622689	708	+	FJOH_RS11290	Fjoh_2165	113.406	7.43548	0.0655649	2621982
gene2250	2622836	2623300	465	-	FJOH_RS11295	Fjoh_2166	542.762	150.692	0.27764	2623375	TACCTTTG	-2	2623377
gene2257	2630226	2630528	303	-	FJOH_RS11330	Fjoh_2173	45.0095	2.97419	0.0660792
gene2258	2630513	2630746	234	-	FJOH_RS11335		53.3937	9.41827	0.176393
gene2266	2637604	2639826	2223	-	FJOH_RS11375	Fjoh_2181	1119.94	6711.26	5.9925	2639901	TATATTTG	-4	2639905	75
gene2267	2640112	2640462	351	-	FJOH_RS11380	Fjoh_2182	4616.57	1552.53	0.336295	2640531	TACATTTG	-5	2640536	70
gene2269	2641545	2642225	681	-	FJOH_RS11390	Fjoh_2184	243.14	95.6698	0.393477	2642247	TATCTTTG	-4	2642251	22
gene2274	2645099	2645449	351	+	FJOH_RS11415	Fjoh_2189	89.5778	87.7386	0.979469	2645084
gene2275	2645562	2646746	1185	+	FJOH_RS11420	Fjoh_2190	222.4	131.856	0.592877	2645562	TATTTTTG	-5	2645557	1
gene2276	2646790	2647722	933	+	FJOH_RS11425	Fjoh_2191	670.289	3284	4.89938	2646770
gene2278	2648242	2648640	399	-	FJOH_RS11435	Fjoh_2193	478.778	293.454	0.612922	2648667
gene2281	2650796	2651131	336	+	FJOH_RS11450	Fjoh_2196	131.498	14.871	0.113088	2650783
gene2282	2651204	2651749	546	-	FJOH_RS11455	Fjoh_2197	85.6064	115.498	1.34917	2651755
gene2284	2652737	2653105	369	-	FJOH_RS11465	Fjoh_2199	2428.31	610.205	0.251288	2653136	GATTTTTG	-4	2653140	31
gene2286	2655158	2656264	1107	+	FJOH_RS11475	Fjoh_2201	1082.43	3311.27	3.05909	2655083
gene2287	2656555	2657466	912	+	FJOH_RS11480	Fjoh_2202	416.117	201.749	0.484837	2656498	TAATTTTG	-5	2656493	58
gene2288	2657545	2657820	276	+	FJOH_RS11485	Fjoh_2203	1266.44	324.683	0.256373	2657516
gene2295	2664399	2665433	1035	+	FJOH_RS11520	Fjoh_2210	157.533	40.6473	0.258023	2664375	TAAATTTG	-5	2664370	25
gene2300	2668269	2668835	567	+	FJOH_RS11545	Fjoh_2215	80.7524	21.8107	0.270094
gene2302	2670436	2671908	1473	+	FJOH_RS11555	Fjoh_2217	332.717	390.61	1.174	2670413	TATATTTG	-4	2670409	23
gene2303	2671969	2672472	504	-	FJOH_RS11560	Fjoh_2218	734.273	84.7645	0.11544	2672501
gene2305	2673661	2674245	585	-	FJOH_RS11570	Fjoh_2220	107.67	50.5613	0.469595	2674245
gene2306	2674300	2675571	1272	-	FJOH_RS11575	Fjoh_2221	228.578	364.338	1.59394	2675629
gene2307	2675668	2676126	459	-	FJOH_RS11580	Fjoh_2222	229.902	252.806	1.09963	2676134
gene2309	2678728	2679516	789	-	FJOH_RS11590	Fjoh_2224	122.232	47.5871	0.389318	2679531	TACCTTTG	-14	2679545
gene2320	2690214	2690816	603	+	FJOH_RS11645	Fjoh_2235	112.083	64.4408	0.574941	2690204
gene2321	2690902	2691879	978	+	FJOH_RS11650	Fjoh_2236	144.295	8.92257	0.0618355
gene2330	2700530	2701213	684	-	FJOH_RS11695	Fjoh_2245	230.784	189.853	0.822641	2701279
gene2333	2705597	2707354	1758	+	FJOH_RS11710	Fjoh_2248	465.54	220.09	0.472763	2705597
gene2336	2708930	2710606	1677	+	asnB	Fjoh_2251	306.241	1309.14	4.27486	2708930
gene2337	2710921	2712534	1614	+	FJOH_RS11730	Fjoh_2252	310.213	367.313	1.18407	2710882
gene2339	2715776	2717716	1941	+	gyrB	Fjoh_2254	443.917	1877.21	4.22874	2715752	TATATTTG	-15	2715737
gene2340	2717825	2718760	936	+	FJOH_RS11745	Fjoh_2255	661.464	1752.29	2.64912	2717728
gene2341	2718989	2721964	2976	+	FJOH_RS11750	Fjoh_2256	1450.45	2685.69	1.85162	2718955
gene2350	2731855	2732087	233	+	FJOH_RS11795		1382.5	530.397	0.383651
gene2351	2732280	2733212	933	-	FJOH_RS11800	Fjoh_2266	437.74	306.837	0.700959	2733223
gene2352	2733281	2733520	240	-	FJOH_RS11805	Fjoh_2267	58.2476	39.6559	0.680816	2733525
gene2353	2733543	2735021	1479	-	FJOH_RS11810	Fjoh_2268	244.905	341.536	1.39457	2735060
gene2354	2735080	2735469	390	-	FJOH_RS11815	Fjoh_2269	74.5746	13.3839	0.179469	2735469
gene2355	2735506	2736177	672	-	FJOH_RS11820	Fjoh_2270	164.152	316.751	1.92962	2736213
gene2356	2736364	2737560	1197	-	FJOH_RS11825	Fjoh_2271	532.171	165.563	0.311109	2737572
gene2361	2745015	2745500	486	+	FJOH_RS11850	Fjoh_2276	78.9873	188.861	2.39103	2745008
gene2362	2745591	2745971	381	-	FJOH_RS11855	Fjoh_2277	59.1302	339.554	5.74248	2746007
gene2363	2746260	2748893	2634	+	FJOH_RS11860	Fjoh_2278	647.343	451.581	0.697592	2746080	TACTTTTG	-10	2746070
gene2366	2752776	2753501	726	-	FJOH_RS11875	Fjoh_2281	123.997	700.918	5.65271	2753506
gene2370	2759966	2761126	1161	+	FJOH_RS11895	Fjoh_2285	206.514	35.1946	0.170422	2759949	TATTTTTG	-5	2759944	18
gene2373	2762509	2762988	480	-	FJOH_RS11910	Fjoh_2288	441.711	57.9967	0.1313	2763019
gene2384	2772935	2773444	510	-	FJOH_RS11965	Fjoh_2300	107.67	43.1258	0.400537	2773444
gene2386	2774019	2774267	249	+	FJOH_RS11975	Fjoh_2302	239.61	3.96559	0.0165502	2774019
gene2387	2774428	2774724	297	-	FJOH_RS11980	Fjoh_2303	75.0159	95.1741	1.26872	2774724
gene2393	2778076	2779152	1077	+	FJOH_RS12010	Fjoh_2309	863.124	981.979	1.1377	2778055	TAATTTTG	-4	2778051	21
gene2396	2781753	2782106	354	-	FJOH_RS12025	Fjoh_2312	704.708	11.4011	0.0161784	2782106
gene2400	2784083	2785867	1785	-	FJOH_RS12045	Fjoh_2316	301.387	35.6903	0.11842	2785875
gene2401	2785884	2786333	450	-	FJOH_RS12050	Fjoh_2317	94.873	85.2602	0.898677	2786333
gene2403	2787069	2787254	186	-	FJOH_RS12060	Fjoh_2319	390.083	27.2634	0.0698914	2787283
gene2410	2795152	2796006	855	-	FJOH_RS12095	Fjoh_2326	172.537	133.343	0.772839	2796006
gene2411	2796107	2796826	720	-	FJOH_RS12100	Fjoh_2327	169.889	198.279	1.16711	2796840	TATTTTTG	-10	2796850
gene2416	2800429	2803869	3441	+	FJOH_RS12125	Fjoh_2332	854.298	670.68	0.785065	2800415
gene2419	2806879	2807286	408	+	FJOH_RS12140	Fjoh_2335	201.66	20.3236	0.100782	2806869
gene2420	2807619	2808005	387	-	FJOH_RS12145	Fjoh_2336	449.213	125.907	0.280285	2808045	TAGTTTTG	-4	2808049	40
gene2422	2809222	2809575	354	-	FJOH_RS12155	Fjoh_2338	66.6317	4.46129	0.0669544	2809575
gene2423	2810190	2810588	399	-	FJOH_RS12160	Fjoh_2339	108.552	47.0914	0.433812	2810622
gene2426	2813087	2813605	519	+	FJOH_RS12175	Fjoh_2342	1662.7	1266.51	0.761717	2813060
gene2427	2813680	2814654	975	-	FJOH_RS12180	Fjoh_2343	283.737	94.6784	0.333684	2814673	TATCTTTG	-4	2814677	19
gene2439	2824569	2825747	1179	+	FJOH_RS12240	Fjoh_2353	225.048	210.176	0.933919	2824547	TATCTTTG	-5	2824542	23
gene2445	2830700	2831143	444	+	FJOH_RS12270	Fjoh_2359	1602.69	193.322	0.120624	2830700
gene2447	2833254	2833532	279	-	FJOH_RS12280	Fjoh_2361	765.162	93.687	0.122441	2833594
gene2451	2835614	2835970	357	-	FJOH_RS12300	Fjoh_2365	68.3968	0.495699	0.00724739	2835987	TAATTTCG	-3	2835990
gene2452	2836058	2836954	897	-	FJOH_RS12305	Fjoh_2366	236.079	50.0656	0.212071	2836980	TACCTTTG	-7	2836987
gene2453	2837157	2838275	1119	-	FJOH_RS12310	Fjoh_2367	268.292	672.663	2.5072	2838278
gene2454	2838323	2839396	1074	-	FJOH_RS12315	Fjoh_2368	187.098	887.3	4.74243	2839411
gene2458	2842547	2842930	384	-	FJOH_RS12335	Fjoh_2372	252.406	127.89	0.506684	2842936
gene2462	2845435	2845962	528	-	FJOH_RS12355	Fjoh_2376	218.429	74.3548	0.340408	2845962
gene2463	2846242	2847771	1530	+	guaA	Fjoh_2377	1083.76	365.33	0.337095	2846242	TATTTTTG	-4	2846238	2
gene2465	2849834	2851930	2097	+	FJOH_RS12370	Fjoh_2379	316.39	456.538	1.44296	2849834
gene2466	2851930	2852331	402	+	FJOH_RS12375	Fjoh_2380	658.816	232.483	0.35288
gene2468	2854893	2855129	237	+	FJOH_RS12385	Fjoh_2382	36.6254	1.98279	0.0541371	2854889
gene2469	2855557	2857170	1614	+	FJOH_RS12390	Fjoh_2383	366.254	289.488	0.790402	2855523	TAAATTTG	-13	2855510
gene2470	2857254	2859164	1911	+	FJOH_RS12395	Fjoh_2384	613.365	363.843	0.593191	2857176
gene2474	2863044	2864231	1188	+	FJOH_RS12415	Fjoh_2388	618.66	146.727	0.237169	2863021	TATCTTTG	-5	2863016	24
gene2475	2864273	2865874	1602	+	FJOH_RS12420	Fjoh_2389	464.216	84.7645	0.182597	2864250
gene2477	2866847	2867257	411	+	FJOH_RS12430	Fjoh_2391	153.562	19.8279	0.12912	2866847
gene2478	2867338	2867778	441	-	FJOH_RS12435	Fjoh_2392	1743.02	33.2118	0.0190542	2867807
gene2480	2868647	2869456	810	+	FJOH_RS12445	Fjoh_2394	170.771	48.0828	0.281562	2868619
gene2484	2871980	2872183	204	+	FJOH_RS12465	Fjoh_2398	143.413	10.9054	0.0760419	2871938
gene2485	2872189	2872482	294	+	FJOH_RS12470	Fjoh_2399	133.263	5.94838	0.0446363	2872184
gene2486	2872647	2874107	1461	+	FJOH_RS12475	Fjoh_2400	357.429	1008.25	2.82085	2872617	TAACTTTG	-5	2872612	31
gene2487	2874418	2875191	774	-	FJOH_RS12480	Fjoh_2401	154.003	76.8333	0.498907	2875249
gene2493	2881749	2882156	408	+	FJOH_RS12510	Fjoh_2407	462.01	86.2516	0.186688	2881749
gene2495	2882858	2884372	1515	-	FJOH_RS12520	Fjoh_2409	297.857	336.579	1.13	2884372
gene2497	2885386	2885835	450	+	FJOH_RS12530	Fjoh_2411	91.3429	15.3667	0.168231	2885370	TACATTTG	-8	2885362
gene2498	2885857	2886378	522	+	FJOH_RS12535	Fjoh_2412	89.5778	362.356	4.04515	2885836
gene2505	2894165	2895424	1260	+	FJOH_RS12570	Fjoh_2419	1309.25	1098.47	0.839007	2894133	TATTTTTG	-6	2894127
gene2509	2898389	2898676	288	+	FJOH_RS12590	Fjoh_2423	59.1302	229.508	3.88141	2898368
gene2510	2898728	2901166	2439	+	FJOH_RS12595	Fjoh_2424	796.492	248.345	0.311798	2898728
gene2512	2902567	2904036	1470	+	FJOH_RS12605	Fjoh_2426	329.629	29.7419	0.0902286	2902515
gene2514	2906027	2906326	300	+	FJOH_RS12615	Fjoh_2428	360.959	91.2085	0.252684	2905875
gene2522	2921477	2922061	585	+	FJOH_RS12655	Fjoh_2436	268.292	227.03	0.846204	2921377
gene2526	2925112	2925564	453	+	FJOH_RS12675	Fjoh_2440	93.5492	78.3204	0.83721	2925087
gene2527	2925833	2927293	1461	-	FJOH_RS12680	Fjoh_2441	463.333	233.97	0.504971	2927311	TAACTTTG	-5	2927316	19
gene2529	2928161	2928664	504	+	FJOH_RS12690	Fjoh_2443	473.041	101.123	0.213771	2928161
gene2530	2928721	2929134	414	+	FJOH_RS12695	Fjoh_2444	109.435	20.3236	0.185714	2928721
gene2531	2929193	2929702	510	-	FJOH_RS12700	Fjoh_2445	81.6349	2.97419	0.0364328	2929735
gene2533	2930563	2931207	645	-	FJOH_RS12710	Fjoh_2447	95.3143	201.254	2.11147	2931216
gene2534	2931451	2931777	327	-	FJOH_RS12715	Fjoh_2448	93.1079	99.6354	1.07011	2931781
gene2535	2931782	2933032	1251	-	FJOH_RS12720	Fjoh_2449	176.508	334.101	1.89284
gene2537	2935354	2936466	1113	+	FJOH_RS12730	Fjoh_2451	244.022	490.742	2.01105	2935351
gene2538	2936585	2937937	1353	-	FJOH_RS12735	Fjoh_2452	221.517	123.925	0.559435	2937937	TACATTTG	-18	2937955
gene2541	2939927	2940226	300	+	FJOH_RS12750	Fjoh_2455	60.0127	13.3839	0.223017	2939917
gene2543	2943441	2943758	318	-	FJOH_RS12760	Fjoh_2457	73.6921	31.7247	0.430504	2943768
gene2547	2945587	2946537	951	-	FJOH_RS12780	Fjoh_2461	258.143	896.223	3.47181	2946617
gene2548	2946783	2947853	1071	-	FJOH_RS12785	Fjoh_2462	549.381	466.948	0.849953	2947887	GAAATTTG	-12	2947899
gene2550	2949173	2949523	351	+	FJOH_RS12795	Fjoh_2464	611.6	537.337	0.878576	2949063	TAATTTTG	-4	2949059	110
gene2553	2953954	2955048	1095	+	ychF	Fjoh_2467	338.895	566.088	1.67039	2953825	TATATTTG	-6	2953819
gene2559	2960241	2962109	1869	+	FJOH_RS12840	Fjoh_2473	372.873	443.155	1.18849	2960193
gene2560	2962125	2962748	624	+	FJOH_RS12845	Fjoh_2474	213.575	18.3408	0.0858756	2962125
gene2561	2962784	2965504	2721	+	FJOH_RS12850	Fjoh_2475	449.213	616.153	1.37163	2962773
gene2567	2972264	2972635	372	-	FJOH_RS12880	Fjoh_2481	132.381	52.544	0.396915
gene2573	2975724	2976038	315	-	FJOH_RS12910	Fjoh_2487	60.8952	3.46989	0.0569813
gene2576	2976640	2977452	813	-	FJOH_RS12925	Fjoh_2490	277.117	96.1655	0.347021	2977469	TAATTTTG	-5	2977474	18
gene2579	2981518	2982186	669	-	FJOH_RS12940	Fjoh_2493	206.073	54.0311	0.262194	2982186
gene2583	2984744	2985436	693	+	FJOH_RS12960	Fjoh_2497	410.822	64.9365	0.158065	2984744
gene2584	2985489	2986313	825	-	FJOH_RS12965	Fjoh_2498	195.483	51.5527	0.26372
gene2586	2986848	2988260	1413	-	FJOH_RS12975	Fjoh_2500	266.527	144.248	0.541215	2988260	TATTTTTG	-5	2988265	1
gene2587	2988419	2989471	1053	+	FJOH_RS12980	Fjoh_2501	202.102	43.1258	0.213387	2988419	TAGTTTTG	-10	2988409
gene2590	2991222	2992109	888	-	cysM	Fjoh_2504	126.203	220.09	1.74394
gene2591	2992111	2992902	792	-	FJOH_RS13000	Fjoh_2505	166.8	70.3892	0.421998	2992910
gene2594	2994201	2994386	186	+	FJOH_RS13015	Fjoh_2508	210.927	48.0828	0.227959	2994185	TACTTTTG	-4	2994181	16
gene2595	2994376	2994927	552	+	FJOH_RS13020	Fjoh_2509	540.997	76.3376	0.141105
gene2596	2995068	2996075	1008	-	FJOH_RS13025	Fjoh_2510	245.346	184.896	0.753611	2996088	TATTTTTG	-5	2996093	14
gene2597	2996162	2997286	1125	+	FJOH_RS13030	Fjoh_2511	337.571	48.5785	0.143906	2996117
gene2598	2997374	2997943	570	-	FJOH_RS13035	Fjoh_2512	172.537	79.8075	0.462554	2997971	TACCTTTG	-7	2997978
gene2602	3001102	3001965	864	+	FJOH_RS13055	Fjoh_2516	272.263	78.8161	0.289485	3001088
gene2603	3001966	3003036	1071	-	FJOH_RS13060	Fjoh_2517	156.651	75.3462	0.480982
gene2604	3003122	3003889	768	+	FJOH_RS13065	Fjoh_2518	187.098	32.7161	0.17486	3003105	TATTTTTG	-4	3003101	17
gene2606	3004662	3005726	1065	-	FJOH_RS13075	Fjoh_2520	326.54	63.4494	0.194308	3005743
gene2607	3005851	3006600	750	+	FJOH_RS13080	Fjoh_2521	637.194	167.546	0.262944	3005829
gene2610	3008393	3009208	816	-	FJOH_RS13095	Fjoh_2524	590.86	1096.49	1.85574	3009221	TATCTTTG	-3	3009224
gene2611	3009488	3010114	627	+	FJOH_RS13100	Fjoh_2525	631.016	566.583	0.897891	3009427	TACTTTTG	-5	3009422	62
gene2612	3010286	3010531	246	+	FJOH_RS13105	Fjoh_2526	55.6	25.7763	0.463603	3010271
gene2615	3011368	3012861	1494	+	FJOH_RS13120	Fjoh_2529	713.533	431.258	0.604397	3011348	TACCTTTG	-4	3011344	20
gene2618	3015968	3016558	591	+	FJOH_RS13135	Fjoh_2532	166.359	344.015	2.06791	3015893
gene2619	3016619	3017104	486	+	FJOH_RS13140	Fjoh_2533	365.813	1469.75	4.01776	3016599
gene2621	3017979	3018659	681	-	FJOH_RS13150	Fjoh_2535	212.692	100.627	0.47311	3018677	TAATTTTG	-5	3018682	19
gene2627	3024906	3026324	1419	+	FJOH_RS13180	Fjoh_2539	3079.62	45.6043	0.0148084	3024901
gene2629	3026879	3027580	702	+	FJOH_RS13190	Fjoh_2541	104.14	26.272	0.252277	3026879
gene2631	3029070	3029540	471	-	FJOH_RS13200	Fjoh_2543	99.727	6.93978	0.0695878	3029562
gene2632	3029653	3030000	348	-	FJOH_RS13205	Fjoh_2544	249.759	29.7419	0.119083	3030023
gene2633	3030118	3030540	423	-	FJOH_RS13210	Fjoh_2545	67.5143	11.4011	0.168869	3030553
gene2637	3033581	3033892	312	+	FJOH_RS13230	Fjoh_2549	92.2254	55.5182	0.601984	3033581
gene2638	3033898	3034104	207	+	FJOH_RS13235	Fjoh_2550	79.8698	24.2892	0.30411	3033898
gene2640	3035662	3036108	447	-	FJOH_RS13245	Fjoh_2552	88.254	180.93	2.05011	3036108
gene2641	3036191	3037102	912	-	FJOH_RS09925	Fjoh_1911	165.917	101.618	0.612462	3037032
gene2642	3037634	3038653	1020	+	FJOH_RS13255	Fjoh_2554	184.01	75.3462	0.409469	3037613	TAATTTTG	-3	3037610
gene2643	3038787	3039107	321	-	FJOH_RS13260	Fjoh_2555	1389.12	244.875	0.176281	3039131	TAATTTTG	-5	3039136	25
gene2644	3039258	3041318	2061	+	FJOH_RS13265	Fjoh_2556	471.717	437.206	0.926839	3039225	TATTTTTG	-5	3039220	34
gene2645	3041389	3042429	1041	+	FJOH_RS13270	Fjoh_2557	537.025	496.194	0.923968	3041346
gene2648	3045230	3045943	714	-	FJOH_RS13285	Fjoh_2560	1738.16	752.966	0.433197	3045963	TATTTTTG	-4	3045967	20
gene2650	3048321	3049403	1083	-	FJOH_RS13295	Fjoh_2562	230.343	635.981	2.76102	3049425
gene2653	3051567	3051950	384	+	FJOH_RS13310	Fjoh_2565	252.406	28.2548	0.111942
gene2656	3054518	3055024	507	-	FJOH_RS13325	Fjoh_2568	131.94	79.8075	0.604878	3055083
gene2657	3055247	3055480	234	-	FJOH_RS13330	Fjoh_2569	37.5079	0.495699	0.0132158
gene2659	3056125	3056520	396	+	FJOH_RS13340	Fjoh_2571	566.149	40.6473	0.0717961	3056124	TATCTTTG	-4	3056120	1
gene2660	3056710	3059355	2646	+	FJOH_RS13345	Fjoh_2572	683.527	171.016	0.250196	3056704
gene2661	3059408	3060697	1290	-	FJOH_RS13350	Fjoh_2573	221.959	129.873	0.585122	3060697
gene2665	3066535	3067179	645	+	FJOH_RS13370	Fjoh_2577	454.508	261.233	0.57476	3066535
gene2666	3067210	3068544	1335	+	FJOH_RS13375	Fjoh_2578	479.66	246.858	0.514651	3067186
gene2671	3072873	3075419	2547	-	FJOH_RS13400	Fjoh_2583	747.07	2350.11	3.14577	3075444
gene2672	3075678	3078317	2640	+	FJOH_RS13405	Fjoh_2584	546.733	1446.94	2.64653	3075642
gene2673	3078368	3079642	1275	+	FJOH_RS13410	Fjoh_2585	733.832	2972.7	4.05093	3078368
gene2675	3080424	3082403	1980	-	FJOH_RS13420	Fjoh_2587	463.333	275.608	0.594838	3082434
gene2676	3082649	3083395	747	-	FJOH_RS13425	Fjoh_2588	2073.97	4.95699	0.0023901	3083413
gene2677	3083460	3084209	750	-	aroE	Fjoh_2589	263.438	157.136	0.596483	3084209
gene2678	3084212	3085606	1395	-	FJOH_RS13435	Fjoh_2590	277.117	241.901	0.872918	3085657
gene2679	3085774	3086967	1194	-	FJOH_RS13440	Fjoh_2591	210.486	180.93	0.859583	3087014
gene2682	3091103	3091432	330	-	FJOH_RS13455	Fjoh_2594	143.854	15.3667	0.106821	3091432
gene2684	3092239	3092508	270	-	FJOH_RS13465	Fjoh_2596	111.641	18.3408	0.164284
gene2685	3092509	3093162	654	-	FJOH_RS13470	Fjoh_2597	161.946	185.887	1.14783
gene2687	3094044	3094649	606	-	FJOH_RS13480	Fjoh_2599	203.425	88.73	0.43618	3094685
gene2688	3094766	3096691	1926	-	FJOH_RS13485	Fjoh_2600	1138.92	879.369	0.77211	3096698
gene2689	3096708	3097079	372	-	FJOH_RS13490	Fjoh_2601	299.181	164.076	0.548418	3097170
gene2691	3098240	3098632	393	-	FJOH_RS13500	Fjoh_2603	417	243.388	0.583664	3098726
gene2692	3098808	3099452	645	-	FJOH_RS13505	Fjoh_2604	415.676	329.64	0.79302	3099453	TACATTTG	-4	3099457	1
gene2694	3100270	3100682	413	+	FJOH_RS13515	Fjoh_2606	324.333	73.3634	0.226197	3100266	TATCTTTG	-1	3100265
gene2702	3111111	3111557	447	+	FJOH_RS13555	Fjoh_2614	333.159	969.091	2.9088	3111085
gene2706	3113809	3114780	972	-	FJOH_RS13575	Fjoh_2618	390.083	374.252	0.959419	3114853
gene2707	3115012	3115629	618	+	FJOH_RS13580	Fjoh_2619	132.381	236.944	1.78986	3114994	TATCTTTG	-4	3114990	18
gene2708	3115619	3116662	1044	+	FJOH_RS13585	Fjoh_2620	230.784	184.4	0.799015
gene2709	3116830	3117441	612	-	FJOH_RS13590	Fjoh_2621	112.083	21.315	0.190173	3117441
gene2711	3118880	3119731	852	-	FJOH_RS13600	Fjoh_2623	209.162	87.2429	0.417107	3119732
gene2713	3120599	3120988	390	-	FJOH_RS13610	Fjoh_2625	213.575	265.199	1.24171	3121007
gene2717	3126378	3126815	438	-	FJOH_RS13630	Fjoh_2629	287.267	229.013	0.797213	3126837	TAATTTCG	-5	3126842	23
gene2719	3128554	3130437	1884	+	FJOH_RS13640	Fjoh_2631	3215.97	22166.6	6.89267	3128514
gene2722	3132450	3133199	750	+	FJOH_RS13655	Fjoh_2634	382.581	28.2548	0.0738532
gene2727	3137498	3137689	192	+	FJOH_RS13680	Fjoh_2638	779.283	97.6526	0.125311	3137479
gene2743	3153176	3153430	255	-	FJOH_RS13760	Fjoh_2653	223.283	36.6817	0.164284	3153430
gene2759	3179797	3180222	426	+	FJOH_RS13840	Fjoh_2669	185.333	44.1172	0.238042	3179820
gene2767	3187414	3187677	264	+	FJOH_RS13880		58.6889	5.94838	0.101354
gene2795	3217305	3217694	390	-	FJOH_RS14020	Fjoh_2704	67.5143	1.98279	0.0293685	3217694	TAAATTTG	-11	3217705
gene2798	3220036	3221436	1401	-	FJOH_RS14035	Fjoh_2707	483.632	74.8505	0.154768	3221436	TACCTTTG	-5	3221441	1
gene2800	3222522	3224294	1773	+	FJOH_RS14045	Fjoh_2709	1335.28	23.2978	0.0174479	3222478
gene2809	3240365	3240994	630	-	FJOH_RS14090	Fjoh_2718	105.463	82.7817	0.784932	3240994	TATTTTTG	-5	3240999	1
gene2811	3242147	3243265	1119	-	FJOH_RS14100	Fjoh_2720	3589.29	1189.18	0.331314	3243274
gene2813	3245058	3245783	726	-	FJOH_RS14110	Fjoh_2722	179.597	59.9795	0.333968	3245783
gene2814	3245963	3246259	297	-	FJOH_RS14115	Fjoh_2723	77.2222	6.44408	0.0834485	3246329
gene2815	3246577	3247404	828	-	FJOH_RS14120	Fjoh_2724	117.819	36.6817	0.311339	3247444
gene2816	3247716	3248666	951	+	FJOH_RS14125	Fjoh_2725	195.041	341.041	1.74856	3247704
gene2819	3250297	3251250	954	+	FJOH_RS14140	Fjoh_2728	212.251	142.761	0.672606	3250274	TAAATTTG	-6	3250268
gene2820	3251283	3252434	1152	+	FJOH_RS14145	Fjoh_2729	296.533	0.991397	0.00334329	3251283
gene2821	3252901	3253284	384	+	FJOH_RS14150	Fjoh_2730	2432.28	1039.48	0.427369	3252718	TACATTTG	-5	3252713	184
gene2822	3253464	3256562	3099	-	FJOH_RS14155	Fjoh_2731	596.156	336.084	0.563752	3256562
gene2827	3261103	3262191	1089	-	FJOH_RS14180	Fjoh_2736	155.768	333.109	2.13849	3262192
gene2836	3269463	3269915	453	+	FJOH_RS14225	Fjoh_2738	87.3714	13.3839	0.153184	3269425
gene2844	3279463	3280272	810	+	FJOH_RS14265	Fjoh_2747	285.943	405.977	1.41978	3279450
gene2846	3281846	3282568	723	-	FJOH_RS14275	Fjoh_2749	984.473	1164.4	1.18276	3282568
gene2847	3282589	3283647	1059	-	FJOH_RS14280	Fjoh_2750	247.111	305.35	1.23568
gene2848	3283631	3284167	537	-	FJOH_RS14285	Fjoh_2751	154.003	116.489	0.756408	3284231
gene2849	3284234	3284800	567	-	FJOH_RS14290	Fjoh_2752	453.625	33.7075	0.0743069	3284820
gene2851	3285883	3288336	2454	+	FJOH_RS14300	Fjoh_2754	603.657	920.512	1.52489	3285783
gene2853	3289718	3290410	693	+	FJOH_RS14310	Fjoh_2756	175.184	81.7903	0.466882	3289703
gene2854	3290480	3291856	1377	+	FJOH_RS14315	Fjoh_2757	954.025	116.489	0.122103	3290460
gene2857	3293872	3294621	750	+	FJOH_RS14330	Fjoh_2760	146.943	20.8193	0.141683	3293866
gene2859	3295840	3297615	1776	+	FJOH_RS14340	Fjoh_2762	1346.31	6038.1	4.48491	3295724	TAATTTTG	-4	3295720	116
gene2863	3299648	3300493	846	-	FJOH_RS14360	Fjoh_2766	127.086	28.7505	0.226229
gene2864	3300552	3300695	144	-	FJOH_RS14365	Fjoh_2767	27.3587	10.9054	0.398607	3300700	TATCTTTG	-12	3300712
gene2866	3302250	3304055	1806	-	FJOH_RS14375	Fjoh_2769	546.292	77.8247	0.14246	3304055
gene2868	3304457	3306004	1548	-	FJOH_RS14385	Fjoh_2771	451.419	108.062	0.239384	3306004
gene2871	3307909	3308508	600	+	FJOH_RS14400	Fjoh_2774	160.622	50.0656	0.311698	3307905	TATTTTTG	-12	3307893
gene2874	3310072	3310734	663	+	FJOH_RS14415	Fjoh_2777	97.9619	62.9537	0.642635	3310001
gene2875	3310805	3311647	843	+	FJOH_RS14420	Fjoh_2778	651.756	707.858	1.08608	3310800	TAATTTTG	-19	3310781
gene2878	3313652	3315316	1665	+	FJOH_RS14435	Fjoh_2781	5807.55	222.569	0.038324	3313652
gene2879	3315407	3315748	342	+	FJOH_RS14440	Fjoh_2782	49.8635	15.8624	0.318116	3315402
gene2883	3319450	3320127	678	+	FJOH_RS14460	Fjoh_2786	121.349	463.974	3.82346	3319450
gene2885	3321464	3322531	1068	+	FJOH_RS14470	Fjoh_2788	217.105	24.7849	0.114161	3321464
gene2889	3324759	3325727	969	+	FJOH_RS14490	Fjoh_2792	349.486	60.9709	0.174459	3324759
gene2890	3325866	3327434	1569	-	FJOH_RS14495	Fjoh_2793	633.222	136.317	0.215275	3327434
gene2891	3327570	3328103	534	-	FJOH_RS14500	Fjoh_2794	139.441	181.921	1.30465	3328210
gene2892	3328284	3329771	1488	+	FJOH_RS14505	Fjoh_2795	379.933	156.145	0.41098	3328266	TATATTTG	-5	3328261	19
gene2895	3332248	3332778	531	-	FJOH_RS14520		1287.18	45.6043	0.0354295
gene2896	3332790	3333269	480	-	FJOH_RS14525	Fjoh_2799	130.175	50.5613	0.388411
gene2901	3336111	3337265	1155	+	FJOH_RS14550	Fjoh_2804	256.819	178.451	0.694853	3336111	TACTTTTG	-19	3336092
gene2902	3337343	3337822	480	+	FJOH_RS14555	Fjoh_2805	1870.1	736.112	0.393622	3337305
gene2903	3337915	3340500	2586	+	FJOH_RS14560	Fjoh_2806	612.041	320.221	0.523202	3337871
gene2904	3340514	3341029	516	+	FJOH_RS14565	Fjoh_2807	311.095	61.9623	0.199175	3340514
gene2906	3343353	3343766	414	-	FJOH_RS14575	Fjoh_2809	2684.24	2345.65	0.873857	3343766
gene2907	3343776	3344744	969	-	FJOH_RS14580	Fjoh_2810	484.514	1512.38	3.12143	3344749
gene2908	3344854	3346257	1404	-	FJOH_RS14585	Fjoh_2811	876.362	178.947	0.204193	3346265
gene2909	3346320	3346499	180	-	FJOH_RS14590		146.502	17.3495	0.118425
gene2912	3350276	3351445	1170	+	FJOH_RS14605	Fjoh_2814	215.781	722.233	3.34706	3350276	TATCTTTG	-18	3350258
gene2913	3351597	3353381	1785	-	FJOH_RS14610	Fjoh_2815	357.429	137.804	0.385543	3353402	TACATTTG	-4	3353406	21
gene2916	3354387	3354794	408	+	FJOH_RS14625	Fjoh_2816	355.222	14.871	0.0418638	3354299
gene2927	3362809	3363183	375	-	FJOH_RS14680	Fjoh_2827	56.0413	51.057	0.91106	3363189
gene2930	3364138	3364485	348	+	FJOH_RS14695	Fjoh_2830	118.26	26.7677	0.226346	3364122
gene2936	3368578	3368970	393	-	FJOH_RS14725	Fjoh_2836	316.39	28.7505	0.0908704	3368970
gene2939	3370440	3371390	951	-	FJOH_RS14740	Fjoh_2839	190.629	470.418	2.46772	3371415
gene2940	3371756	3373732	1977	+	FJOH_RS14745	Fjoh_2840	548.057	370.287	0.675635	3371748
gene2944	3376035	3376442	408	-	FJOH_RS14765	Fjoh_2844	61.7778	18.8365	0.304908	3376442
gene2945	3376568	3376996	429	+	FJOH_RS14770	Fjoh_2845	94.4317	13.3839	0.141731	3376568
gene2946	3377071	3378330	1260	-	FJOH_RS14775	Fjoh_2846	2407.13	37.1774	0.0154447
gene2947	3378323	3378616	294	-	FJOH_RS14780	Fjoh_2847	203.867	74.3548	0.364723	3378638
gene2949	3379364	3380902	1539	+	FJOH_RS14790	Fjoh_2849	501.724	239.918	0.478188	3379349	TATTTTTG	-6	3379343
gene2951	3382510	3383778	1269	+	FJOH_RS14800	Fjoh_2851	203.867	284.531	1.39567	3382479
gene2952	3383856	3385085	1230	-	FJOH_RS14805	Fjoh_2852	224.165	77.8247	0.347176	3385098	TATCTTTG	-17	3385115
gene2953	3385226	3385645	420	+	FJOH_RS14810	Fjoh_2853	176.508	143.753	0.814426	3385224
gene2954	3385710	3386105	396	-	FJOH_RS14815	Fjoh_2854	189.746	40.1516	0.211607	3386123	TATATTTG	-4	3386127	18
gene2955	3386819	3387133	315	+	FJOH_RS14820	Fjoh_2855	217.546	89.7214	0.412425	3386793	TATTTTTG	-6	3386787
gene2966	3401491	3403035	1545	+	FJOH_RS14875	Fjoh_2866	260.349	44.1172	0.169454	3401484
gene2970	3407543	3408211	669	-	FJOH_RS14895	Fjoh_2870	135.029	13.8796	0.10279	3408181
gene2982	3420825	3421823	999	-	FJOH_RS14955	Fjoh_2882	383.464	443.65	1.15696	3421841	TAAATTTG	-5	3421846	19
gene2988	3426604	3428631	2028	-	FJOH_RS14985	Fjoh_2888	774.87	22.3064	0.0287873	3428631
gene2989	3428712	3429458	747	-	FJOH_RS14990	Fjoh_2889	518.492	1572.36	3.03256	3429468
gene2991	3430138	3430407	270	-	FJOH_RS15000		40.5968	3.46989	0.085472
gene2996	3438228	3439342	1115	-	FJOH_RS15025	Fjoh_2895	388.317	3.96559	0.0102122	3439342
gene2998	3440407	3440835	429	-	FJOH_RS15035	Fjoh_2897	190.187	137.309	0.721965	3440835
gene2999	3440987	3441859	873	-	FJOH_RS15040	Fjoh_2898	712.651	6475.81	9.08693	3441890
gene3001	3442310	3443239	930	-	FJOH_RS15050	Fjoh_2900	1913.79	106.575	0.0556881	3443360
gene3002	3443361	3443927	567	-	FJOH_RS15055	Fjoh_2901	753.689	760.402	1.00891	3443927
gene3003	3444071	3444856	786	-	FJOH_RS15060	Fjoh_2902	400.232	483.306	1.20757	3444860
gene3004	3444927	3446315	1389	-	FJOH_RS15065	Fjoh_2903	427.149	1528.73	3.57892
gene3005	3446308	3447351	1044	-	FJOH_RS15070	Fjoh_2904	290.356	214.637	0.739223	3447360
gene3006	3447391	3448620	1230	-	FJOH_RS15075	Fjoh_2905	260.349	95.6698	0.367467	3448627
gene3007	3448843	3450396	1554	+	FJOH_RS15080	Fjoh_2906	613.365	228.517	0.372563	3448827
gene3008	3450476	3450883	408	+	FJOH_RS15085	Fjoh_2907	76.3397	46.5957	0.610373	3450472
gene3010	3451816	3453015	1200	+	FJOH_RS15095	Fjoh_2909	171.654	98.644	0.574668	3451799
gene3015	3457410	3457715	306	+	FJOH_RS15120	Fjoh_2914	67.9556	1.4871	0.0218834	3457314
gene3016	3457729	3458172	444	+	FJOH_RS15125	Fjoh_2915	2339.17	18.8365	0.00805266	3457729
gene3017	3458407	3460098	1692	-	FJOH_RS15130	Fjoh_2916	526.876	1397.37	2.65219	3460107
gene3021	3463034	3463867	834	+	FJOH_RS15150	Fjoh_2921	1028.16	2731.79	2.65698	3463025
gene3022	3464055	3464675	621	-	FJOH_RS15155	Fjoh_2922	356.987	126.403	0.354083	3464675
gene3023	3464809	3465222	414	-	FJOH_RS15160	Fjoh_2923	123.114	3.46989	0.0281843	3465223
gene3024	3465224	3467560	2337	-	FJOH_RS15165	Fjoh_2924	347.279	90.2171	0.259783	3467569	TAATTTTG	-12	3467581
gene3025	3468036	3468803	768	-	FJOH_RS15170	Fjoh_2925	127.527	25.2806	0.198237	3468843
gene3026	3468928	3469449	522	+	FJOH_RS15175	Fjoh_2926	543.203	91.7042	0.168821	3468917	TATTTTTG	-7	3468910
gene3032	3474263	3474655	393	-	FJOH_RS15205	Fjoh_2932	540.556	69.8935	0.129299
gene3039	3482429	3483487	1059	+	FJOH_RS15240	Fjoh_2939	187.981	96.1655	0.511571	3482386	TAAATTTG	-4	3482382	43
gene3042	3488079	3488942	864	+	FJOH_RS15255	Fjoh_2942	436.857	36.6817	0.0839673	3488063
gene3043	3489015	3489938	924	+	FJOH_RS15260	Fjoh_2943	163.27	22.8021	0.139659	3488992
gene3044	3490123	3490710	588	-	FJOH_RS15265	Fjoh_2944	849.444	317.743	0.37406	3490723
gene3048	3493945	3494700	756	-	FJOH_RS15285	Fjoh_2948	147.384	7.93118	0.053813	3494700
gene3059	3507264	3507779	516	+	FJOH_RS15340	Fjoh_2959	285.502	865.985	3.03321	3507246
gene3068	3518428	3520848	2421	+	FJOH_RS15385	Fjoh_2968	840.178	752.47	0.895609	3518405	TATATTTG	-5	3518400	24
gene3071	3522519	3523166	648	+	FJOH_RS15400	Fjoh_2971	91.7841	3.46989	0.0378049
gene3089	3536692	3537021	330	+	FJOH_RS15490	Fjoh_2987	462.01	11.4011	0.0246771	3536657	TATTTTTG	-13	3536644
gene3117	3565330	3566226	897	-	FJOH_RS15630	Fjoh_3013	174.302	63.9451	0.366865	3566240
gene3118	3566329	3566961	633	-	FJOH_RS15635	Fjoh_3014	217.546	0.991397	0.00455718	3566961
gene3137	3588528	3588776	249	-	FJOH_RS15730	Fjoh_3034	240.933	3.46989	0.0144019	3588778
gene3138	3589451	3592474	3024	+	FJOH_RS15735	Fjoh_3035	587.33	9.91397	0.0168797	3588851
gene3143	3598903	3599199	297	+	FJOH_RS15760	Fjoh_3039	175.184	83.2774	0.47537	3598903	TAAATTTG	-5	3598898	1
gene3150	3607182	3607427	246	-	FJOH_RS15795	Fjoh_3044	176.508	21.315	0.12076	3607436
gene3151	3607615	3608877	1263	-	FJOH_RS15800	Fjoh_3045	918.283	10.4097	0.011336	3608956
gene3152	3608864	3609079	216	-	FJOH_RS15805		61.3365	2.47849	0.0404081
gene3153	3609306	3609527	222	-	FJOH_RS15810		221.517	18.8365	0.0850341
gene3166	3620826	3621260	435	-	FJOH_RS15870	Fjoh_3055	78.1048	2.97419	0.0380795
gene3168	3622394	3623113	720	-	FJOH_RS15880	Fjoh_3057	106.346	47.5871	0.447474	3623113
gene3169	3623365	3625737	2373	-	FJOH_RS15885	Fjoh_3058	495.546	53.5354	0.108033	3625739
gene3170	3625745	3626836	1092	-	FJOH_RS15890	Fjoh_3059	208.279	229.508	1.10193	3626861	TAAATTTG	-5	3626866	26
gene3174	3628641	3629948	1308	+	FJOH_RS15910	Fjoh_3063	191.511	4.46129	0.0232952
gene3175	3630293	3630502	210	+	FJOH_RS15915		413.029	43.6215	0.105614
gene3180	3634258	3634728	471	+	FJOH_RS15940	Fjoh_3068	123.556	8.92257	0.0722151	3634257
gene3201	3656663	3656896	234	+	FJOH_RS16045		68.8381	10.9054	0.158421
gene3204	3658643	3658966	324	+	FJOH_RS16060	Fjoh_3091	199.895	16.3581	0.0818331	3658642
gene3217	3672967	3673524	558	+	FJOH_RS16120	Fjoh_3104	194.159	168.538	0.86804	3672966	TATATTTG	-5	3672961	2
gene3218	3673586	3674461	876	+	FJOH_RS16125	Fjoh_3105	529.083	996.85	1.88411	3673586
gene3234	3702653	3704482	1830	-	FJOH_RS16205	Fjoh_3121	417.441	6.93978	0.0166246	3704485
gene3258	3736350	3736763	414	+	FJOH_RS16325	Fjoh_3145	155.327	35.1946	0.226584	3736292
gene3293	3789165	3789689	525	-	FJOH_RS16500	Fjoh_3181	110.759	51.057	0.460975	3789706	TACTTTTG	-13	3789719
gene3306	3807047	3808336	1290	+	FJOH_RS16565	Fjoh_3194	1053.75	2812.1	2.66865	3806887
gene3308	3809506	3810528	1023	-	FJOH_RS16575	Fjoh_3196	166.359	838.722	5.04165	3810536	TATATTTG	-17	3810553
gene3311	3812257	3812859	603	-	FJOH_RS16590	Fjoh_3199	131.94	269.66	2.04381	3812928
gene3312	3813131	3814903	1773	-	FJOH_RS16595	Fjoh_3200	410.822	23.7935	0.0579169	3814918
gene3318	3823836	3824288	453	-	FJOH_RS16625	Fjoh_3206	1488.84	981.483	0.659225	3824316	TATTTTTG	-4	3824320	28
gene3319	3824405	3825040	636	-	FJOH_RS16630	Fjoh_3207	112.083	126.403	1.12777	3825046
gene3328	3832957	3833334	378	-	FJOH_RS16675	Fjoh_3216	1426.63	380.201	0.266504	3833384	TAATTTTG	-4	3833388	50
gene3338	3842749	3844158	1410	-	FJOH_RS16725	Fjoh_3226	3470.15	241.901	0.0697091	3844158
gene3340	3847344	3848480	1137	-	FJOH_RS16735	Fjoh_3228	293.886	416.387	1.41683	3848511
gene3341	3848839	3849591	753	-	FJOH_RS16740	Fjoh_3229	661.022	44.6129	0.0674907	3849591
gene3342	3849597	3850691	1095	-	FJOH_RS16745	Fjoh_3230	159.298	67.415	0.423199	3850692
gene3343	3850891	3851937	1047	-	FJOH_RS16750	Fjoh_3231	409.498	784.195	1.91501	3851945
gene3352	3861008	3862462	1455	+	FJOH_RS16800	Fjoh_3240	545.41	25.7763	0.0472605	3861008
gene3375	3902237	3902623	387	-	FJOH_RS16915	Fjoh_3262	918.724	419.857	0.457	3902659
gene3408	3937766	3938092	327	+	FJOH_RS17080	Fjoh_3295	140.765	111.532	0.792328	3937751
gene3411	3942063	3942509	447	+	FJOH_RS17095	Fjoh_3298	63.5429	131.856	2.07507	3942047	TATCTTTG	-6	3942041
gene3419	3949698	3950543	846	-	FJOH_RS17135	Fjoh_3306	132.381	4.46129	0.0337004	3950565	TATCTTTG	-4	3950569	22
gene3421	3952100	3952483	384	-	FJOH_RS17145	Fjoh_3308	903.721	339.554	0.375728	3952635
gene3425	3955158	3955550	393	-	FJOH_RS17165	Fjoh_3312	100.61	0.495699	0.00492695	3955550
gene3430	3962789	3963625	837	+	FJOH_RS17190	Fjoh_3317	142.089	147.718	1.03962	3962780
gene3431	3963630	3964019	390	+	FJOH_RS17195	Fjoh_3318	110.317	51.057	0.462818
gene3432	3964089	3965111	1023	+	FJOH_RS17200	Fjoh_3319	221.959	179.443	0.808452	3964082
gene3440	3976533	3977282	750	-	FJOH_RS17240	Fjoh_3327	122.232	94.6784	0.774581	3977282
gene3454	3996000	3996650	651	+	FJOH_RS17310	Fjoh_3341	317.714	19.3322	0.0608479	3996000
gene3458	4000913	4002178	1266	-	FJOH_RS17330	Fjoh_3345	1202.46	31.7247	0.0263832	4002178
gene3461	4006731	4007003	273	-	FJOH_RS17345	Fjoh_3348	112.524	29.7419	0.264317	4007054
gene3474	4022784	4023290	507	-	FJOH_RS17410	Fjoh_3361	1489.73	310.803	0.208631	4023290
gene3483	4029761	4030156	396	-	FJOH_RS17455	Fjoh_3370	126.203	8.42688	0.0667723	4030244	TATATTTG	-2	4030246
gene3485	4031218	4031625	408	-	FJOH_RS17465	Fjoh_3372	252.848	92.6956	0.366607	4031625
gene3487	4032264	4033133	870	-	FJOH_RS17475	Fjoh_3374	158.857	48.5785	0.3058	4033134	TAACTTTG	-4	4033138	1
gene3488	4033365	4033955	591	+	FJOH_RS17480	Fjoh_3375	180.479	89.2257	0.494382	4033349	TATATTTG	-5	4033344	17
gene3489	4034016	4034468	453	+	FJOH_RS17485	Fjoh_3376	75.0159	370.287	4.93611	4034026
gene3492	4039153	4039539	387	+	FJOH_RS17500	Fjoh_3379	100.61	71.3806	0.709481	4039135
gene3493	4039559	4040425	867	+	FJOH_RS17505	Fjoh_3380	1705.51	26.272	0.0154042	4039559
gene3495	4041149	4041553	405	-	FJOH_RS17515	Fjoh_3382	130.616	63.9451	0.489566	4041568
gene3497	4042298	4042600	303	+	FJOH_RS17525	Fjoh_3384	80.7524	40.1516	0.497219	4042298	TATATTTG	-5	4042293	1
gene3500	4045489	4046619	1131	-	FJOH_RS17540	Fjoh_3387	997.711	54.0311	0.0541551	4046619
gene3503	4051213	4051557	345	+	FJOH_RS17555	Fjoh_3391	90.9016	21.8107	0.239938	4051193	TAATTTTG	-14	4051179
gene3504	4051709	4054153	2445	-	FJOH_RS17560	Fjoh_3392	516.286	117.976	0.22851	4054153
gene3507	4057863	4058780	918	-	FJOH_RS17575	Fjoh_3395	5034.01	31.229	0.00620361	4058781
gene3518	4070385	4070951	567	-	FJOH_RS17630	Fjoh_3406	97.5206	19.3322	0.198237	4070951
gene3522	4073571	4074845	1275	-	glyA	Fjoh_3410	523.787	1077.15	2.05647	4074861	TATTTTTG	-10	4074871
gene3523	4074955	4076238	1284	+	FJOH_RS17655	Fjoh_3411	199.895	358.886	1.79537	4074929	TATATTTG	-10	4074919
gene3525	4077741	4078781	1041	-	FJOH_RS17665	Fjoh_3413	417.441	357.894	0.857353	4078802	TATCTTTG	-4	4078806	21
gene3528	4082323	4083213	891	-	FJOH_RS17680	Fjoh_3416	433.768	1033.53	2.38268	4083227	TATTTTTG	-5	4083232	15
gene3529	4083375	4083791	417	-	FJOH_RS17685	Fjoh_3417	350.368	362.356	1.03421	4083830
gene3531	4084716	4085600	885	-	FJOH_RS17695	Fjoh_3419	124.438	67.9107	0.545739
gene3534	4087674	4090277	2604	-	FJOH_RS17710	Fjoh_3422	538.79	3354.89	6.2267	4090290
gene3535	4090483	4090872	390	+	FJOH_RS17715	Fjoh_3423	79.4286	59.9795	0.755138	4090483
gene3537	4091540	4092709	1170	-	FJOH_RS17725	Fjoh_3425	210.927	19.8279	0.0940038
gene3540	4095178	4096248	1071	-	FJOH_RS17740	Fjoh_3428	266.527	95.1741	0.35709	4096251
gene3546	4101942	4102919	978	-	FJOH_RS17770	Fjoh_3434	170.33	38.1688	0.224087
gene3552	4109345	4109899	555	+	FJOH_RS17800	Fjoh_3440	79.4286	148.71	1.87224
gene3554	4110222	4110860	639	-	FJOH_RS17810	Fjoh_3442	1560.33	233.474	0.149631	4110883
gene3555	4110999	4111454	456	+	FJOH_RS17815	Fjoh_3443	211.368	61.9623	0.293149	4110997	TACTTTTG	-4	4110993	2
gene3558	4113295	4113936	642	-	FJOH_RS17830	Fjoh_3446	150.914	177.46	1.1759	4113952	TATTTTTG	-6	4113958
gene3559	4114148	4115113	966	+	FJOH_RS17835	Fjoh_3447	510.108	166.555	0.326509	4114135	TATTTTTG	-4	4114131	13
gene3566	4120603	4121349	747	+	FJOH_RS17870	Fjoh_3454	202.543	63.9451	0.315712	4120603
gene3572	4126177	4126893	717	-	FJOH_RS17900	Fjoh_3460	2454.34	867.473	0.353444	4126893
gene3573	4126897	4128483	1587	-	FJOH_RS17905	Fjoh_3461	794.286	65.4322	0.0823787	4128484	TAATTTTG	-5	4128489	2
gene3576	4130263	4131453	1191	-	FJOH_RS17920	Fjoh_3464	664.552	1170.34	1.7611	4131510
gene3577	4131553	4133205	1653	-	FJOH_RS17925	Fjoh_3465	1399.71	124.916	0.0892444	4133226
gene3578	4133261	4134145	885	-	FJOH_RS17930	Fjoh_3466	248.435	71.8763	0.289316	4134151
gene3579	4134217	4135431	1215	-	FJOH_RS17935	Fjoh_3467	2241.21	45.1086	0.0201269	4135431
gene3580	4135444	4135761	318	-	FJOH_RS17940	Fjoh_3468	628.368	432.745	0.68868	4135769
gene3581	4135770	4136564	795	-	FJOH_RS17945	Fjoh_3469	571.886	323.691	0.566007	4136564
gene3583	4137600	4138112	513	-	FJOH_RS17955	Fjoh_3471	74.5746	15.8624	0.212705	4138163
gene3584	4138159	4138938	780	+	FJOH_RS17960	Fjoh_3472	164.594	72.372	0.439701	4138129
gene3586	4139886	4140581	696	-	FJOH_RS17970	Fjoh_3474	930.197	55.5182	0.0596844	4140512
gene3591	4157322	4157534	213	-	FJOH_RS17995		107.229	100.627	0.938433
gene3592	4158099	4158572	474	-	FJOH_RS18000	Fjoh_3479	149.59	59.4838	0.397644	4158656
gene3593	4158712	4159152	441	-	FJOH_RS18005	Fjoh_3480	1767.73	2741.21	1.5507	4159207
gene3594	4159221	4159517	297	-	FJOH_RS18010	Fjoh_3481	312.86	1563.93	4.99881	4159517
gene3595	4159523	4159864	342	-	FJOH_RS18015	Fjoh_3482	666.317	1338.88	2.00938	4159891	TACTTTTG	-5	4159896	28
gene3596	4160042	4160737	696	+	FJOH_RS18020	Fjoh_3483	556.883	259.746	0.466429	4160009
gene3597	4160740	4163187	2448	-	FJOH_RS18025	Fjoh_3484	722.8	26.272	0.0363476	4163187
gene3598	4163212	4163958	747	-	FJOH_RS18030	Fjoh_3485	254.171	67.9107	0.267185	4163958
gene3599	4163972	4164400	429	-	FJOH_RS18035	Fjoh_3486	193.276	218.603	1.13104	4164400
gene3600	4164402	4165325	924	-	FJOH_RS18040	Fjoh_3487	218.429	83.7731	0.383526	4165345
gene3601	4165388	4166245	858	-	FJOH_RS18045	Fjoh_3488	121.349	288.001	2.37332	4166263
gene3602	4166451	4167551	1101	+	FJOH_RS18050	Fjoh_3489	473.483	78.8161	0.16646	4166434	TATCTTTG	-5	4166429	18
gene3605	4169155	4169439	285	+	FJOH_RS18065	Fjoh_3492	221.076	40.6473	0.183861	4169155
gene3606	4169697	4171112	1416	+	FJOH_RS18070	Fjoh_3493	525.994	85.2602	0.162094	4169678	TATATTTG	-3	4169675
gene3607	4171222	4171524	303	+	FJOH_RS18075	Fjoh_3494	186.657	30.2376	0.161995	4171113
gene3608	4171624	4172097	474	+	FJOH_RS18080	Fjoh_3495	100.61	32.7161	0.325179	4171619
gene3612	4174408	4175529	1122	+	FJOH_RS18100	Fjoh_3499	330.952	225.543	0.681496	4174408
gene3616	4177849	4178343	495	+	FJOH_RS18120	Fjoh_3503	99.2857	205.715	2.07195	4177838	TAACTTTG	-8	4177830
gene3617	4178433	4179185	753	+	FJOH_RS18125	Fjoh_3504	662.787	1211.98	1.82862	4178433
gene3620	4182848	4183681	834	+	FJOH_RS18140	Fjoh_3507	312.86	190.348	0.608413	4182800
gene3621	4183714	4183989	276	+	FJOH_RS18145	Fjoh_3508	938.581	172.503	0.183791	4183687
gene3623	4185335	4186012	678	+	FJOH_RS18155	Fjoh_3510	1479.14	40.1516	0.0271453
gene3626	4187176	4187994	819	+	FJOH_RS18170	Fjoh_3513	329.629	621.11	1.88427	4187123
gene3627	4188014	4188919	906	+	FJOH_RS18175	Fjoh_3514	366.695	365.33	0.996276	4187995
gene3640	4207002	4207427	426	-	FJOH_RS18240	Fjoh_3527	154.886	2.97419	0.0192025	4207432
gene3644	4212504	4213196	693	-	FJOH_RS18260	Fjoh_3531	121.349	18.3408	0.151141	4213197
gene3649	4225242	4225535	294	-	FJOH_RS18285	Fjoh_3536	52.5111	0.991397	0.0188798	4225535
gene3662	4236854	4237324	471	-	FJOH_RS18350	Fjoh_3549	166.359	2.97419	0.0178782	4237324
gene3667	4242701	4242877	177	+	FJOH_RS18375	Fjoh_3554	601.451	81.7903	0.135988	4242677	TATATTTG	-4	4242673	24
gene3668	4242898	4243227	330	-	FJOH_RS18380		672.937	15.3667	0.0228352
gene3672	4250861	4251130	270	-	FJOH_RS18400	Fjoh_3559	89.5778	52.544	0.586575	4251157
gene3679	4257820	4258110	291	+	FJOH_RS18435	Fjoh_3566	195.924	73.3634	0.374449	4257818	TAATTTTG	-3	4257815
gene3680	4258185	4258631	447	-	FJOH_RS18440	Fjoh_3567	200.778	5.45268	0.0271578	4258663
gene3697	4276985	4277170	186	+	FJOH_RS07125	Fjoh_1371	52.0698	27.2634	0.523593
gene3703	4282190	4283146	957	-	FJOH_RS18555	Fjoh_3587	141.206	52.544	0.372108	4283146
gene3708	4285859	4286596	738	-	FJOH_RS18580	Fjoh_3591	228.137	27.2634	0.119505
gene3709	4286593	4287852	1260	-	FJOH_RS18585	Fjoh_3592	1711.24	95.6698	0.0559066
gene3710	4287849	4288403	555	-	FJOH_RS18590	Fjoh_3593	82.5175	30.2376	0.366439	4288482	TATATTTG	-5	4288487	80
gene3731	4310277	4310825	549	-	FJOH_RS18695	Fjoh_3612	112.083	5.94838	0.0530714	4310777
gene3732	4310797	4311513	717	-	FJOH_RS18700	Fjoh_3613	112.524	0	0	4311604
gene3733	4311787	4312239	453	-	FJOH_RS18705	Fjoh_3614	1310.13	143.257	0.109346
gene3734	4312236	4312748	513	-	FJOH_RS18710	Fjoh_3615	975.648	437.206	0.448119	4312805
gene3742	4319503	4319733	231	-	FJOH_RS18750		336.248	8.42688	0.0250615
gene3748	4324305	4324712	408	+	FJOH_RS18780	Fjoh_3628	176.067	108.558	0.616573	4324285
gene3761	4333614	4334237	624	-	FJOH_RS18845	Fjoh_3640	775.752	38.6645	0.0498413	4334238	TATCTTTG	-5	4334243	2
gene3765	4337932	4338495	564	-	FJOH_RS18865	Fjoh_3644	193.717	6.93978	0.0358242	4338495
gene3780	4352891	4353265	375	+	FJOH_RS18940	Fjoh_3659	109.876	16.3581	0.148877
gene3785	4357593	4358027	435	-	FJOH_RS18965	Fjoh_3663	190.187	14.3753	0.0755847	4358035
gene3791	4363506	4363976	471	-	FJOH_RS18995	Fjoh_3668	559.971	214.142	0.382416
gene3792	4363982	4364494	513	-	FJOH_RS19000	Fjoh_3669	73.2508	14.871	0.203014	4364512	TACATTTG	-4	4364516	18
gene3796	4368250	4368813	564	-	FJOH_RS19020	Fjoh_3673	123.997	2.97419	0.023986	4368970
gene3800	4370908	4371324	417	+	FJOH_RS19040	Fjoh_3677	90.9016	46.5957	0.512595	4370902
gene3809	4377531	4378226	696	-	FJOH_RS19085		591.302	20.8193	0.0352093
gene3810	4378411	4380195	1785	-	FJOH_RS19090	Fjoh_3687	305.359	74.3548	0.2435	4380197
gene3821	4389529	4389750	222	-	FJOH_RS19145		233.873	3.46989	0.0148366
gene3831	4397625	4398080	456	-	FJOH_RS19195	Fjoh_3705	1604.02	37.1774	0.0231777
gene3834	4399792	4400886	1095	-	FJOH_RS19210	Fjoh_3708	261.232	128.882	0.493361	4400890
gene3847	4412436	4412852	417	+	FJOH_RS19275	Fjoh_3720	104.14	167.05	1.6041	4412421
gene3855	4418184	4418906	723	-	FJOH_RS19315	Fjoh_3728	324.775	136.317	0.419728	4418906
gene3860	4431715	4432167	453	+	FJOH_RS19340	Fjoh_3734	337.13	8.92257	0.0264663	4431715
gene3868	4439982	4440665	684	-	FJOH_RS19380	Fjoh_3742	131.057	67.415	0.514394	4440665
gene3871	4443063	4443974	912	-	FJOH_RS19395	Fjoh_3745	179.597	10.9054	0.0607214	4443975
gene3875	4446719	4447537	819	+	FJOH_RS19415	Fjoh_3749	142.53	3.96559	0.0278228	4446695
gene3877	4448878	4449330	453	-	FJOH_RS19425	Fjoh_3751	686.616	30054.7	43.7722	4449390	TAATTTTG	-15	4449405
gene3890	4460701	4461000	300	+	FJOH_RS19490	Fjoh_3763	61.3365	8.42688	0.137388	4460679
gene3893	4463484	4463804	321	+	FJOH_RS19505		138.117	40.1516	0.290706
gene3901	4473392	4473598	207	-	FJOH_RS19545		108.111	22.3064	0.206329
gene3907	4481780	4482025	246	-	FJOH_RS19575	Fjoh_3780	308.889	165.563	0.535996	4482062	TATATTTG	-3	4482065
gene3938	4517872	4518309	438	+	FJOH_RS19730	Fjoh_3809	97.0794	11.8968	0.122547	4517858
gene3945	4522923	4523285	363	+	FJOH_RS19765	Fjoh_3816	60.0127	67.415	1.12335	4522826	TAATTTTG	-4	4522822	97
gene3950	4529457	4529912	456	-	FJOH_RS19790	Fjoh_3821	67.5143	87.7386	1.29956
gene3967	4547105	4547557	453	-	FJOH_RS19875	Fjoh_3837	326.981	85.7559	0.262266	4547606
gene3976	4560157	4560504	348	-	FJOH_RS19920	Fjoh_3846	111.2	15.3667	0.138189	4560540
gene3990	4575835	4576911	1077	+	FJOH_RS19990	Fjoh_3860	200.778	29.7419	0.148133	4575835
gene4027	4641739	4642197	459	-	FJOH_RS20170	Fjoh_3896	67.9556	12.8882	0.189656	4642197	TACTTTTG	-6	4642203
gene4047	4662631	4663053	423	-	FJOH_RS20270	Fjoh_3916	156.21	18.3408	0.117412	4663070
gene4048	4663186	4663965	780	-	FJOH_RS20275	Fjoh_3917	123.114	54.0311	0.43887	4663971
gene4065	4687867	4688244	378	-	FJOH_RS20360	Fjoh_3934	177.39	12.8882	0.0726542	4688245	TAAATTTG	-4	4688249	1
gene4068	4691612	4692214	603	-	FJOH_RS20375	Fjoh_3937	108.111	255.78	2.3659	4692225
gene4085	4724991	4726127	1137	-	FJOH_RS20460	Fjoh_3954	240.051	42.6301	0.177588	4726122
gene4087	4726863	4727252	390	+	FJOH_RS20470	Fjoh_3956	121.349	7.43548	0.0612734	4726863
gene4092	4731561	4733216	1656	-	FJOH_RS20495	Fjoh_3961	2256.65	21.315	0.00944542	4733216	TAATCTTG	-18	4733234
gene4097	4735355	4736596	1242	+	FJOH_RS20520	Fjoh_3965	281.971	103.601	0.367417	4735355
gene4107	4760650	4760979	330	-	FJOH_RS20570	Fjoh_3975	47.6571	2.97419	0.0624081	4760998	TATTTTTG	-4	4761002	19
gene4116	4768322	4769134	813	-	metQ	Fjoh_3984	243.14	410.438	1.68808	4769134
gene4132	4782776	4783588	813	+	FJOH_RS20695	Fjoh_4000	127.527	10.9054	0.0855142	4782776	TAATTTTG	-5	4782771	1
gene4133	4783860	4784627	768	-	FJOH_RS20700	Fjoh_4001	128.851	20.8193	0.161577
gene4145	4794859	4795092	234	+	FJOH_RS20760	Fjoh_4013	110.317	31.229	0.283083	4794532	TATCTTCG	-5	4794527	328
gene4163	4812392	4812877	486	-	FJOH_RS20850	Fjoh_4032	119.584	8.42688	0.0704682	4812877
gene4166	4813957	4814439	483	+	FJOH_RS20865	Fjoh_4035	202.102	141.77	0.701478	4813957
gene4170	4820954	4822063	1110	+	FJOH_RS20885	Fjoh_4040	167.683	40.6473	0.242406	4820934	TATATTTG	-4	4820930	20
gene4174	4824592	4825854	1263	+	FJOH_RS20905	Fjoh_4044	600.127	40.6473	0.0677311	4824592
gene4191	4846926	4847114	189	-	FJOH_RS20990		97.5206	53.5354	0.548965
gene4192	4847226	4847426	201	-	FJOH_RS20995		140.324	29.2462	0.208419
gene4195	4849994	4850560	567	+	FJOH_RS21010	Fjoh_4064	118.702	4.46129	0.0375841	4849989
gene4196	4850803	4852500	1698	-	FJOH_RS21015	Fjoh_4065	586.889	517.014	0.880939	4852500
gene4197	4852513	4853487	975	-	FJOH_RS21020	Fjoh_4066	150.473	395.072	2.62553	4853508
gene4199	4855841	4856311	471	+	FJOH_RS21030	Fjoh_4068	79.8698	187.87	2.3522	4855712
gene4215	4886574	4887992	1419	-	FJOH_RS21110	Fjoh_4084	726.771	34.2032	0.0470618	4887992
gene4216	4887958	4888167	210	+	FJOH_RS21115		83.8413	1.4871	0.017737
gene4238	4934550	4935368	819	-	FJOH_RS21225	Fjoh_4106	1309.25	57.501	0.0439191	4935369
gene4242	4938713	4938928	216	+	FJOH_RS21245	Fjoh_4109	206.956	3.96559	0.0191615	4938676
gene4243	4938984	4939544	561	-	FJOH_RS21250	Fjoh_4110	235.197	21.8107	0.092734
gene4264	4964572	4967745	3174	-	FJOH_RS21355	Fjoh_4131	457.156	69.3978	0.151803
gene4268	4970966	4971259	294	+	FJOH_RS21375	Fjoh_4135	66.1905	22.3064	0.337004	4970960
gene4277	4978196	4978810	615	-	FJOH_RS21420	Fjoh_4144	249.317	324.683	1.30229	4978810
gene4284	4983803	4984264	462	-	FJOH_RS21455	Fjoh_4151	78.546	54.5268	0.694202	4984486
gene4298	4993332	4993556	225	+	FJOH_RS21525	Fjoh_4165	75.0159	69.3978	0.925108	4993319
gene4299	4993716	4994096	381	-	FJOH_RS21530	Fjoh_4166	102.375	13.3839	0.130734	4994105
gene4306	5003769	5005694	1926	-	FJOH_RS21565	Fjoh_4173	6611.99	64.9365	0.00982103	5005694
gene4324	5031521	5032705	1185	+	FJOH_RS21655	Fjoh_4191	202.984	317.247	1.56292	5031521
gene4332	5049679	5050242	564	+	FJOH_RS21695	Fjoh_4199	670.73	751.975	1.12113	5049656
gene4340	5058273	5058605	333	+	FJOH_RS21735	Fjoh_4207	1365.73	966.117	0.707399	5058236
gene4347	5064423	5065697	1275	-	FJOH_RS21770	Fjoh_4214	1327.78	195.305	0.147091	5065697
gene4350	5069624	5070664	1041	+	FJOH_RS21785	Fjoh_4217	563.06	37.1774	0.0660274	5069600
gene4360	5090118	5090294	177	-	FJOH_RS21835	Fjoh_4227	5290.83	881.352	0.166581	5090320
gene4401	5148306	5149709	1404	-	FJOH_RS22040	Fjoh_4262	753.689	96.6612	0.128251	5149709
gene4420	5171726	5172184	459	-	FJOH_RS22135	Fjoh_4281	90.019	25.2806	0.280836	5172198
gene4424	5175571	5178858	3288	+	FJOH_RS22155	Fjoh_4285	1718.75	202.741	0.117959	5175571
gene4425	5178967	5180052	1086	+	FJOH_RS22160	Fjoh_4286	314.184	195.801	0.623204	5178967
gene4429	5182064	5182297	234	-	FJOH_RS22180	Fjoh_4289	77.2222	9.91397	0.128382	5182449
gene4438	5193827	5194420	594	+	FJOH_RS22225	Fjoh_4298	144.295	129.873	0.900051	5193795	TACATTTG	-4	5193791	32
gene4442	5201097	5201558	462	+	FJOH_RS22245	Fjoh_4302	108.552	34.2032	0.315085	5201090	TAATTTTG	-18	5201072
gene4445	5203523	5203903	381	+	FJOH_RS22260	Fjoh_4305	68.3968	61.4666	0.898677	5203490	TACATTTG	-5	5203485	34
gene4446	5203915	5204124	210	+	FJOH_RS22265	Fjoh_4306	93.9905	0.991397	0.0105478	5203904
gene4463	5222607	5223782	1176	-	FJOH_RS22355	Fjoh_4324	241.375	54.0311	0.223848	5223798	TATATTTG	-2	5223800
gene4476	5242931	5244049	1119	-	FJOH_RS22420	Fjoh_4337	159.74	164.572	1.03025
gene4480	5245615	5245863	249	+	FJOH_RS22440	Fjoh_4341	125.762	30.2376	0.240435	5245594
gene4481	5246067	5246507	441	+	FJOH_RS22445	Fjoh_4342	1760.67	400.524	0.227485	5245998	TACCTTTG	-2	5245996
gene4482	5246767	5247528	762	+	FJOH_RS22450	Fjoh_4343	273.146	1507.92	5.52055	5246737	TACTTTTG	-5	5246732	31
gene4483	5247601	5247933	333	+	FJOH_RS22455		239.168	133.343	0.557528
gene4487	5250416	5250670	255	-	FJOH_RS22475	Fjoh_4346	71.4857	8.42688	0.117882	5250694
gene4491	5252193	5252495	303	-	FJOH_RS22495	Fjoh_4348	501.283	6.44408	0.0128552	5252495
gene4509	5269016	5269192	177	+	FJOH_RS22585	Fjoh_4365	1792	153.171	0.085475	5268968
gene4510	5269564	5270205	642	-	FJOH_RS22590	Fjoh_4366	97.0794	15.3667	0.15829
gene4514	5273324	5274121	798	-	FJOH_RS22610	Fjoh_4370	175.625	26.272	0.149591	5274124
gene4515	5274125	5274637	513	-	FJOH_RS22615	Fjoh_4371	183.568	68.4064	0.372648	5274771
gene4516	5274970	5275233	264	-	FJOH_RS22620	Fjoh_4372	90.4603	29.2462	0.323304	5275246
gene4520	5283347	5283616	270	-	FJOH_RS22640	Fjoh_4376	172.095	84.7645	0.492544	5283629
gene4522	5285413	5285703	291	-	FJOH_RS22650	Fjoh_4378	73.6921	39.6559	0.53813	5285735
gene4543	5307712	5308038	327	+	FJOH_RS22755	Fjoh_4401	48.5397	12.8882	0.265518	5307622	TATATTTG	-5	5307617	91
gene4544	5308472	5310259	1788	+	FJOH_RS22760	Fjoh_4402	472.6	17.3495	0.0367106	5308463
gene4548	5313337	5314563	1227	-	nhaA	Fjoh_4405	2183.84	119.959	0.0549302	5314563
gene4549	5315075	5315416	342	+	FJOH_RS22785	Fjoh_4406	325.216	28.2548	0.0868802	5315023	TAAATTTG	-5	5315018	53
gene4555	5324649	5325803	1155	-	FJOH_RS22815	Fjoh_4412	436.857	386.149	0.883926	5325819
gene4556	5325873	5326325	453	-	FJOH_RS22820	Fjoh_4413	779.724	24394.8	31.2865	5326383
gene4559	5328357	5329487	1131	-	FJOH_RS22835	Fjoh_4416	160.181	19.8279	0.123785
gene4560	5329477	5329849	373	-	FJOH_RS22840		97.9619	0.495699	0.00506012
gene4576	5347414	5348892	1479	-	FJOH_RS22920	Fjoh_4433	210.044	28.7505	0.136878
gene4603	5377919	5378314	396	+	FJOH_RS23055		659.257	123.925	0.187976
gene4619	5399136	5399879	744	-	FJOH_RS23135	Fjoh_4476	222.841	69.8935	0.313647	5399880
gene4620	5399881	5400159	279	-	FJOH_RS23140	Fjoh_4477	165.476	85.7559	0.518237	5400173	TATTTTTG	-2	5400175
gene4629	5411257	5411889	633	+	FJOH_RS23185	Fjoh_4487	115.613	928.939	8.03492	5411245	TACTTTTG	-14	5411231
gene4643	5434482	5435171	690	-	FJOH_RS23255	Fjoh_4501	190.629	651.348	3.41684	5435178
gene4645	5435976	5436851	876	+	FJOH_RS23265	Fjoh_4503	306.241	53.5354	0.174815	5435973	TATATTTG	-12	5435961
gene4646	5436913	5438301	1389	-	FJOH_RS23270	Fjoh_4504	468.629	734.625	1.56761	5438322	TATATTTG	-5	5438327	22
gene4649	5440904	5442688	1785	+	FJOH_RS23285	Fjoh_4507	342.425	55.5182	0.162132	5440883	TAAATTTG	-7	5440876
gene4650	5442752	5443705	954	+	FJOH_RS23290	Fjoh_4508	251.965	49.5699	0.196733	5442744
gene4652	5447357	5448085	729	+	FJOH_RS23300	Fjoh_4510	496.87	815.92	1.64212	5447162
gene4654	5451323	5453737	2415	+	FJOH_RS23310	Fjoh_4512	871.508	860.533	0.987407	5451300	TAATTTCG	-5	5451295	24
gene4655	5453881	5454615	735	-	FJOH_RS23315	Fjoh_4513	400.673	97.1569	0.242484	5454629	TACATTTG	-8	5454637
gene4658	5457911	5458729	819	+	FJOH_RS23330	Fjoh_4516	327.422	80.7989	0.246773	5457858
gene4659	5458726	5459334	609	+	FJOH_RS23335	Fjoh_4517	386.552	296.428	0.76685
gene4664	5464343	5464537	195	+	FJOH_RS23360	Fjoh_4522	42.8032	1.4871	0.0347426	5464343
gene4665	5464652	5465899	1248	-	FJOH_RS23365	Fjoh_4523	403.762	11.8968	0.0294648	5465947
gene4668	5466378	5466671	294	+	FJOH_RS23370	Fjoh_4524	74.5746	19.3322	0.259234	5466353
gene4669	5466740	5467033	294	-	FJOH_RS23375	Fjoh_4525	150.032	4.95699	0.0330396
gene4670	5467026	5467274	249	-	FJOH_RS23380	Fjoh_4526	45.8921	11.4011	0.248432	5467286
gene4674	5469225	5470310	1086	+	FJOH_RS23400	Fjoh_4530	484.956	330.135	0.680754	5469211	TATATTTG	-6	5469205
gene4675	5470571	5470987	417	+	FJOH_RS23405	Fjoh_4531	67.073	8.92257	0.133028	5470571
gene4677	5471740	5472300	561	-	FJOH_RS23415	Fjoh_4533	118.26	13.3839	0.113173	5472300
gene4678	5472414	5473304	891	-	FJOH_RS23420	Fjoh_4534	259.025	185.887	0.71764	5473304
gene4679	5473341	5475419	2079	-	FJOH_RS23425	Fjoh_4535	324.333	174.982	0.539512	5475419
gene4680	5475425	5475910	486	-	FJOH_RS23430	Fjoh_4536	132.822	155.649	1.17186	5475910
gene4685	5487820	5488320	501	-	FJOH_RS23455	Fjoh_4541	7524.09	272.139	0.036169	5488478
gene4688	5490263	5490595	333	-	FJOH_RS23470	Fjoh_4544	353.457	85.2602	0.241218	5490635
gene4689	5490869	5491795	927	-	FJOH_RS23475	Fjoh_4545	1739.93	123.429	0.0709392	5491803
gene4691	5492599	5493138	540	-	FJOH_RS23485	Fjoh_4547	365.813	119.959	0.327925	5493159	TATATTTG	-4	5493163	21
gene4694	5494704	5496323	1620	-	FJOH_RS23500	Fjoh_4550	382.14	461.495	1.20766	5496344	TACTTTTG	-5	5496349	22
gene4696	5497586	5497816	231	-	FJOH_RS23510	Fjoh_4552	58.2476	4.95699	0.0851019	5497817	GACTTTTG	-4	5497821	1
gene4707	5519738	5520790	1053	+	FJOH_RS23565	Fjoh_4563	149.149	1.98279	0.013294
gene4708	5520780	5521481	702	+	FJOH_RS23570	Fjoh_4564	148.267	42.1344	0.28418
gene4709	5521649	5523115	1467	+	FJOH_RS23575	Fjoh_4565	396.702	696.456	1.75562	5521607
gene4711	5523814	5524470	657	-	FJOH_RS23585	Fjoh_4567	1735.96	1087.56	0.626492	5524509
gene4713	5524825	5525628	804	-	FJOH_RS23595	Fjoh_4568	163.27	95.1741	0.582925	5525782
gene4715	5525972	5527021	1050	+	FJOH_RS23600	Fjoh_4569	261.232	255.285	0.977235	5525972
gene4717	5528530	5529411	882	-	FJOH_RS23610	Fjoh_4571	1901.87	1644.73	0.864794	5529452
gene4721	5534227	5535507	1281	-	FJOH_RS23630	Fjoh_4575	507.46	192.827	0.379984	5535518
gene4724	5537788	5538285	498	+	FJOH_RS23645	Fjoh_4578	463.333	650.852	1.40472	5537747
gene4725	5538495	5538920	426	-	FJOH_RS23650	Fjoh_4579	73.2508	91.7042	1.25192	5538920
gene4727	5540276	5540758	483	-	FJOH_RS23660	Fjoh_4581	297.857	167.546	0.562505	5540758
gene4728	5540850	5541641	792	-	FJOH_RS23665	Fjoh_4582	191.07	224.551	1.17523	5541649
gene4729	5541748	5543079	1332	-	FJOH_RS23670	Fjoh_4583	467.305	261.233	0.559021	5543085
gene4730	5543086	5544051	966	-	FJOH_RS23675	Fjoh_4584	305.359	186.878	0.611996	5544067	TAATTTTG	-3	5544070
gene4731	5544103	5545224	1122	-	FJOH_RS23680	Fjoh_4585	241.375	250.328	1.03709	5545333	TATTTTTG	-5	5545338	110
gene4732	5545307	5548042	2736	+	FJOH_RS23685	Fjoh_4586	390.083	96.6612	0.247797	5545274
gene4733	5548068	5548448	381	+	FJOH_RS23690	Fjoh_4587	579.829	347.98	0.600144	5548068
gene4734	5548429	5548803	375	-	FJOH_RS23695	Fjoh_4588	532.171	48.5785	0.0912835
gene4735	5548814	5549665	852	-	FJOH_RS23700	Fjoh_4589	173.419	333.109	1.92084	5549665
gene4736	5549791	5550795	1005	-	FJOH_RS23705	Fjoh_4590	379.051	2674.79	7.05655	5550874
gene4737	5550890	5551876	987	-	FJOH_RS23710	Fjoh_4591	247.994	446.129	1.79895	5551890
gene4738	5552186	5556670	4485	-	FJOH_RS23715	Fjoh_4592	635.87	35.6903	0.0561283
gene4739	5556875	5557897	1023	+	FJOH_RS23720	Fjoh_4593	174.743	187.87	1.07512	5556860
gene4747	5564132	5564809	678	-	FJOH_RS23760	Fjoh_4601	113.848	39.1602	0.34397	5564810
gene4755	5573086	5573517	432	+	FJOH_RS23800	Fjoh_4609	123.556	21.8107	0.176526	5573061	TATATTCG	-5	5573056	26
gene4757	5574882	5575865	984	-	FJOH_RS23810	Fjoh_4611	151.797	30.2376	0.199198	5575979
gene4761	5576482	5577660	1179	+	FJOH_RS23830	Fjoh_4612	351.692	1531.21	4.35385	5576460	TAAATTTG	-4	5576456	22
gene4762	5577728	5578489	762	+	FJOH_RS23835	Fjoh_4613	109.876	120.455	1.09628
gene4764	5579714	5580559	846	-	FJOH_RS23845	Fjoh_4615	567.032	186.383	0.328699	5580578	TATATTTG	-3	5580581
gene4768	5582970	5583434	465	+	FJOH_RS23865	Fjoh_4619	98.4032	9.91397	0.100748	5582951
gene4777	5594601	5595260	660	+	FJOH_RS23910	Fjoh_4628	259.025	171.016	0.660229	5594550
gene4785	5606094	5607101	1008	-	FJOH_RS07150	Fjoh_1376	169.448	13.3839	0.0789852
gene4786	5607088	5608002	915	-	FJOH_RS23955	Fjoh_4637	138.117	19.8279	0.143559
gene4806	5633823	5635076	1254	-	rocD	Fjoh_4657	445.241	441.172	0.99086	5635094	TATTTTTG	-5	5635099	19
gene4807	5635271	5635723	453	+	FJOH_RS24060	Fjoh_4658	131.057	24.7849	0.189115	5635252
gene4812	5640865	5641281	417	+	FJOH_RS24085	Fjoh_4663	18819.7	353.929	0.0188063	5640850	TATTTTTG	-3	5640847
gene4815	5643062	5643556	495	-	FJOH_RS24100	Fjoh_4666	147.384	26.272	0.178255	5643598
gene4816	5643812	5644546	735	+	FJOH_RS24105	Fjoh_4667	131.498	35.6903	0.271412	5643685
gene4822	5655454	5656143	690	-	FJOH_RS24135	Fjoh_4673	366.254	528.415	1.44275	5656167
gene4823	5656475	5657239	765	+	FJOH_RS24140	Fjoh_4674	109.435	22.8021	0.208363
gene4825	5658421	5659809	1389	+	FJOH_RS24150	Fjoh_4676	817.673	3745.99	4.58129	5658337	TAAATTCG	-5	5658332	85
gene4840	5670132	5671022	891	+	FJOH_RS24225	Fjoh_4691	153.562	1.4871	0.00968401	5670094	TAGATTTG	-17	5670077
gene4852	5679124	5679591	468	+	FJOH_RS24285	Fjoh_4703	215.34	54.5268	0.253213	5679124
gene4858	5684380	5685807	1428	+	FJOH_RS24315	Fjoh_4709	636.311	197.784	0.310829	5684365
gene4860	5687162	5687980	819	+	FJOH_RS24325	Fjoh_4711	138.117	335.092	2.42614	5687158
gene4863	5690411	5691205	795	+	FJOH_RS24340	Fjoh_4714	211.368	81.2946	0.384611	5690361
gene4869	5698486	5698917	432	-	FJOH_RS24370	Fjoh_4719	81.6349	58.9881	0.722585	5698924
gene4875	5705859	5709512	3654	+	FJOH_RS24400	Fjoh_4724	1046.69	758.915	0.72506	5705833	TAAATTTG	-4	5705829	26
gene4881	5716805	5717350	546	-	FJOH_RS24430	Fjoh_4730	291.679	109.054	0.373882	5717367
gene4882	5717495	5717995	501	-	FJOH_RS24435	Fjoh_4731	344.632	15.3667	0.0445886	5718001
gene4890	5728591	5728989	399	+	FJOH_RS24475	Fjoh_4739	682.644	92.6956	0.135789	5728583
gene4899	5740310	5740957	648	+	FJOH_RS24520	Fjoh_4748	98.4032	15.3667	0.15616	5740310
gene4908	5754877	5755971	1095	+	FJOH_RS24565	Fjoh_4757	335.365	471.905	1.40714	5754857
gene4909	5756042	5756527	486	-	FJOH_RS24570	Fjoh_4758	191.07	357.894	1.87311	5756570
gene4912	5757847	5758374	528	+	FJOH_RS24585	Fjoh_4761	215.781	642.425	2.97721	5757824
gene4913	5758484	5759686	1203	+	FJOH_RS24590	Fjoh_4762	212.251	20.3236	0.095753	5758470	TAGCTTTG	-6	5758464
gene4914	5759723	5760358	636	-	FJOH_RS24595	Fjoh_4763	477.454	1027.58	2.15221	5760418
gene4915	5760485	5762134	1650	-	FJOH_RS24600	Fjoh_4764	10308.9	360.869	0.0350054	5762134
gene4916	5762214	5762519	306	-	FJOH_RS24605	Fjoh_4765	213.575	44.6129	0.208887	5762519
gene4917	5762629	5763108	480	-	FJOH_RS24610	Fjoh_4766	1421.33	424.814	0.298885	5763134	TAAATTTG	-4	5763138	26
gene4919	5764196	5764393	198	-	FJOH_RS24620		545.41	123.925	0.227214
gene4921	5765536	5766606	1071	+	FJOH_RS24630	Fjoh_4770	435.092	1428.11	3.28231	5765455	TAATTTTG	-6	5765449
gene4923	5767029	5767406	378	-	FJOH_RS24640	Fjoh_4772	84.7238	5.94838	0.0702091	5767424
gene4924	5767662	5768042	381	-	FJOH_RS24645	Fjoh_4773	189.746	220.09	1.15992	5768057
gene4925	5768125	5768313	189	+	FJOH_RS24650		41.0381	35.1946	0.857608
gene4929	5770654	5771112	459	+	FJOH_RS24670	Fjoh_4777	128.41	130.864	1.01912	5770647
gene4930	5771187	5772248	1062	-	FJOH_RS24675	Fjoh_4778	172.537	136.317	0.790077	5772269
gene4931	5772488	5773765	1278	+	FJOH_RS24680	Fjoh_4779	274.029	71.3806	0.260486	5772465
gene4932	5773901	5775874	1974	+	FJOH_RS24685	Fjoh_4780	600.127	147.222	0.245319	5773884	TAAATTTG	-9	5773875
gene4935	5778478	5779431	954	-	FJOH_RS24700	Fjoh_4783	135.911	65.4322	0.481434
gene4938	5782573	5782746	174	-	FJOH_RS24715		5558.68	559.148	0.10059
gene4940	5784592	5785794	1203	-	FJOH_RS24725	Fjoh_4787	299.622	363.347	1.21268	5785796
gene4952	5799423	5800832	1410	+	FJOH_RS24785	Fjoh_4799	290.356	1468.26	5.05676	5799406
gene4954	5802379	5803095	717	+	FJOH_RS24795	Fjoh_4801	256.378	305.846	1.19295
gene4957	5805762	5806874	1113	-	FJOH_RS24810	Fjoh_4804	159.298	58.4924	0.367188	5806878
gene4959	5809230	5810369	1140	-	FJOH_RS24820	Fjoh_4806	2314.02	133.839	0.0578382	5810369
gene4960	5810663	5811967	1305	-	FJOH_RS24825	Fjoh_4807	251.965	209.68	0.832181	5811967
gene4963	5816251	5817072	822	-	FJOH_RS24840	Fjoh_4810	116.937	177.956	1.52182
gene4964	5817211	5820126	2916	-	FJOH_RS24845	Fjoh_4811	720.594	146.727	0.203619	5820150
gene4965	5820361	5822289	1929	-	FJOH_RS24850	Fjoh_4812	394.937	1824.17	4.6189	5822319	TATATTTG	-3	5822322
gene4966	5822483	5823178	696	-	FJOH_RS24855	Fjoh_4813	419.648	190.844	0.454772	5823198	TATATTTG	-5	5823203	21
gene4967	5823423	5826710	3288	+	FJOH_RS24860	Fjoh_4814	650.432	2426.44	3.73051	5823402	TATATTTG	-10	5823392
gene4968	5826735	5828468	1734	+	FJOH_RS24865	Fjoh_4815	278.883	1019.16	3.65443	5826735
gene4972	5832796	5835789	2994	+	FJOH_RS24885	Fjoh_4819	3008.58	165.563	0.0550304	5832795
gene4973	5835873	5837144	1272	+	FJOH_RS24890	Fjoh_4820	269.616	176.964	0.656357	5835857
gene4993	5856397	5857833	1437	-	FJOH_RS24990	Fjoh_4840	562.619	1784.02	3.17092	5857836
gene5008	5874021	5874227	207	+	FJOH_RS25065	Fjoh_4853	45.8921	16.3581	0.356446	5874021
gene5011	5875178	5875387	210	+	FJOH_RS25080	Fjoh_4856	34.419	4.46129	0.129617	5875178
gene5013	5877056	5877262	207	+	FJOH_RS25090		29.1238	3.96559	0.136163
gene5015	5877959	5878141	183	+	FJOH_RS25100		257.26	73.8591	0.287099
gene5022	5887362	5887739	378	-	FJOH_RS25135	Fjoh_4864	333.159	67.415	0.202351	5887742	TACTTTCG	-5	5887747	4
gene5025	5889209	5889601	393	-	FJOH_RS25150	Fjoh_4867	226.371	15.3667	0.0678825	5889601
gene5026	5889619	5891490	1872	-	FJOH_RS25155	Fjoh_4868	316.832	303.368	0.957504	5891497
gene5027	5891706	5893286	1581	-	FJOH_RS25160	Fjoh_4869	365.813	201.254	0.550155	5893294
gene5028	5893360	5893671	312	-	FJOH_RS25165	Fjoh_4870	820.321	408.456	0.497922	5893783	TAAATTTG	-4	5893787	112
gene5032	5896577	5896978	402	-	FJOH_RS25185	Fjoh_4874	300.505	68.9021	0.229288	5896995
gene5036	5899981	5901057	1077	-	FJOH_RS25205	Fjoh_4878	168.565	78.8161	0.467571	5901059
gene5038	5902705	5903295	591	-	FJOH_RS25215	Fjoh_4880	86.4889	62.458	0.722151
gene5039	5903499	5904914	1416	+	FJOH_RS25220	Fjoh_4881	262.997	405.481	1.54177	5903478	TACCTTTG	-6	5903472
gene5042	5906076	5906594	519	+	FJOH_RS25235	Fjoh_4884	195.924	108.558	0.554083	5906060
gene5046	5909894	5910460	567	+	FJOH_RS25255	Fjoh_4888	254.613	672.167	2.63996	5909868
gene5056	5919093	5919830	738	+	FJOH_RS25305	Fjoh_4898	161.946	46.1	0.284663	5919087
gene5058	5920826	5922502	1677	+	FJOH_RS25315	Fjoh_4900	248.876	32.2204	0.129464	5920826
gene5062	5925668	5927257	1590	+	FJOH_RS25335	Fjoh_4904	377.286	164.076	0.434886	5925666
gene5064	5928681	5930114	1434	+	FJOH_RS25345	Fjoh_4906	622.19	104.592	0.168104	5928627	TAAATTTG	-2	5928625
gene5065	5930130	5931155	1026	+	FJOH_RS25350	Fjoh_4907	245.787	236.944	0.96402	5930119
gene5066	5931425	5932192	768	-	FJOH_RS25355	Fjoh_4908	110.759	70.3892	0.635518	5932207
gene5071	5933555	5934892	1338	-	FJOH_RS25380	Fjoh_4913	288.149	48.0828	0.166868	5934894
gene5078	5939918	5940307	390	+	FJOH_RS25415	Fjoh_4919	117.819	31.229	0.265059
gene5079	5940654	5941934	1281	+	FJOH_RS25420	Fjoh_4920	262.556	78.3204	0.2983	5940617	TAATTTTG	-4	5940613	37
gene5081	5942815	5943357	543	+	FJOH_RS25430	Fjoh_4922	495.987	549.234	1.10735	5942789
gene5082	5943474	5943833	360	+	FJOH_RS25435	Fjoh_4923	145.178	2.47849	0.0170721	5943383
gene5083	5943877	5944935	1059	+	FJOH_RS25440	Fjoh_4924	4448.44	557.661	0.125361	5943877
gene5086	5946657	5949026	2370	+	FJOH_RS25455	Fjoh_4927	571.003	177.46	0.310787	5946639	TAATTTTG	-5	5946634	19
gene5087	5949156	5950331	1176	-	FJOH_RS25460	Fjoh_4928	252.848	134.334	0.531286	5950346
gene5093	5958093	5960417	2325	+	FJOH_RS25490	Fjoh_4934	1394.85	102.114	0.0732076	5958093
gene5094	5960533	5962329	1797	-	FJOH_RS25495	Fjoh_4935	655.727	747.018	1.13922	5962344	TACTTTTG	-5	5962349	16
gene5096	5964215	5964625	411	+	FJOH_RS25505	Fjoh_4937	62.6603	10.9054	0.174039	5964212
gene5097	5964785	5965036	252	-	FJOH_RS25510	Fjoh_4938	8819.66	1011.23	0.114656	5965189
gene5100	5965457	5966935	1479	-	FJOH_RS25525	Fjoh_4939	372.432	759.906	2.04039	5966985	TAGTTTTG	-5	5966990	51
gene5101	5967038	5968075	1038	+	FJOH_RS25530	Fjoh_4940	587.771	776.76	1.32153	5966975
gene5102	5968125	5969630	1506	+	FJOH_RS25535	Fjoh_4941	316.39	560.635	1.77197	5968119
gene5103	5969791	5971104	1314	+	FJOH_RS25540	Fjoh_4942	227.254	196.297	0.863776	5969777	TAATTTTG	-6	5969771
gene5105	5971726	5972631	906	+	FJOH_RS25550	Fjoh_4944	285.06	151.684	0.532111	5971717
gene5122	5996762	5996992	231	+	FJOH_RS25635	Fjoh_4961	220.635	44.6129	0.202202	5996753
gene5123	5996992	5997327	336	+	FJOH_RS25640	Fjoh_4962	279.324	11.8968	0.0425913
gene5127	6002947	6003456	510	+	FJOH_RS25660	Fjoh_4966	88.254	14.871	0.168502	6002932
gene5129	6005301	6005717	417	-	FJOH_RS25670	Fjoh_4968	116.054	22.3064	0.192207	6005745	TACCTTTG	-14	6005759
gene5137	6015716	6016135	420	+	FJOH_RS25710	Fjoh_4976	4504.04	2397.2	0.532233	6015694
gene5138	6016277	6016573	297	-	FJOH_RS25715	Fjoh_4977	121.79	24.7849	0.203505
gene5141	6018370	6018549	180	-	FJOH_RS25730		256.378	32.2204	0.125676
gene5142	6018556	6019509	954	-	FJOH_RS25735	Fjoh_4980	296.975	367.808	1.23852	6019710	TATATTTG	-1	6019711
gene5143	6020003	6020185	183	-	FJOH_RS25740	Fjoh_4982	1515.32	675.637	0.445871	6020189
gene5144	6020213	6020449	237	-	FJOH_RS25745	Fjoh_4983	1831.71	1510.89	0.824851	6020482
gene5146	6021936	6022280	345	-	FJOH_RS25755	Fjoh_4985	278	125.907	0.452904
gene5148	6022977	6023747	771	-	FJOH_RS25765	Fjoh_4987	122.232	232.978	1.90604	6023756	TACATTTG	-12	6023768
gene5149	6023954	6025309	1356	-	FJOH_RS25770	Fjoh_4988	442.594	1510.39	3.4126	6025347
gene5157	6033202	6035064	1863	+	FJOH_RS25810	Fjoh_4996	559.971	55.5182	0.0991448	6033111
gene5158	6035158	6035688	531	+	FJOH_RS25815	Fjoh_4997	91.7841	47.0914	0.513067	6035158
gene5160	6036663	6037064	402	+	FJOH_RS25825	Fjoh_4999	105.022	35.6903	0.339836	6036597
gene5164	6039956	6040177	222	+	FJOH_RS25845	Fjoh_5003	4391.52	1057.82	0.240878	6039938	TATTTTTG	-4	6039934	18
gene5165	6040265	6043609	3345	+	secA	Fjoh_5004	1103.17	1263.04	1.14491	6040218
gene5166	6043805	6044209	405	+	FJOH_RS25855	Fjoh_5005	344.632	48.5785	0.140958	6043804
gene5167	6044322	6045122	801	+	FJOH_RS25860	Fjoh_5006	374.638	434.232	1.15907	6044210
gene5168	6045288	6046331	1044	+	FJOH_RS25865	Fjoh_5007	368.902	107.071	0.290242	6045281
gene5169	6046414	6047373	960	+	FJOH_RS25870	Fjoh_5008	481.867	208.689	0.433085	6046414
gene5170	6047475	6048137	663	-	FJOH_RS25875	Fjoh_5009	196.365	134.83	0.686629	6048150	TATTTTTG	-5	6048155	14
gene5176	6052158	6053504	1347	+	FJOH_RS25905	Fjoh_5015	287.708	279.078	0.970006	6052138	TATATTTG	-5	6052133	21
gene5178	6056062	6056700	639	-	FJOH_RS25915	Fjoh_5017	313.302	559.644	1.78628	6056716
gene5180	6057952	6058359	408	+	FJOH_RS25925	Fjoh_5019	193.276	13.3839	0.0692473	6057937	TACATTTG	-5	6057932	16
gene5184	6061180	6063120	1941	-	FJOH_RS25945	Fjoh_5023	505.254	141.274	0.27961	6063142
gene5185	6063163	6063390	228	-	FJOH_RS25950	Fjoh_5024	105.905	77.8247	0.734855	6063390
gene5187	6065086	6065601	516	+	FJOH_RS25960	Fjoh_5026	87.3714	36.186	0.414163	6065072
gene5195	6073787	6074764	978	+	FJOH_RS26000	Fjoh_5034	202.984	26.7677	0.131871	6073787
gene5197	6077028	6077615	588	+	FJOH_RS26010	Fjoh_5036	198.13	214.637	1.08332	6076997	TACATTTG	-4	6076993	31
gene5198	6077729	6078445	717	+	fabG	Fjoh_5037	117.378	312.29	2.66056	6077724
gene5199	6078517	6079026	510	+	FJOH_RS26020	Fjoh_5038	210.044	156.641	0.74575	6078490
gene5200	6079189	6080523	1335	-	FJOH_RS26025	Fjoh_5039	474.365	203.732	0.429484	6080564	TAAATTTG	-5	6080569	42
gene5201	6081011	6081532	522	+	FJOH_RS26030	Fjoh_5040	1168.04	1195.13	1.02319	6080821
gene5204	6083028	6083246	219	-	FJOH_RS26045	Fjoh_5043	67.5143	49.0742	0.726871	6083266
gene5205	6083274	6084089	816	-	FJOH_RS26050	Fjoh_5044	150.473	0.991397	0.00658854	6084113
gene5206	6084116	6084700	585	-	FJOH_RS26390	Fjoh_5045	140.324	5.45268	0.0388579	6084759
gene5210	6088305	6089234	930	-	FJOH_RS26075	Fjoh_5049	181.803	65.4322	0.359907	6089244
gene5211	6089396	6090502	1107	-	FJOH_RS26080	Fjoh_5050	646.46	1955.04	3.02422	6090568
gene5212	6090571	6091149	579	-	FJOH_RS26085	Fjoh_5051	486.721	1872.75	3.84769	6091176
gene5214	6091653	6093080	1428	-	FJOH_RS26095	Fjoh_5052	332.717	322.204	0.968401	6093089
gene5215	6093319	6094563	1245	+	FJOH_RS26100	Fjoh_5053	193.276	18.8365	0.0974592	6093311
gene5216	6094651	6095505	855	-	FJOH_RS26105	Fjoh_5054	909.016	77.8247	0.0856142	6095520
