# Supplementary material for: Global analysis of protein synthesis in Flavobacterium johnsoniae reveals the use of Kozak-like sequences in diverse bacteria
Source: Nucleic Acids Res. 2019 Oct 11;47(20):10477–88. doi: 10.1093/nar/gkz855 (PMC6847099; doi:10.1093/nar/gkz855)
Supplement: gkz855_Supplemental_Files [file gkz855_supplemental_files.zip › Baez-TableS3.xlsx]

## Sheet: All Eco CDS Genes
Gene ID	Start	Stop	Length	Strand	Gene Name	RNA-seq Reads	RNA-seq Reads/Length	Ribo-seq Reads
gene0	190	255	66	+	thrL	601	9.10606	2001
gene1	337	2799	2463	+	thrA	4617	1.87454	23457
gene2	2801	3733	933	+	thrB	1495	1.60236	4052
gene3	3734	5020	1287	+	thrC	2328	1.80886	10207
gene4	5234	5530	297	+	yaaX	53	0.178451	66
gene5	5683	6459	777	-	yaaA	146	0.187902	866
gene6	6529	7959	1431	-	yaaJ	19	0.0132774	38
gene7	8238	9191	954	+	talB	1750	1.83438	14259
gene8	9306	9893	588	+	mog	199	0.338435	1211
gene9	9928	10494	567	-	satP	96	0.169312	376
gene10	10643	11356	714	-	yaaW	4	0.00560224	34
gene11	11382	11786	405	-	yaaI	1	0.00246914	3
gene12	12163	14079	1917	+	dnaK	9503	4.95722	57832
gene13	14168	15298	1131	+	dnaJ	1370	1.21132	5699
gene14	15445	16557	1113	+	insL1	0	0	0
gene15	16751	16960	210	-	mokC	1	0.0047619	2
gene16	16751	16903	153	-	hokC	0	0	0
gene18	17489	18655	1167	+	nhaA	220	0.188518	833
gene19	18715	19620	906	+	nhaR	72	0.0794702	150
gene20	19811	20314	504	-	insB1	0	0	0
gene21	20233	20508	276	-	insA	0	0	0
gene22	20815	21078	264	-	rpsT	7613	28.8371	26485
gene23	21181	21399	219	+	yaaY	6	0.0273973	0
gene24	21407	22348	942	+	ribF	677	0.718684	827
gene25	22391	25207	2817	+	ileS	3345	1.18743	17757
gene26	25207	25701	495	+	lspA	574	1.1596	931
gene27	25826	26275	450	+	fkpB	263	0.584444	598
gene28	26277	27227	951	+	ispH	447	0.470032	1378
gene29	27293	28207	915	+	rihC	55	0.0601093	460
gene30	28374	29195	822	+	dapB	337	0.409976	1981
gene31	29651	30799	1149	+	carA	91	0.0791993	350
gene32	30817	34038	3222	+	carB	237	0.0735568	1175
gene33	34300	34695	396	+	caiF	21	0.0530303	44
gene34	34781	35371	591	-	caiE	6	0.0101523	2
gene35	35377	36162	786	-	caiD	6	0.00763359	15
gene36	36271	37824	1554	-	caiC	23	0.0148005	82
gene37	37898	39115	1218	-	caiB	10	0.00821018	46
gene38	39244	40386	1143	-	caiA	44	0.0384952	67
gene39	40417	41931	1515	-	caiT	3	0.0019802	3
gene40	42403	43173	771	+	fixA	5	0.00648508	17
gene41	43188	44129	942	+	fixB	4	0.00424628	24
gene42	44180	45466	1287	+	fixC	4	0.003108	9
gene43	45463	45750	288	+	fixX	1	0.00347222	1
gene44	45807	47138	1332	+	yaaU	5	0.00375375	2
gene45	47246	47776	531	+	kefF	20	0.0376648	55
gene46	47769	49631	1863	+	kefC	46	0.0246914	106
gene47	49823	50302	480	+	folA	225	0.46875	1092
gene48	50380	51222	843	-	apaH	93	0.11032	318
gene49	51229	51606	378	-	apaG	152	0.402116	117
gene50	51609	52430	822	-	rsmA	509	0.619221	2483
gene51	52427	53416	990	-	pdxA	355	0.358586	313
gene52	53416	54702	1287	-	surA	1171	0.909868	4705
gene53	54755	57109	2355	-	lptD	1474	0.625902	7086
gene54	57364	58179	816	+	djlA	151	0.185049	709
gene55	58474	59279	806	+	yabP	115	0.14268	262
gene56	59687	60346	660	-	rluA	347	0.525758	346
gene57	60358	63264	2907	-	rapA	1737	0.597523	10301
gene58	63429	65780	2352	-	polB	99	0.0420918	106
gene59	65855	66550	696	-	araD	5	0.00718391	5
gene60	66835	68337	1503	-	araA	8	0.00532269	24
gene61	68348	70048	1701	-	araB	6	0.00352734	8
gene62	70387	71265	879	+	araC	52	0.0591581	139
gene63	71351	72115	765	+	yabI	98	0.128105	101
gene64	72229	72927	699	-	thiQ	33	0.0472103	68
gene65	72911	74521	1611	-	thiP	71	0.044072	61
gene66	74497	75480	984	-	thiB	76	0.0772358	163
gene67	75644	77299	1656	-	sgrR	84	0.0507246	369
gene69	77388	77519	132	+	sgrT	0	0	0
gene70	77621	78799	1179	+	setA	79	0.0670059	124
gene71	78848	79453	606	-	leuD	104	0.171617	694
gene72	79464	80864	1401	-	leuC	176	0.125625	1324
gene73	80867	81958	1092	-	leuB	140	0.128205	1070
gene74	81958	83529	1572	-	leuA	196	0.124682	1060
gene75	83622	83708	87	-	leuL	242	2.78161	478
gene76	84368	85312	945	+	leuO	7	0.00740741	27
gene77	85630	87354	1725	+	ilvI	108	0.0626087	335
gene78	87357	87848	492	+	ilvH	25	0.050813	160
gene79	88028	89032	1005	+	cra	267	0.265672	1044
gene80	89634	90092	459	+	mraZ	482	1.05011	244
gene81	90094	91035	942	+	rsmH	542	0.575372	1181
gene82	91032	91397	366	+	ftsL	217	0.592896	261
gene83	91413	93179	1767	+	ftsI	848	0.479909	845
gene84	93166	94653	1488	+	murE	854	0.573925	2325
gene85	94650	96008	1359	+	murF	558	0.410596	1306
gene86	96002	97084	1083	+	mraY	469	0.433056	1215
gene87	97087	98403	1317	+	murD	544	0.41306	1552
gene88	98403	99647	1245	+	ftsW	410	0.329317	522
gene89	99644	100711	1068	+	murG	296	0.277154	690
gene90	100765	102240	1476	+	murC	621	0.420732	2531
gene91	102233	103153	921	+	ddlB	389	0.422367	1092
gene92	103155	103985	831	+	ftsQ	402	0.483755	264
gene93	103982	105244	1263	+	ftsA	919	0.727633	2018
gene94	105305	106456	1152	+	ftsZ	1522	1.32118	7984
gene95	106557	107474	918	+	lpxC	2957	3.22113	6970
gene96	107705	108217	513	+	secM	301	0.586745	868
gene97	108279	110984	2706	+	secA	1928	0.712491	10123
gene98	111044	111433	390	+	mutT	59	0.151282	230
gene99	111649	111846	198	-	yacG	53	0.267677	590
gene100	111856	112599	744	-	zapD	254	0.341398	1137
gene101	112599	113219	621	-	coaE	144	0.231884	191
gene102	113444	114487	1044	+	guaC	398	0.381226	2621
gene103	114522	115724	1203	-	hofC	21	0.0174564	5
gene104	115714	117099	1386	-	hofB	19	0.0137085	9
gene105	117109	117549	441	-	ppdD	2	0.00453515	2
gene106	117752	118645	894	-	nadC	126	0.14094	1131
gene107	118733	119284	552	+	ampD	42	0.076087	258
gene108	119281	120135	855	+	ampE	48	0.0561404	203
gene109	120178	121551	1374	-	aroP	369	0.268559	990
gene110	122092	122856	765	+	pdhR	828	1.08235	1248
gene111	123017	125680	2664	+	aceE	25664	9.63363	124240
gene112	125695	127587	1893	+	aceF	16993	8.97676	70087
gene113	127912	129336	1425	+	lpd	9215	6.46667	48024
gene114	129407	131260	1854	-	yacH	1	0.000539374	3
gene115	131615	134212	2598	+	acnB	3342	1.28637	19153
gene116	134388	134750	363	+	yacL	109	0.300275	530
gene117	134788	135582	795	-	speD	696	0.875472	4518
gene118	135598	136464	867	-	speE	673	0.77624	5441
gene119	136570	136917	348	-	yacC	58	0.166667	250
gene120	137083	138633	1551	+	cueO	159	0.102515	1353
gene121	138835	141225	2391	-	gcd	344	0.143873	1345
gene122	141431	141967	537	+	hpt	709	1.3203	4136
gene123	142008	142670	663	-	can	931	1.40422	7616
gene124	142779	143705	927	+	yadG	134	0.144552	847
gene125	143702	144472	771	+	yadH	122	0.158236	526
gene126	144577	145017	441	+	yadI	26	0.0589569	33
gene127	145081	146310	1230	+	yadE	34	0.0276423	124
gene128	146314	146694	381	-	panD	583	1.53018	5272
gene129	146968	147870	903	+	yadD	50	0.055371	53
gene130	147944	148795	852	-	panC	782	0.91784	2909
gene131	148807	149601	795	-	panB	485	0.610063	5851
gene132	149715	150953	1239	-	yadC	11	0.00887813	18
gene133	151003	151599	597	-	yadK	3	0.00502513	4
gene134	151626	152231	606	-	yadL	4	0.00660066	7
gene135	152243	152812	570	-	yadM	3	0.00526316	7
gene136	152829	155426	2598	-	htrE	7	0.00269438	3
gene137	155461	156201	741	-	yadV	1	0.00134953	6
gene138	156299	156883	585	-	yadN	3	0.00512821	7
gene139	157253	157732	480	-	folK	81	0.16875	147
gene140	157729	159126	1398	-	pcnB	845	0.604435	1932
gene141	159186	160112	927	-	gluQ	125	0.134844	121
gene142	160149	160604	456	-	dksA	1539	3.375	8145
gene143	160782	161486	705	-	sfsA	133	0.188652	338
gene144	161501	162031	531	-	ligT	47	0.0885122	75
gene145	162105	164534	2430	+	hrpB	260	0.106996	370
gene146	164730	167264	2535	+	mrcB	522	0.205917	1219
gene147	167484	169727	2244	+	fhuA	1075	0.479055	4963
gene148	169778	170575	798	+	fhuC	107	0.134085	257
gene149	170575	171465	891	+	fhuD	102	0.114478	156
gene150	171462	173444	1983	+	fhuB	235	0.118507	237
gene151	173602	174882	1281	-	hemL	953	0.74395	6145
gene152	175107	176528	1422	+	clcA	137	0.0963432	228
gene153	176610	176954	345	+	erpA	622	1.8029	4965
gene154	177001	177624	624	-	yadS	82	0.13141	147
gene155	177662	178462	801	-	btuF	59	0.0736579	101
gene156	178455	179153	699	-	mtn	579	0.828326	3578
gene157	179237	180754	1518	+	dgt	73	0.0480896	270
gene158	180884	182308	1425	+	degP	383	0.268772	4243
gene159	182463	183620	1158	+	cdaR	24	0.0207254	28
gene160	183709	184095	387	-	yaeH	75	0.193798	440
gene161	184257	185069	813	-	yaeI	5	0.00615006	1
gene162	185123	185947	825	-	dapD	1400	1.69697	14754
gene163	185978	188650	2673	-	glnD	238	0.0890385	638
gene164	188712	189506	795	-	map	1128	1.41887	7318
gene166	189874	190599	726	+	rpsB	12723	17.5248	81707
gene167	190857	191708	852	+	tsf	10049	11.7946	66075
gene168	191855	192580	726	+	pyrH	907	1.24931	5016
gene169	192872	193429	558	+	frr	2109	3.77957	10432
gene170	193521	194717	1197	+	dxr	296	0.247285	879
gene171	194903	195664	762	+	ispU	585	0.767717	878
gene172	195677	196534	858	+	cdsA	489	0.56993	690
gene173	196546	197898	1353	+	rseP	1006	0.743533	669
gene174	197928	200360	2433	+	bamA	2899	1.19153	11125
gene175	200482	200967	486	+	skp	1487	3.05967	8877
gene176	200971	201996	1026	+	lpxD	2338	2.27875	4433
gene177	202101	202556	456	+	fabZ	1322	2.89912	8540
gene178	202560	203348	789	+	lpxA	1903	2.41191	2260
gene179	203348	204496	1149	+	lpxB	548	0.476936	443
gene180	204493	205089	597	+	rnhB	204	0.341709	327
gene181	205126	208608	3483	+	dnaE	1547	0.444157	1239
gene182	208621	209580	960	+	accA	1746	1.81875	7727
gene183	209679	211820	2142	+	ldcC	55	0.0256769	57
gene184	211877	212266	390	+	yaeR	44	0.112821	195
gene185	212331	213629	1299	+	tilS	177	0.136259	611
gene186	213678	213932	255	-	rof	88	0.345098	370
gene187	213925	214125	201	-	yaeP	106	0.527363	274
gene188	214291	214836	546	+	yaeQ	68	0.124542	462
gene189	214833	215255	423	+	arfB	47	0.111111	30
gene190	215269	215979	711	+	nlpE	71	0.0998594	431
gene191	216179	217003	825	-	yaeF	12	0.0145455	2
gene192	217057	218775	1719	-	proS	3470	2.01862	15901
gene193	218887	219594	708	-	tsaA	127	0.179379	217
gene194	219591	219995	405	-	rcsF	94	0.232099	1198
gene195	220113	220928	816	-	metQ	534	0.654412	4025
gene196	220968	221621	654	-	metI	220	0.336391	468
gene197	221614	222645	1032	-	metN	279	0.270349	1429
gene198	222833	223408	576	+	gmhB	129	0.223958	840
gene205	229167	229970	804	+	dkgB	65	0.0808458	422
gene206	229967	230881	915	-	yafC	55	0.0601093	309
gene207	231122	231922	801	+	yafD	119	0.148564	326
gene208	231926	232549	624	+	yafE	37	0.0592949	10
gene209	232597	233955	1359	-	mltD	674	0.495953	1094
gene210	234027	234782	756	-	gloB	61	0.0806878	418
gene211	234816	235538	723	+	yafS	45	0.0622407	68
gene212	235535	236002	468	-	rnhA	67	0.143162	301
gene213	236067	236798	732	+	dnaQ	134	0.18306	923
gene215	237335	238120	786	+	yafT	15	0.019084	47
gene216	238257	238736	480	-	ykfM	0	0	0
gene217	238746	239102	357	-	yafU	0	0	1
gene218	239106	239378	273	+	yafF	0	0	0
gene219	239419	240189	771	-	yafV	43	0.0557717	243
gene220	240343	240816	474	+	ivy	127	0.267932	772
gene221	240859	243303	2445	-	fadE	41	0.0167689	104
gene222	243543	244121	579	+	gmhA	494	0.853195	2795
gene223	244327	245094	768	+	yafJ	141	0.183594	315
gene224	245065	245805	741	-	yafK	232	0.31309	1676
gene225	245961	246239	279	-	yafQ	32	0.114695	70
gene226	246242	246502	261	-	dinJ	49	0.187739	313
gene227	246712	247461	750	+	yafL	3	0.004	6
gene228	247637	248134	498	+	rayT	10	0.0200803	78
gene229	248358	250070	1713	-	lfhA	1	0.000583771	3
gene230	250072	250827	756	+	lafU	10	0.0132275	2
gene231	250898	251953	1056	+	dinB	45	0.0426136	44
gene232	252005	252298	294	+	yafN	25	0.085034	119
gene233	252301	252699	399	+	yafO	8	0.0200501	53
gene234	252709	253161	453	+	yafP	11	0.0242826	58
gene235	253479	253685	207	+	ykfJ	1	0.00483092	0
gene236	253702	254202	501	+	prfH	1	0.00199601	2
gene237	254259	255716	1458	-	pepD	1350	0.925926	9093
gene238	255977	256435	459	+	gpt	451	0.982571	6204
gene239	256527	257771	1245	+	frsA	166	0.133333	1007
gene240	257829	259006	1178	+	crl	304	0.258065	3985
gene241	259045	260100	1056	-	phoE	19	0.0179924	97
gene242	260388	261491	1104	+	proB	717	0.649457	3205
gene243	261503	262756	1254	+	proA	720	0.574163	3267
gene245	263150	263212	63	-	ykfN	0	0	0
gene246	263328	263669	342	-	ykfI	3	0.00877193	1
gene247	263690	264007	318	-	yafW	0	0	1
gene248	264026	264247	222	-	ykfH	0	0	0
gene249	264256	264732	477	-	ykfG	1	0.00209644	0
gene250	264748	265206	459	-	yafX	0	0	3
gene251	265304	265543	240	-	ykfF	0	0	0
gene252	265620	266087	468	-	ykfB	19	0.0405983	50
gene253	266110	266553	444	-	yafY	5	0.0112613	30
gene254	266553	266774	222	-	ykfL	2	0.00900901	0
gene255	266776	266967	192	-	ykfK	0	0	0
gene256	267184	268005	822	-	yafZ	4	0.00486618	14
gene257	268097	268960	864	-	ykfA	22	0.025463	37
gene258	269289	270182	894	-	perR	3	0.0033557	14
gene259	270278	270535	258	+	insN	29	0.112403	33
gene260	270603	271754	1152	+	insI1	7	0.00607639	16
gene262	272847	273954	1108	+	ykfC	21	0.0189531	77
gene263	274101	275117	1017	-	insH1	0	0	0
gene264	275325	276728	1404	+	mmuP	25	0.0178063	51
gene265	276715	277647	933	+	mmuM	39	0.0418006	115
gene266	277756	278802	1047	-	afuC	9	0.00859599	23
gene267	278814	279161	348	-	afuB	4	0.0114943	3
gene268	279178	279681	504	-	insB1	0	0	0
gene269	279600	279875	276	-	insA	0	0	0
gene270	279931	280104	174	+	insI1	0	0	0
gene271	280114	280362	249	-	insX	18	0.0722892	50
gene272	280427	280735	309	-	yagB	20	0.0647249	161
gene273	280829	281983	1155	-	yagA	0	0	4
gene274	282278	283186	909	+	yagE	20	0.0220022	112
gene275	283201	285168	1968	+	yagF	56	0.0284553	105
gene276	285395	286777	1383	+	yagG	6	0.00433839	24
gene277	286789	288399	1611	+	yagH	18	0.0111732	91
gene278	288404	289162	759	-	yagI	105	0.13834	115
gene279	289301	290305	1005	-	argF	31	0.0308458	255
gene280	290429	290633	205	+	ykgS	1	0.00487805	1
gene281	290649	291152	504	-	insB1	0	0	0
gene282	291071	291346	276	-	insA	0	0	0
gene283	291404	292231	828	+	yagJ	19	0.0229469	9
gene284	292322	292948	627	-	yagK	13	0.0207337	24
gene285	293220	293918	699	-	yagL	12	0.0171674	40
gene286	293945	294799	855	-	yagM	3	0.00350877	21
gene287	295139	295579	441	-	yagN	68	0.154195	1114
gene288	295696	297096	1401	-	intF	137	0.0977873	1165
gene290	297381	297719	339	-	yagP	3	0.00884956	2
gene291	297714	297791	78	-	ykgT	0	0	0
gene292	297770	298726	957	-	paoD	4	0.00417973	4
gene293	298736	300934	2199	-	paoC	9	0.00409277	9
gene294	300931	301887	957	-	paoB	3	0.0031348	1
gene295	301884	302573	690	-	paoA	1	0.00144928	1
gene296	302991	303605	615	+	yagU	165	0.268293	1773
gene297	303853	304182	330	-	ykgJ	11	0.0333333	66
gene298	304495	305205	711	-	ecpE	12	0.0168776	15
gene299	305174	306817	1644	-	ecpD	11	0.006691	35
gene300	306807	309332	2526	-	ecpC	14	0.00554236	6
gene301	309358	310026	669	-	ecpB	6	0.00896861	3
gene302	310084	310671	588	-	ecpA	12	0.0204082	166
gene303	310746	311336	591	-	ecpR	1	0.00169205	5
gene304	312112	312339	228	+	ykgL	5	0.0219298	3
gene305	312374	312514	141	-	ykgO	1550	10.9929	9544
gene306	312514	312777	264	-	ykgM	3488	13.2121	28507
gene307	313141	313242	102	-	ykgR	1	0.00980392	16
gene308	313716	313805	90	-	ykgP	0	0	1
gene309	314357	315228	872	+	eaeH	2	0.00229358	2
gene310	315291	315590	300	+	insE1	0	0	0
gene311	315587	316453	867	+	insF1	0	0	0
gene312	316486	317169	684	-	ykgA	6	0.00877193	42
gene313	317439	317567	129	+	ykgQ	1	0.00775194	0
gene314	317726	318319	594	-	rclC	3	0.00505051	28
gene315	318331	318567	237	-	rclB	1	0.00421941	17
gene316	318676	320001	1326	-	rclA	6	0.00452489	11
gene317	320227	321081	855	+	rclR	13	0.0152047	21
gene318	321608	322327	720	+	ykgE	10	0.0138889	26
gene319	322338	323765	1428	+	ykgF	28	0.0196078	51
gene320	323758	324453	696	+	ykgG	15	0.0215517	49
gene321	324696	325364	669	-	ykgH	6	0.00896861	8
gene322	325577	327247	1671	-	betA	94	0.0562537	323
gene323	327261	328733	1473	-	betB	176	0.119484	669
gene324	328747	329334	588	-	betI	102	0.173469	76
gene325	329463	331496	2034	+	betT	126	0.0619469	252
gene326	332371	333459	1089	+	yahA	88	0.0808081	265
gene327	333501	334433	933	-	yahB	27	0.0289389	61
gene328	334525	335022	498	-	yahC	2	0.00401606	3
gene329	335280	335885	606	+	yahD	2	0.00330033	31
gene330	335925	336788	864	+	yahE	2	0.00231481	5
gene331	336778	338325	1548	+	yahF	2	0.00129199	7
gene332	338325	339743	1419	+	yahG	2	0.00140944	16
gene333	340165	341115	951	+	yahI	2	0.00210305	6
gene334	341125	342507	1383	+	yahJ	53	0.0383225	175
gene335	342884	343933	1050	+	yahK	26	0.0247619	233
gene336	344176	344991	816	+	yahL	3	0.00367647	5
gene337	345404	345649	246	+	yahM	27	0.109756	8
gene338	345666	346337	672	-	yahN	2	0.00297619	23
gene339	346484	346759	276	+	yahO	16	0.057971	98
gene340	346857	348443	1587	-	prpR	4	0.00252048	1
gene341	348682	349572	891	+	prpB	1	0.00112233	1
gene342	350012	351181	1170	+	prpC	2	0.0017094	1
gene343	351215	352666	1452	+	prpD	0	0	3
gene344	352706	354592	1887	+	prpE	13	0.00688924	6
gene345	354922	356181	1260	+	codB	136	0.107937	505
gene346	356171	357454	1284	+	codA	213	0.165888	1376
gene347	357791	358690	900	-	cynR	35	0.0388889	178
gene348	358799	359458	660	+	cynT	6	0.00909091	19
gene349	359489	359959	471	+	cynS	6	0.0127389	49
gene350	359992	361146	1155	+	cynX	13	0.0112554	2
gene351	361249	361860	612	-	lacA	2	0.00326797	25
gene352	361926	363179	1254	-	lacY	4	0.00318979	16
gene353	363231	366305	3075	-	lacZ	16	0.00520325	92
gene354	366428	367510	1083	-	lacI	95	0.0877193	309
gene355	367587	368420	834	-	mhpR	34	0.0407674	225
gene356	368611	370275	1665	+	mhpA	5	0.003003	3
gene357	370277	371221	945	+	mhpB	4	0.0042328	5
gene358	371239	372105	867	+	mhpC	2	0.00230681	27
gene359	372115	372924	810	+	mhpD	5	0.00617284	16
gene360	372921	373871	951	+	mhpF	6	0.00630915	14
gene361	373868	374881	1014	+	mhpE	10	0.00986193	24
gene362	375459	376670	1212	+	mhpT	10	0.00825083	5
gene363	376772	377311	540	+	yaiL	105	0.194444	704
gene364	377535	378368	834	-	frmB	197	0.236211	1045
gene365	378462	379571	1110	-	frmA	494	0.445045	3386
gene366	379606	379881	276	-	frmR	145	0.525362	260
gene367	380069	380842	774	-	yaiO	5	0.00645995	6
gene368	380844	381260	417	-	yaiX	1	0.00239808	2
gene369	381351	381716	366	+	insC1	0	0	0
gene370	381674	382579	906	+	insD1	0	0	0
gene371	382739	383935	1197	-	yaiP	11	0.00918964	19
gene372	384059	384616	558	-	yaiS	3	0.00537634	12
gene373	385232	386194	963	+	tauA	0	0	6
gene374	386207	386974	768	+	tauB	1	0.00130208	2
gene375	386971	387798	828	+	tauC	4	0.00483092	6
gene376	387795	388646	852	+	tauD	1	0.00117371	15
gene377	388753	389727	975	-	hemB	454	0.465641	2849
gene378	390251	391708	1458	+	yaiT	31	0.021262	6
gene379	391739	392605	867	-	insF1	0	0	0
gene380	392602	392901	300	-	insE1	0	0	0
gene381	394506	395129	624	+	yaiV	0	0	1
gene382	395130	396287	1158	-	ampH	114	0.0984456	574
gene383	396639	397859	1221	+	sbmA	57	0.046683	132
gene384	397872	398966	1095	+	yaiW	86	0.0785388	317
gene385	399025	399333	309	-	yaiY	1	0.00323625	30
gene386	399593	399805	213	+	yaiZ	30	0.140845	107
gene387	399829	400923	1095	-	ddlA	647	0.590868	4285
gene388	401386	401646	261	+	iraP	29	0.111111	301
gene389	401747	403162	1416	+	phoA	42	0.029661	149
gene390	403281	403601	321	+	psiF	6	0.0186916	22
gene391	403703	404818	1116	+	yaiC	5	0.00448029	9
gene392	404835	405644	810	-	proC	172	0.212346	1320
gene393	405764	406222	459	+	yaiI	44	0.0958606	298
gene394	406405	406929	525	+	aroL	119	0.226667	291
gene395	406979	407170	192	+	yaiA	24	0.125	43
gene396	407428	408105	678	+	aroM	69	0.10177	211
gene397	408177	408461	285	+	yaiE	68	0.238596	752
gene398	408609	408950	342	+	ykiA	23	0.0672515	6
gene399	409108	410019	912	-	rdgC	290	0.317982	2188
gene400	410144	411052	909	+	mak	78	0.0858086	595
gene401	411297	412481	1185	-	araJ	43	0.0362869	83
gene402	412607	415753	3147	-	sbcC	144	0.0457579	399
gene403	415750	416952	1203	-	sbcD	78	0.0648379	322
gene404	417142	417831	690	+	phoB	46	0.0666667	205
gene405	417889	419184	1296	+	phoR	52	0.0401235	101
gene406	419591	420910	1320	+	brnQ	628	0.475758	2918
gene407	420986	422359	1374	+	proY	395	0.287482	1330
gene408	422518	424332	1815	+	malZ	56	0.030854	227
gene409	424337	424918	582	-	acpH	40	0.0687285	159
gene410	425011	426081	1071	+	queA	278	0.25957	1853
gene411	426137	427264	1128	+	tgt	2003	1.77571	9301
gene412	427287	427619	333	+	yajC	1327	3.98498	15026
gene413	427647	429494	1848	+	secD	2803	1.51677	4539
gene414	429505	430476	972	+	secF	1300	1.33745	2631
gene415	430605	430952	348	+	yajD	29	0.0833333	220
gene416	431129	432013	885	-	tsx	1190	1.34463	10351
gene417	432312	432851	540	-	yajI	9	0.0166667	62
gene418	433002	433451	450	+	nrdR	164	0.364444	442
gene419	433455	434558	1104	+	ribD	366	0.331522	953
gene420	434647	435117	471	+	ribE	549	1.16561	3610
gene421	435137	435556	420	+	nusB	529	1.25952	2084
gene422	435634	436611	978	+	thiL	180	0.184049	447
gene423	436589	437107	519	+	pgpA	128	0.246628	257
gene424	437161	438135	975	-	yajO	73	0.0748718	319
gene425	438315	440177	1863	-	dxs	478	0.256575	1292
gene426	440202	441101	900	-	ispA	304	0.337778	1015
gene427	441101	441343	243	-	xseB	105	0.432099	417
gene428	441549	442997	1449	+	thiI	645	0.445135	3580
gene429	443051	443641	591	-	yajL	98	0.165821	714
gene430	443604	444515	912	-	panE	155	0.169956	687
gene431	444683	445174	492	+	yajQ	951	1.93293	7263
gene432	445302	446666	1365	-	yajR	123	0.0901099	327
gene433	446815	447705	891	-	cyoE	3781	4.24355	3002
gene434	447717	448046	330	-	cyoD	1478	4.47879	5742
gene435	448046	448660	615	-	cyoC	2329	3.78699	7406
gene436	448650	450641	1992	-	cyoB	7382	3.70582	23497
gene437	450663	451610	948	-	cyoA	4320	4.55696	15173
gene438	452070	453545	1476	-	ampG	297	0.20122	351
gene439	453589	454167	579	-	yajG	327	0.564767	3508
gene440	454472	454789	318	+	bolA	149	0.468553	731
gene441	455133	456431	1299	+	tig	9403	7.23865	62102
gene442	456677	457300	624	+	clpP	964	1.54487	5773
gene443	457426	458700	1275	+	clpX	2324	1.82275	7647
gene444	458888	461242	2355	+	lon	3807	1.61656	13001
gene445	461451	461723	273	+	hupB	2671	9.78388	15844
gene446	461915	463786	1872	+	ppiD	1383	0.738782	4637
gene447	463937	464308	372	+	ybaV	13	0.0349462	14
gene448	464402	464800	399	+	fadM	5	0.0125313	8
gene449	464852	465547	696	-	queC	199	0.28592	1234
gene450	465612	467312	1701	-	ybaE	7	0.00411523	29
gene451	467412	468230	819	+	cof	29	0.035409	65
gene452	468383	468841	459	+	ybaO	44	0.0958606	140
gene453	468871	470643	1773	+	mdlA	125	0.070502	158
gene454	470636	472417	1782	+	mdlB	104	0.0583614	115
gene455	472598	472936	339	+	glnK	0	0	3
gene456	472966	474252	1287	+	amtB	23	0.017871	15
gene457	474301	475161	861	-	tesB	109	0.126597	680
gene458	475379	475951	573	+	ybaY	40	0.069808	389
gene459	475982	476371	390	-	ybaZ	21	0.0538462	47
gene461	476672	477025	354	+	ybaA	2	0.00564972	3
gene462	477067	478617	1551	-	ylaB	36	0.0232108	38
gene463	478781	479251	471	-	ylaC	56	0.118896	537
gene464	479367	479918	552	-	maa	81	0.146739	234
gene465	480090	480308	219	-	hha	125	0.570776	1126
gene466	480334	480708	375	-	tomB	137	0.365333	26
gene467	481254	484403	3150	-	acrB	2363	0.750159	4942
gene468	484426	485619	1194	-	acrA	855	0.71608	5270
gene469	485761	486408	648	+	acrR	50	0.0771605	214
gene470	486536	489898	3363	+	mscK	646	0.19209	1745
gene471	490110	490271	162	-	ybaM	30	0.185185	94
gene472	490285	490812	528	-	priC	45	0.0852273	122
gene473	490882	491259	378	+	ybaN	33	0.0873016	134
gene474	491412	491963	552	+	apt	643	1.16486	6693
gene475	492092	494023	1932	+	dnaX	648	0.335404	815
gene476	494076	494405	330	+	ybaB	557	1.68788	5622
gene477	494405	495010	606	+	recR	788	1.30033	571
gene478	495120	496994	1875	+	htpG	2430	1.296	15355
gene479	497175	497819	645	+	adk	1259	1.95194	11494
gene480	498055	499017	963	+	hemH	118	0.122534	456
gene481	499014	499973	960	-	aes	6	0.00625	36
gene482	500125	501429	1305	+	gsk	364	0.278927	2369
gene483	501562	503238	1677	-	ybaL	236	0.140727	602
gene484	503476	504696	1221	-	fsr	51	0.041769	238
gene485	504914	506566	1653	+	ushA	172	0.104053	959
gene486	506603	507082	480	-	ybaK	94	0.195833	696
gene488	507286	508080	795	-	ybaP	43	0.0540881	114
gene489	508218	508559	342	+	ybaQ	114	0.333333	465
gene490	508875	511379	2505	-	copA	312	0.124551	949
gene491	511641	512573	933	+	glsA	11	0.0117899	25
gene492	512576	513868	1293	+	ybaT	11	0.00850735	12
gene493	513993	514400	408	+	cueR	32	0.0784314	185
gene494	514401	514859	459	-	ybbJ	17	0.037037	48
gene495	514856	515773	918	-	qmcA	56	0.0610022	197
gene496	515919	516596	678	+	fetA	34	0.0501475	294
gene497	516583	517362	780	+	fetB	53	0.0679487	166
gene498	517425	518279	855	-	ybbN	497	0.581287	3395
gene499	518340	519149	810	-	ybbO	96	0.118519	638
gene500	519139	519765	627	-	tesA	45	0.0717703	332
gene501	519733	520419	687	+	ybbA	21	0.0305677	64
gene502	520416	522830	2415	+	ybbP	49	0.0202899	126
gene503	523261	527541	4281	+	rhsD	35	0.00817566	33
gene504	527581	527949	369	+	ybbC	13	0.0352304	77
gene505	527952	528659	708	+	rhsH	11	0.0155367	18
gene506	528640	529130	491	+	ybbD	3	0.00610998	9
gene507	529500	529592	93	+	ylbI	1	0.0107527	0
gene508	529595	529660	66	-	ylbG	9	0.136364	48
gene509	530132	531226	1095	-	mnmH	61	0.0557078	246
gene510	531295	532221	927	-	allS	1	0.00107875	2
gene511	532451	532933	483	+	allA	10	0.0207039	10
gene512	533011	533826	816	+	allR	330	0.404412	1834
gene513	533916	535697	1782	+	gcl	12	0.00673401	45
gene514	535710	536486	777	+	hyi	5	0.00643501	12
gene515	536586	537464	879	+	glxR	4	0.00455063	17
gene516	537633	539087	1455	+	ybbW	4	0.00274914	0
gene517	539147	540508	1362	+	allB	2	0.00146843	25
gene518	540565	541866	1302	+	ybbY	9	0.00691244	7
gene519	541888	543033	1146	+	glxK	17	0.0148342	60
gene520	543261	544046	786	-	allE	35	0.0445293	274
gene521	544057	545292	1236	-	allC	16	0.012945	12
gene522	545314	546363	1050	-	allD	1	0.000952381	7
gene523	546680	548347	1668	+	fdrA	2	0.00119904	3
gene524	548357	549616	1260	+	ylbE	11	0.00873016	12
gene525	549627	550442	816	+	ylbF	0	0	2
gene526	550439	551332	894	+	ybcF	6	0.00671141	10
gene527	551527	552594	1068	-	purK	207	0.19382	710
gene528	552591	553100	510	-	purE	107	0.209804	348
gene529	553218	553940	723	-	lpxH	300	0.414938	157
gene530	553943	554437	495	-	ppiB	1398	2.82424	12941
gene531	554611	555996	1386	+	cysS	902	0.650794	5950
gene532	556032	556553	522	-	ybcI	4	0.00766284	8
gene533	556661	556873	213	-	ybcJ	121	0.568075	909
gene534	556875	557741	867	-	folD	426	0.491349	2733
gene535	558212	558754	543	+	sfmA	0	0	7
gene536	558974	559666	693	+	sfmC	1	0.001443	6
gene537	559697	562300	2604	+	sfmD	10	0.00384025	14
gene538	562336	563319	984	+	sfmH	3	0.00304878	6
gene539	563330	563845	516	+	sfmF	1	0.00193798	3
gene540	563848	564480	633	-	sfmZ	0	0	4
gene542	564815	565978	1164	-	intD	61	0.0524055	26
gene543	565858	566079	222	-	xisD	6	0.027027	0
gene544	566098	566376	279	-	exoD	0	0	0
gene545	566376	566687	312	+	peaD	2	0.00641026	1
gene546	566684	566776	93	+	renD	15	0.16129	59
gene547	566842	567141	300	+	insE1	0	0	0
gene548	567138	568004	867	+	insF1	0	0	0
gene549	568315	568647	333	+	emrE	51	0.153153	344
gene550	568902	570428	1527	+	ybcK	5	0.00327439	27
gene551	570893	571444	552	+	ybcL	4	0.00724638	13
gene552	571454	572251	798	+	ybcM	15	0.018797	26
gene553	572368	572469	102	+	ylcH	5	0.0490196	2
gene554	572466	572921	456	+	ybcN	0	0	1
gene555	572921	573091	171	+	ninE	0	0	0
gene556	573084	573374	291	+	ybcO	0	0	0
gene557	573371	573733	363	+	rusA	1	0.00275482	0
gene558	573730	573870	141	+	ylcG	2	0.0141844	2
gene559	573956	574339	384	+	quuD	3	0.0078125	8
gene560	574529	576825	2297	-	nmpC	2139	0.931215	19105
gene561	574737	575753	1017	-	insH1	0	0	0
gene562	577398	577613	216	+	essD	8	0.037037	13
gene563	577613	578110	498	+	rrrD	5	0.0100402	9
gene564	578107	578568	462	+	rzpD	2	0.004329	2
gene565	578327	578509	183	+	rzoD	0	0	0
gene566	578600	578893	294	-	borD	1035	3.52041	8325
gene567	579184	579594	411	-	ybcV	2	0.00486618	4
gene568	579880	580086	207	+	ybcW	13	0.0628019	33
gene569	580251	580445	195	-	ylcI	0	0	5
gene570	580834	581379	546	+	nohD	0	0	0
gene571	581354	581662	309	+	aaaD	0	0	1
gene572	581660	582097	438	+	tfaD	1	0.00228311	0
gene573	582152	582804	653	-	ybcY	17	0.0260337	8
gene574	582953	583135	183	+	tfaX	1	0.00546448	3
gene575	583681	584430	750	+	appY	29	0.0386667	93
gene576	584680	585633	954	-	ompT	5391	5.65094	42335
gene578	586147	586908	762	-	envY	2	0.00262467	3
gene579	587091	587981	891	-	ybcH	18	0.020202	59
gene580	587982	590954	2973	-	nfrA	70	0.0235452	176
gene581	590941	593178	2238	-	nfrB	26	0.0116175	9
gene582	593328	594770	1443	-	cusS	26	0.018018	95
gene583	594760	595443	684	-	cusR	56	0.0818713	175
gene584	595600	596973	1374	+	cusC	3	0.00218341	4
gene585	597131	597463	333	+	cusF	1	0.003003	22
gene586	597479	598702	1224	+	cusB	13	0.0106209	19
gene587	598714	601857	3144	+	cusA	19	0.00604326	15
gene588	601959	603335	1377	+	pheP	309	0.224401	904
gene589	603416	604663	1248	-	ybdG	187	0.14984	504
gene590	604771	605424	654	-	nfsB	327	0.5	3100
gene591	605518	605886	369	-	ybdF	15	0.0406504	115
gene592	605951	606199	249	-	ybdJ	32	0.128514	225
gene593	606265	607383	1119	-	ybdK	6	0.00536193	26
gene595	607836	607988	153	+	hokE	2	0.0130719	0
gene596	608065	609177	1113	+	insL1	0	0	0
gene597	609459	610079	621	-	entD	4	0.00644122	3
gene598	610254	612494	2241	-	fepA	91	0.0406069	568
gene599	612737	613939	1203	+	fes	12	0.00997506	25
gene600	613942	614160	219	+	ybdZ	3	0.0136986	16
gene601	614157	618038	3882	+	entF	91	0.0234415	269
gene602	618254	619387	1134	+	fepE	2	0.00176367	5
gene603	619384	620199	816	-	fepC	32	0.0392157	118
gene604	620196	621188	993	-	fepG	30	0.0302115	41
gene605	621185	622189	1005	-	fepD	37	0.0368159	86
gene606	622300	623550	1251	+	entS	51	0.0407674	158
gene607	623554	624510	957	-	fepB	33	0.0344828	228
gene608	624885	626060	1176	+	entC	36	0.0306122	162
gene609	626070	627680	1611	+	entE	49	0.0304159	189
gene610	627694	628551	858	+	entB	45	0.0524476	198
gene611	628551	629297	747	+	entA	33	0.0441767	110
gene612	629300	629713	414	+	entH	14	0.0338164	23
gene613	629894	631999	2106	+	cstA	128	0.0607787	290
gene614	632182	632379	198	+	ybdD	11	0.0555556	43
gene615	632389	633477	1089	-	ybdH	34	0.0312213	113
gene616	633586	634746	1161	+	ybdL	29	0.0249785	105
gene617	634747	635376	630	-	ybdM	7	0.0111111	44
gene618	635349	636569	1221	-	ybdN	4	0.003276	8
gene619	636716	637618	903	-	ybdO	0	0	16
gene620	637827	638573	747	-	dsbG	42	0.0562249	423
gene621	638945	639508	564	+	ahpC	4002	7.09574	32747
gene622	639753	641318	1566	+	ahpF	1227	0.783525	8140
gene623	641439	641867	429	-	uspG	66	0.153846	458
gene624	642088	643326	1239	+	ybdR	10	0.00807103	9
gene625	643557	643967	411	-	rnk	100	0.243309	910
gene626	644197	645003	807	-	rna	128	0.158612	999
gene627	645117	646580	1464	-	citT	11	0.00751366	4
gene628	646631	647509	879	-	citG	1	0.00113766	2
gene629	647484	648035	552	-	citX	0	0	1
gene630	648039	649571	1533	-	citF	4	0.00260926	5
gene631	649582	650490	909	-	citE	0	0	0
gene632	650487	650783	297	-	citD	0	0	0
gene633	650798	651856	1059	-	citC	0	0	0
gene634	652235	653893	1659	+	citA	39	0.0235081	7
gene635	653862	654542	681	+	citB	36	0.0528634	152
gene636	654583	655968	1386	-	dcuC	14	0.010101	11
gene637	656557	657117	561	+	pagP	6	0.0106952	13
gene638	657292	657501	210	+	cspE	6504	30.9714	49107
gene639	657555	657938	384	-	flc	30	0.078125	351
gene640	658031	658225	195	+	ybeM	27	0.138462	55
gene641	658947	659150	204	+	tatE	114	0.558824	760
gene642	659251	660216	966	-	lipA	1242	1.28571	9499
gene643	660425	661378	954	-	ybeF	13	0.0136268	38
gene644	661637	662278	642	-	lipB	131	0.20405	699
gene645	662379	662642	264	-	ybeD	209	0.791667	2764
gene646	662752	663963	1212	-	dacA	727	0.599835	4370
gene647	664102	665190	1089	-	rlpA	378	0.347107	1261
gene648	665201	666313	1113	-	mrdB	268	0.240791	603
gene649	666316	668217	1902	-	mrdA	510	0.268139	627
gene650	668248	668715	468	-	rlmH	319	0.681624	426
gene651	668719	669036	318	-	rsfS	336	1.0566	1944
gene652	669296	669907	612	-	cobC	32	0.0522876	73
gene653	669931	670572	642	-	nadD	71	0.110592	218
gene654	670574	671605	1032	-	holA	241	0.233527	157
gene655	671605	672186	582	-	lptE	627	1.07732	917
gene656	672201	674783	2583	-	leuS	2767	1.07123	19159
gene657	675018	675500	483	+	ybeL	43	0.0890269	356
gene658	675570	676547	978	-	ybeQ	7	0.00715746	3
gene659	676711	677418	708	+	ybeR	1	0.00141243	0
gene660	677415	678842	1428	+	djlB	3	0.00210084	1
gene661	678852	679406	555	-	ybeT	0	0	6
gene662	679508	680215	708	+	ybeU	2	0.00282486	8
gene663	680212	681663	1452	+	djlC	14	0.00964187	13
gene664	681723	683393	1671	-	hscC	13	0.00777977	9
gene665	683477	684412	936	-	rihA	45	0.0480769	373
gene666	684530	685255	726	-	gltL	82	0.112948	384
gene667	685255	685929	675	-	gltK	58	0.0859259	140
gene668	685929	686669	741	-	gltJ	60	0.0809717	131
gene669	686839	687747	909	-	gltI	186	0.20462	1129
gene670	687997	689013	1017	-	insH1	0	0	0
gene671	689343	690881	1539	-	lnt	328	0.213125	720
gene672	690906	691784	879	-	ybeX	428	0.486917	1452
gene673	691874	692341	468	-	ybeY	187	0.399573	962
gene674	692338	693378	1041	-	ybeZ	443	0.425552	2062
gene675	693531	694955	1425	-	miaB	881	0.618246	4872
gene676	695101	696276	1176	+	ubiF	216	0.183673	794
gene684	697513	699177	1665	-	asnB	384	0.230631	3038
gene685	699574	700326	753	-	umpH	326	0.432935	1879
gene686	700374	701594	1221	-	nagC	248	0.203112	1128
gene687	701603	702751	1149	-	nagA	233	0.202785	651
gene688	702811	703611	801	-	nagB	155	0.193508	957
gene689	703944	705890	1947	+	nagE	559	0.287108	1625
gene690	706093	707757	1665	+	glnS	1892	1.13634	11115
gene691	708334	709740	1407	+	chiP	11	0.00781805	9
gene692	709790	710116	327	+	chiQ	5	0.0152905	3
gene693	710200	710646	447	-	fur	680	1.52125	3164
gene694	710639	710725	87	-	uof	142	1.63218	29
gene695	710935	711465	531	-	fldA	728	1.371	7539
gene696	711605	711898	294	-	ybfE	44	0.14966	252
gene697	712038	712802	765	-	ybfF	48	0.0627451	553
gene698	712987	713532	546	+	seqA	520	0.952381	2472
gene699	713558	715198	1641	+	pgm	1397	0.85131	4313
gene700	715412	715906	495	+	ybfP	4	0.00808081	19
gene701	715947	716597	651	-	ybfG	3	0.00460829	9
gene702	716721	716870	150	-	ybfI	0	0	0
gene703	716946	718265	1320	-	potE	25	0.0189394	12
gene704	718262	720460	2199	-	speF	6	0.00272851	4
gene705	720583	720840	258	+	ybfK	0	0	0
gene706	721056	721733	678	-	kdpE	32	0.0471976	77
gene707	721730	724414	2685	-	kdpD	118	0.0439479	178
gene708	724407	724979	573	-	kdpC	16	0.0279232	8
gene709	724988	727036	2049	-	kdpB	4	0.00195217	12
gene710	727059	728732	1674	-	kdpA	6	0.00358423	3
gene711	728732	728821	90	-	kdpF	1	0.0111111	0
gene712	729134	729340	207	+	ybfA	43	0.207729	411
gene713	729583	733776	4194	+	rhsC	8	0.00190749	7
gene714	733776	734102	327	+	ybfB	0	0	2
gene715	734133	735653	1521	+	rhsO	10	0.00657462	5
gene716	735650	736219	570	+	ybfC	1	0.00175439	26
gene717	736445	736684	240	+	ybfQ	0	0	0
gene718	736825	737961	1137	+	ybfL	0	0	0
gene719	738092	738853	762	+	ybfD	0	0	2
gene720	739001	739510	510	+	ybgA	3	0.00588235	15
gene721	739507	740925	1419	+	phr	34	0.0239605	44
gene722	741075	742556	1482	-	dtpD	17	0.011471	80
gene723	742827	743570	744	+	ybgI	194	0.260753	2145
gene724	743593	744249	657	+	ybgJ	146	0.222222	304
gene725	744243	745175	933	+	ybgK	168	0.180064	416
gene726	745165	745899	735	+	ybgL	107	0.145578	144
gene727	745935	746726	792	+	nei	64	0.0808081	259
gene728	746723	747769	1047	-	abrB	18	0.017192	48
gene729	747921	748982	1062	-	ybgO	3	0.00282486	1
gene730	748979	749707	729	-	ybgP	2	0.00274348	3
gene731	749722	752169	2448	-	ybgQ	1	0.000408497	1
gene732	752229	752795	567	-	ybgD	1	0.00176367	1
gene733	753185	754468	1284	-	gltA	690	0.537383	4215
gene734	755177	755566	390	+	sdhC	194	0.497436	1595
gene735	755560	755907	348	+	sdhD	232	0.666667	1145
gene736	755907	757673	1767	+	sdhA	1458	0.825127	6602
gene737	757689	758405	717	+	sdhB	712	0.993026	3723
gene738	758706	761507	2802	+	sucA	2684	0.957887	8998
gene739	761522	762739	1218	+	sucB	1712	1.40558	9676
gene740	763014	764180	1167	+	sucC	1114	0.954584	7588
gene741	764180	765049	870	+	sucD	830	0.954023	4399
gene742	765153	765875	723	-	mngR	53	0.0733057	192
gene743	765984	767960	1977	+	mngA	3	0.00151745	4
gene744	767978	770611	2634	+	mngB	30	0.0113895	75
gene745	771458	773026	1569	+	cydA	672	0.428298	2407
gene746	773042	774181	1140	+	cydB	472	0.414035	1598
gene747	774196	774309	114	+	cydX	50	0.438596	538
gene748	774309	774602	294	+	ybgE	102	0.346939	75
gene749	774752	775156	405	+	ybgC	247	0.609877	385
gene750	775153	775845	693	+	tolQ	314	0.453102	1391
gene751	775849	776277	429	+	tolR	213	0.496503	638
gene752	776342	777607	1266	+	tolA	513	0.405213	516
gene753	777740	779032	1293	+	tolB	2363	1.82753	9443
gene754	779067	779588	522	+	pal	2597	4.9751	20030
gene755	779598	780389	792	+	ybgF	1457	1.83965	3558
gene763	782085	783128	1044	+	nadA	791	0.757663	5601
gene764	783166	783885	720	+	pnuC	510	0.708333	1766
gene765	783882	784823	942	-	zitB	14	0.014862	97
gene766	784937	785317	381	-	ybgS	11	0.0288714	34
gene767	785633	786685	1053	+	aroG	606	0.575499	5922
gene768	786843	787595	753	-	gpmA	2083	2.76627	26449
gene769	787797	788837	1041	-	galM	463	0.444765	1577
gene770	788831	789979	1149	-	galK	159	0.138381	436
gene771	789983	791029	1047	-	galT	106	0.101242	353
gene772	791039	792055	1017	-	galE	163	0.160275	1518
gene773	792316	793788	1473	-	modF	83	0.0563476	229
gene774	793856	794644	789	-	modE	75	0.095057	504
gene775	794773	794922	150	+	acrZ	308	2.05333	1441
gene776	795089	795862	774	+	modA	86	0.111111	535
gene777	795862	796551	690	+	modB	49	0.0710145	57
gene778	796554	797612	1059	+	modC	49	0.0462701	70
gene779	797613	798431	819	-	ybhA	141	0.172161	1119
gene780	798586	799581	996	+	pgl	326	0.327309	2507
gene781	799622	800575	954	-	ybhD	2	0.00209644	8
gene782	800759	801811	1053	+	ybhH	1	0.000949668	1
gene783	801887	803320	1434	+	ybhI	4	0.0027894	3
gene784	803503	805764	2262	+	ybhJ	31	0.0137047	107
gene785	805998	807281	1284	-	ybhC	845	0.6581	4250
gene786	807433	807909	477	-	ybhB	135	0.283019	317
gene787	807968	809257	1290	-	bioA	390	0.302326	1982
gene788	809344	810384	1041	+	bioB	576	0.553314	3736
gene789	810381	811535	1155	+	bioF	543	0.47013	726
gene790	811522	812277	756	+	bioC	278	0.367725	365
gene791	812270	812947	678	+	bioD	211	0.311209	1306
gene792	813526	815547	2022	+	uvrB	325	0.160732	823
gene793	815739	816647	909	-	ybhK	94	0.10341	288
gene794	817044	818033	990	+	moaA	208	0.210101	300
gene795	818055	818567	513	+	moaB	171	0.333333	790
gene796	818570	819055	486	+	moaC	193	0.397119	677
gene797	819048	819293	246	+	moaD	101	0.410569	246
gene798	819295	819747	453	+	moaE	155	0.342163	378
gene799	819884	820588	705	+	ybhL	172	0.243972	929
gene800	820793	821506	714	+	ybhM	9	0.012605	15
gene801	821542	822498	957	-	ybhN	4	0.00417973	1
gene802	822498	823739	1242	-	clsB	9	0.00724638	18
gene803	823736	824497	762	-	ybhP	4	0.00524934	2
gene804	824630	825040	411	+	ybhQ	53	0.128954	190
gene805	825002	826108	1107	-	ybhR	11	0.00993677	54
gene806	826119	827252	1134	-	ybhS	22	0.0194004	78
gene807	827245	828981	1737	-	ybhF	71	0.0408751	104
gene808	828974	829972	999	-	ybhG	64	0.0640641	247
gene809	829972	830643	672	-	ybiH	63	0.09375	90
gene810	830872	832236	1365	+	rhlE	217	0.158974	908
gene811	832468	832950	483	-	ybiA	5	0.010352	15
gene812	833070	835220	2151	+	dinG	95	0.0441655	151
gene813	835248	836210	963	+	ybiB	111	0.115265	795
gene814	836351	837436	1086	+	ybiC	145	0.133517	1170
gene815	837665	837925	261	-	ybiJ	15	0.0574713	203
gene816	838190	838456	267	-	ybiI	6	0.0224719	9
gene817	838530	839207	678	-	ybiX	2	0.00294985	16
gene818	839249	841531	2283	-	fiu	124	0.0543145	704
gene819	841796	842056	261	-	mcbA	3	0.0114943	5
gene820	842332	843258	927	+	rlmF	131	0.141316	679
gene821	843255	845480	2226	-	ybiO	10	0.00449236	9
gene822	845741	846463	723	-	glnQ	37	0.0511757	203
gene823	846460	847119	660	-	glnP	37	0.0560606	109
gene824	847258	848004	747	-	glnH	57	0.0763052	767
gene825	848408	848911	504	-	dps	117	0.232143	1058
gene826	849210	850097	888	-	rhtA	22	0.0247748	140
gene827	850450	850965	516	+	ompX	6367	12.3391	60910
gene828	851014	852597	1584	-	opgE	92	0.0580808	385
gene829	852869	852997	129	-	mntS	27	0.209302	254
gene830	853183	853650	468	+	mntR	112	0.239316	400
gene831	853647	854765	1119	+	ybiR	97	0.0866845	159
gene832	854824	855744	921	-	ldtB	531	0.576547	3647
gene833	855963	857555	1593	+	ybiT	829	0.520402	3753
gene834	857796	859061	1266	-	ybiU	48	0.0379147	265
gene835	859213	860028	816	-	ybiV	79	0.0968137	487
gene836	860174	862606	2433	-	ybiW	13	0.0053432	13
gene837	862612	863511	900	-	ybiY	1	0.00111111	0
gene838	863642	864304	663	+	fsaA	14	0.0211161	94
gene839	864380	865129	750	-	moeB	117	0.156	261
gene840	865129	866364	1236	-	moeA	218	0.176375	1298
gene841	866568	867533	966	+	iaaA	96	0.0993789	176
gene842	867520	869391	1872	+	gsiA	82	0.0438034	150
gene843	869411	870949	1539	+	gsiB	68	0.0441845	225
gene844	870967	871887	921	+	gsiC	18	0.019544	52
gene845	871890	872801	912	+	gsiD	21	0.0230263	50
gene846	872979	875327	2349	+	yliE	270	0.114943	559
gene847	875335	876663	1329	+	yliF	147	0.110609	536
gene848	876710	878035	1326	-	rimO	411	0.309955	3514
gene849	878248	878631	384	+	bssR	3	0.0078125	2
gene850	878742	879857	1116	+	yliI	3	0.00268817	2
gene851	879854	880480	627	-	gstB	102	0.162679	849
gene852	880727	881929	1203	+	dacC	141	0.117207	1225
gene853	881976	882734	759	-	deoR	121	0.15942	321
gene854	882792	883388	597	-	ybjG	97	0.162479	384
gene855	883673	884905	1233	+	mdfA	161	0.130576	405
gene856	884946	885230	285	-	ybjH	21	0.0736842	14
gene857	885316	886131	816	-	ybjI	77	0.0943627	334
gene858	886131	887339	1209	-	ybjJ	69	0.057072	241
gene859	887423	887959	537	+	rcdA	18	0.0335196	54
gene861	888134	889819	1686	-	ybjL	210	0.124555	629
gene862	890089	890466	378	+	ybjM	22	0.0582011	12
gene863	890496	890753	258	-	grxA	54	0.209302	352
gene864	890913	891200	288	+	ybjC	99	0.34375	28
gene865	891184	891906	723	+	nfsA	150	0.207469	1382
gene866	891967	892869	903	+	rimK	183	0.202658	131
gene867	892957	893433	477	+	ybjN	196	0.410901	666
gene868	893784	894896	1113	+	potF	27	0.0242588	241
gene869	894991	896124	1134	+	potG	34	0.0299824	95
gene870	896134	897087	954	+	potH	16	0.0167715	35
gene871	897084	897929	846	+	potI	24	0.0283688	27
gene872	897989	898477	489	+	ybjO	48	0.0981595	47
gene873	898518	899645	1128	+	rlmC	130	0.115248	244
gene874	899844	900575	732	-	artJ	23	0.0314208	394
gene875	900866	901534	669	-	artM	151	0.22571	288
gene876	901534	902250	717	-	artQ	143	0.199442	291
gene877	902257	902988	732	-	artI	227	0.310109	1666
gene878	903006	903734	729	-	artP	158	0.216735	743
gene879	903952	904467	516	-	ybjP	16	0.0310078	428
gene880	904593	904916	324	+	ybjQ	63	0.194444	568
gene881	904913	905743	831	+	amiD	81	0.0974729	139
gene882	905740	906753	1014	-	ybjS	103	0.101578	356
gene883	906852	908282	1431	-	ybjT	105	0.0733753	143
gene884	908293	909294	1002	-	ltaE	172	0.171657	914
gene885	909331	911049	1719	-	poxB	17	0.00988947	109
gene886	911182	912150	969	-	hcr	13	0.0134159	20
gene887	912162	913814	1653	-	hcp	5	0.0030248	11
gene888	913958	914857	900	-	ybjE	56	0.0622222	243
gene889	915352	916047	696	-	aqpZ	25	0.0359195	36
gene890	916473	918131	1659	+	ybjD	103	0.0620856	357
gene891	918128	919120	993	-	ybjX	459	0.462236	3708
gene892	919235	920350	1116	+	macA	64	0.0573477	289
gene893	920347	922293	1947	+	macB	143	0.0734463	237
gene894	922366	922590	225	-	cspD	92	0.408889	252
gene895	922913	923233	321	+	clpS	111	0.345794	281
gene896	923264	925540	2277	+	clpA	1086	0.476943	3296
gene898	926225	926443	219	-	infA	897	4.09589	5591
gene899	926728	927432	705	-	aat	41	0.058156	140
gene900	927474	929195	1722	-	cydC	255	0.148084	668
gene901	929196	930962	1767	-	cydD	297	0.168081	998
gene902	931085	932050	966	-	trxB	1668	1.72671	7660
gene903	932595	933089	495	+	lrp	639	1.29091	4193
gene904	933224	937213	3990	+	ftsK	912	0.228571	1957
gene905	937372	937983	612	+	lolA	152	0.248366	1021
gene906	937994	939337	1344	+	rarA	212	0.157738	470
gene907	939428	940720	1293	+	serS	2334	1.8051	16332
gene908	940959	943403	2445	+	dmsA	31	0.0126789	101
gene909	943414	944031	618	+	dmsB	15	0.0242718	21
gene910	944033	944896	864	+	dmsC	10	0.0115741	24
gene911	944931	945557	627	-	ycaC	8	0.0127592	27
gene912	945871	947019	1149	+	ycaD	143	0.124456	342
gene913	947229	948659	1431	+	ycaM	15	0.0104822	34
gene914	948660	949568	909	-	ycaN	26	0.0286029	38
gene915	949668	950258	591	+	ycaK	25	0.0423012	110
gene916	950340	951080	741	-	pflA	149	0.20108	1083
gene917	951272	953554	2283	-	pflB	2749	1.20412	17237
gene918	953609	954466	858	-	focA	360	0.41958	636
gene919	954872	956632	1761	-	ycaO	878	0.49858	5134
gene920	956762	957454	693	+	ycaP	12	0.017316	12
gene921	957653	958741	1089	+	serC	901	0.827365	5602
gene922	958812	960095	1284	+	aroA	332	0.258567	1934
gene923	960264	961028	765	+	ycaL	12	0.0156863	49
gene924	961201	961884	684	+	cmk	989	1.44591	1683
gene925	961995	963668	1674	+	rpsA	34738	20.7515	153920
gene926	963828	964112	285	+	ihfB	662	2.32281	3837
gene927	964320	966584	2265	+	ycaI	30	0.013245	11
gene928	966621	968369	1749	+	msbA	683	0.390509	1939
gene929	968366	969352	987	+	lpxK	232	0.235056	270
gene930	969389	970621	1233	+	ycaQ	45	0.0364964	6
gene931	970673	970855	183	+	ycaR	117	0.639344	951
gene932	970852	971598	747	+	kdsB	406	0.543507	1803
gene933	971752	972645	894	+	ycbJ	13	0.0145414	14
gene934	972622	973401	780	-	elyC	23	0.0294872	84
gene935	973537	974322	786	+	smtA	311	0.395674	296
gene936	974319	975641	1323	+	mukF	473	0.357521	1024
gene937	975622	976326	705	+	mukE	298	0.422695	782
gene938	976326	980786	4461	+	mukB	2048	0.45909	4575
gene939	981047	982894	1848	+	ldtD	99	0.0535714	218
gene940	983075	983623	549	+	ycbK	231	0.420765	1341
gene941	983650	984297	648	+	ycbL	396	0.611111	1276
gene942	984519	985709	1191	-	aspC	485	0.407221	4074
gene943	985894	986982	1089	-	ompF	8969	8.236	78979
gene944	987585	988985	1401	-	asnS	3469	2.47609	20519
gene945	989154	990356	1203	-	pncB	968	0.804655	2820
gene946	990622	993234	2613	+	pepN	992	0.37964	6390
gene947	993277	994044	768	-	ssuB	10	0.0130208	20
gene948	994041	994832	792	-	ssuC	6	0.00757576	10
gene949	994843	995988	1146	-	ssuD	8	0.0069808	25
gene950	995985	996944	960	-	ssuA	5	0.00520833	7
gene951	996937	997512	576	-	ssuE	1	0.00173611	12
gene952	997868	998407	540	+	elfA	4	0.00740741	49
gene953	998490	999191	702	+	elfD	0	0	3
gene954	999216	1001816	2601	+	elfC	10	0.00384468	14
gene955	1001807	1002877	1071	+	elfG	8	0.00746965	35
gene956	1002889	1003431	543	+	ycbU	1	0.00184162	2
gene957	1003439	1003954	516	+	ycbV	5	0.00968992	6
gene958	1003947	1004657	711	+	ycbF	6	0.00843882	10
gene959	1004768	1005778	1011	+	pyrD	231	0.228487	1553
gene960	1005952	1006494	543	+	zapC	92	0.169429	152
gene961	1006491	1007600	1110	-	ycbX	89	0.0801802	998
gene962	1007844	1009952	2109	+	rlmL	755	0.35799	3447
gene963	1009964	1011871	1908	+	uup	706	0.370021	2525
gene964	1012001	1013254	1254	+	pqiA	188	0.14992	263
gene965	1013259	1014899	1641	+	pqiB	240	0.146252	626
gene966	1014896	1015459	564	+	pqiC	102	0.180851	355
gene967	1015715	1015882	168	+	rmf	31	0.184524	156
gene968	1015952	1016470	519	-	fabA	1589	3.06166	10664
gene969	1016539	1018299	1761	-	ycbZ	397	0.22544	1284
gene970	1018485	1018937	453	+	matP	60	0.13245	351
gene971	1019013	1020053	1041	-	ompA	22773	21.8761	148962
gene972	1020410	1020919	510	-	sulA	50	0.0980392	261
gene973	1021138	1021767	630	+	sxy	29	0.0460317	27
gene974	1021730	1023883	2154	-	yccS	231	0.107242	430
gene975	1023902	1024348	447	-	yccF	73	0.163311	471
gene976	1024471	1026525	2055	+	helD	195	0.0948905	716
gene977	1026557	1027015	459	-	mgsA	141	0.30719	2108
gene978	1027111	1027773	663	-	yccT	1	0.0015083	9
gene979	1027946	1028359	414	+	yccU	73	0.176329	463
gene980	1028404	1028721	318	-	hspQ	225	0.707547	240
gene981	1028779	1029969	1191	-	rlmI	449	0.376994	3017
gene982	1030064	1030342	279	+	yccX	15	0.0537634	72
gene983	1030339	1030668	330	-	tusE	73	0.221212	314
gene984	1030759	1031418	660	-	yccA	712	1.07879	6491
gene986	1032139	1033257	1119	+	hyaA	0	0	2
gene987	1033254	1035047	1794	+	hyaB	1	0.000557414	6
gene988	1035066	1035773	708	+	hyaC	3	0.00423729	0
gene989	1035770	1036357	588	+	hyaD	2	0.00340136	3
gene990	1036354	1036752	399	+	hyaE	2	0.00501253	2
gene991	1036749	1037606	858	+	hyaF	2	0.002331	8
gene992	1037740	1039284	1545	+	cbdA	11	0.00711974	20
gene993	1039296	1040432	1137	+	cbdB	15	0.0131926	14
gene994	1040445	1040537	93	+	cbdX	1	0.0107527	6
gene995	1040617	1041915	1299	+	appA	10	0.00769823	28
gene996	1042030	1044210	2181	-	etk	76	0.0348464	121
gene997	1044230	1044676	447	-	etp	11	0.0246085	27
gene998	1044664	1045803	1140	-	gfcE	25	0.0219298	120
gene999	1045849	1047945	2097	-	gfcD	20	0.00953743	34
gene1000	1047945	1048691	747	-	gfcC	6	0.00803213	10
gene1001	1048688	1049332	645	-	gfcB	6	0.00930233	1
gene1002	1049439	1049744	306	-	gfcA	10	0.0326797	56
gene1003	1049833	1050108	276	+	insA	3	0.0108696	3
gene1004	1050027	1050530	504	+	insB1	1	0.00198413	0
gene1005	1050963	1051175	213	-	cspH	3	0.0140845	10
gene1006	1051461	1051673	213	+	cspG	26	0.122066	86
gene1007	1051847	1052077	231	+	ymcE	52	0.225108	22
gene1008	1052067	1052240	174	+	gnsA	108	0.62069	833
gene1009	1052289	1053362	1074	-	yccM	9	0.00837989	9
gene1010	1053434	1056178	2745	-	torS	22	0.00801457	22
gene1011	1056261	1057289	1029	+	torT	2	0.00194363	10
gene1012	1057262	1057954	693	-	torR	30	0.04329	175
gene1013	1058084	1059256	1173	+	torC	4	0.00341006	2
gene1014	1059256	1061802	2547	+	torA	8	0.00314095	18
gene1015	1061799	1062398	600	+	torD	12	0.02	1
gene1016	1062550	1062855	306	-	cbpM	32	0.104575	243
gene1017	1062855	1063775	921	-	cbpA	86	0.0933768	462
gene1018	1064036	1065292	1257	+	yccE	8	0.00636436	29
gene1019	1065585	1066826	1242	+	agp	29	0.0233494	104
gene1020	1066864	1067091	228	-	yccJ	15	0.0657895	94
gene1021	1067112	1067708	597	-	wrbA	20	0.0335008	281
gene1022	1068081	1068254	174	+	ymdF	12	0.0689655	37
gene1023	1068511	1069839	1329	-	rutG	7	0.00526712	8
gene1024	1069860	1070354	495	-	rutF	1	0.0020202	2
gene1025	1070365	1070955	591	-	rutE	2	0.00338409	2
gene1026	1070965	1071765	801	-	rutD	1	0.00124844	0
gene1027	1071773	1072159	387	-	rutC	0	0	1
gene1028	1072171	1072863	693	-	rutB	0	0	0
gene1029	1072863	1074011	1149	-	rutA	1	0.000870322	1
gene1030	1074242	1074880	639	+	rutR	63	0.0985915	193
gene1031	1074920	1078882	3963	-	putA	300	0.0757002	1387
gene1032	1079305	1080813	1509	+	putP	542	0.359178	2528
gene1033	1081356	1082185	830	+	efeU	132	0.159036	177
gene1034	1082243	1083370	1128	+	efeO	205	0.181738	1770
gene1035	1083376	1084647	1272	+	efeB	153	0.120283	350
gene1036	1084992	1086056	1065	+	phoH	35	0.0328638	72
gene1037	1086106	1086519	414	-	pgaD	3	0.00724638	11
gene1038	1086521	1087846	1326	-	pgaC	8	0.00603318	13
gene1039	1087839	1089857	2019	-	pgaB	6	0.00297177	10
gene1040	1089866	1092289	2424	-	pgaA	6	0.00247525	7
gene1041	1092876	1094234	1359	+	ycdT	31	0.0228109	30
gene1042	1094275	1095141	867	-	insF1	0	0	0
gene1043	1095138	1095437	300	-	insE1	0	0	0
gene1044	1095505	1095846	342	+	ymdE	1	0.00292398	0
gene1045	1095843	1096829	987	+	ycdU	9	0.00911854	3
gene1047	1097886	1098824	939	+	ghrA	79	0.0841321	644
gene1048	1098879	1099616	738	+	ycdX	224	0.303523	872
gene1049	1099640	1100194	555	+	ycdY	212	0.381982	1471
gene1050	1100296	1100787	492	+	ycdZ	112	0.227642	105
gene1051	1100851	1101684	834	-	csgG	15	0.0179856	20
gene1052	1101711	1102127	417	-	csgF	2	0.00479616	9
gene1053	1102152	1102541	390	-	csgE	1	0.0025641	2
gene1054	1102546	1103196	651	-	csgD	13	0.0199693	19
gene1055	1103951	1104406	456	+	csgB	1	0.00219298	0
gene1056	1104447	1104902	456	+	csgA	2	0.00438596	44
gene1057	1104961	1105293	333	+	csgC	0	0	0
gene1058	1105414	1105725	312	+	ymdA	1	0.00320513	4
gene1059	1105820	1106353	534	+	ymdB	14	0.0262172	94
gene1060	1106355	1107776	1422	+	clsC	23	0.0161744	54
gene1061	1107784	1108941	1158	-	opgC	66	0.0569948	227
gene1062	1109335	1110870	1536	+	opgG	670	0.436198	6546
gene1063	1110863	1113406	2544	+	opgH	1008	0.396226	2261
gene1064	1113579	1113806	228	+	yceK	7	0.0307018	23
gene1065	1113807	1114181	375	-	msyB	20	0.0533333	159
gene1066	1114264	1115490	1227	-	mdtG	14	0.0114099	19
gene1067	1115662	1116582	921	-	lpxL	83	0.0901194	685
gene1068	1116807	1117859	1053	+	yceA	710	0.674264	4102
gene1069	1117901	1118476	576	-	yceI	22	0.0381944	443
gene1070	1118480	1119046	567	-	yceJ	8	0.0141093	15
gene1071	1119307	1119447	141	-	yceO	2	0.0141844	3
gene1072	1119468	1120586	1119	-	solA	193	0.172475	1414
gene1073	1120701	1120955	255	-	bssS	118	0.462745	54
gene1074	1121242	1121487	246	-	dinI	136	0.552846	554
gene1075	1121561	1122607	1047	-	pyrC	352	0.336199	3135
gene1076	1122713	1123273	561	-	yceB	66	0.117647	345
gene1077	1123407	1124054	648	-	grxB	49	0.0756173	560
gene1078	1124118	1125326	1209	-	mdtH	9	0.00744417	29
gene1079	1125562	1126146	585	+	rimJ	123	0.210256	349
gene1080	1126157	1126804	648	+	yceH	112	0.17284	688
gene1081	1126806	1127729	924	+	yceM	139	0.150433	223
gene1082	1127839	1129374	1536	+	murJ	232	0.151042	630
gene1083	1129414	1129830	417	-	flgN	4	0.00959233	12
gene1084	1129835	1130128	294	-	flgM	2	0.00680272	56
gene1085	1130204	1130863	660	-	flgA	7	0.0106061	17
gene1086	1131018	1131434	417	+	flgB	3	0.00719424	13
gene1087	1131438	1131842	405	+	flgC	1	0.00246914	17
gene1088	1131854	1132549	696	+	flgD	3	0.00431034	16
gene1089	1132574	1133782	1209	+	flgE	9	0.00744417	46
gene1090	1133802	1134557	756	+	flgF	4	0.00529101	17
gene1091	1134729	1135511	783	+	flgG	7	0.00893997	36
gene1092	1135564	1136262	699	+	flgH	1	0.00143062	8
gene1093	1136274	1137371	1098	+	flgI	2	0.00182149	12
gene1094	1137371	1138312	942	+	flgJ	6	0.00636943	3
gene1095	1138378	1140021	1644	+	flgK	5	0.00304136	38
gene1096	1140033	1140986	954	+	flgL	11	0.0115304	40
gene1097	1141182	1144367	3186	-	rne	1681	0.527621	8858
gene1098	1144502	1144822	321	+	yceQ	0	0	0
gene1099	1144940	1145899	960	+	rluC	466	0.485417	1904
gene1100	1146011	1146595	585	-	yceF	66	0.112821	470
gene1102	1146794	1147315	522	+	yceD	6272	12.0153	2551
gene1103	1147367	1147540	174	+	rpmF	3106	17.8506	28906
gene1104	1147621	1148691	1071	+	plsX	2672	2.49486	498
gene1105	1148759	1149712	954	+	fabH	2150	2.25367	7138
gene1106	1149728	1150657	930	+	fabD	2711	2.91505	11888
gene1107	1150670	1151404	735	+	fabG	4646	6.32109	15050
gene1108	1151615	1151851	237	+	acpP	8802	37.1392	72422
gene1109	1151939	1153180	1242	+	fabF	6379	5.13607	14472
gene1110	1153300	1154109	810	+	pabC	64	0.0790123	126
gene1111	1154112	1155134	1023	+	yceG	127	0.124145	304
gene1112	1155124	1155765	642	+	tmk	191	0.297508	575
gene1113	1155762	1156766	1005	+	holB	209	0.20796	216
gene1114	1156777	1157574	798	+	ycfH	185	0.23183	895
gene1115	1157869	1159302	1434	+	ptsG	4509	3.14435	11774
gene1116	1159362	1161551	2190	-	fhuE	24	0.0109589	103
gene1117	1161885	1162244	360	+	hinT	201	0.558333	1337
gene1118	1162247	1162624	378	+	ycfL	145	0.383598	81
gene1119	1162638	1163279	642	+	lpoB	200	0.311526	950
gene1120	1163260	1164084	825	+	thiK	80	0.0969697	47
gene1121	1164095	1165120	1026	+	nagZ	212	0.206628	880
gene1122	1165143	1165685	543	+	ycfP	168	0.309392	1192
gene1123	1166085	1167389	1305	+	ndh	1923	1.47356	12510
gene1124	1167599	1168138	540	+	ycfJ	37	0.0685185	54
gene1125	1168200	1168832	633	-	ycfQ	60	0.0947867	125
gene1126	1169073	1169330	258	+	bhsA	23	0.0891473	471
gene1127	1169412	1170374	963	-	ldtC	56	0.0581516	392
gene1128	1170518	1173964	3447	-	mfd	488	0.141572	1951
gene1129	1174092	1175165	1074	-	ycfT	0	0	2
gene1130	1175427	1176626	1200	+	lolC	226	0.188333	543
gene1131	1176619	1177320	702	+	lolD	154	0.219373	604
gene1132	1177320	1178564	1245	+	lolE	250	0.200803	518
gene1133	1178593	1179504	912	+	nagK	168	0.184211	261
gene1134	1179631	1180359	729	+	cobB	124	0.170096	622
gene1135	1180479	1181267	789	-	ycfZ	5	0.00633714	18
gene1136	1181264	1181725	462	-	ymfA	9	0.0194805	10
gene1137	1181783	1182829	1047	-	potD	1122	1.07163	7026
gene1138	1182826	1183620	795	-	potC	551	0.693082	865
gene1139	1183617	1184444	828	-	potB	499	0.602657	1076
gene1140	1184458	1185594	1137	-	potA	820	0.721196	3401
gene1141	1185844	1187070	1227	+	pepT	100	0.0814996	529
gene1142	1187119	1188240	1122	-	roxA	313	0.278966	1594
gene1143	1188316	1189776	1461	-	phoQ	161	0.110198	315
gene1144	1189776	1190447	672	-	phoP	171	0.254464	1756
gene1145	1190616	1191986	1371	-	purB	866	0.631656	5791
gene1146	1191990	1192631	642	-	hflD	180	0.280374	486
gene1147	1192667	1193773	1107	-	mnmA	465	0.420054	2130
gene1148	1193827	1194288	462	-	nudJ	42	0.0909091	197
gene1149	1194298	1194951	654	-	rluE	44	0.0672783	276
gene1150	1195123	1196373	1251	+	icd	4204	3.36051	39141
gene1151	1196867	1197532	666	-	ymfD	21	0.0315315	38
gene1152	1197533	1198237	705	-	ymfE	8	0.0113475	59
gene1153	1198695	1199588	894	+	lit	10	0.0111857	100
gene1154	1199679	1200806	1128	-	intE	14	0.0124113	18
gene1155	1200787	1201032	246	-	xisE	3	0.0121951	2
gene1156	1201497	1201838	342	+	ymfI	22	0.0643275	214
gene1157	1201776	1202084	309	-	ymfJ	7	0.0226537	28
gene1158	1202259	1202933	675	-	cohE	180	0.266667	591
gene1159	1203024	1203224	201	+	croE	1	0.00497512	2
gene1160	1203268	1203825	558	+	ymfL	4	0.00716846	8
gene1161	1203822	1204160	339	+	ymfM	0	0	1
gene1162	1204170	1204403	234	+	oweE	1	0.0042735	0
gene1163	1204404	1205537	1134	+	aaaE	4	0.00352734	2
gene1164	1205549	1205731	183	+	ymfR	0	0	0
gene1165	1205731	1206142	412	+	beeE	5	0.0121359	0
gene1166	1206143	1206922	780	+	jayE	3	0.00384615	0
gene1167	1206913	1207497	585	+	ymfQ	0	0	1
gene1168	1207501	1208130	630	+	stfP	1	0.0015873	2
gene1169	1208132	1208545	414	+	tfaP	1	0.00241546	10
gene1170	1208517	1209119	603	-	tfaE	3	0.00497512	5
gene1171	1209119	1209619	501	-	stfE	0	0	3
gene1172	1209685	1210239	555	+	pinE	4	0.00720721	13
gene1173	1210346	1211179	834	+	mcrA	30	0.0359712	141
gene1174	1211413	1211577	165	+	icdC	4	0.0242424	18
gene1175	1211680	1212003	324	-	iraM	3	0.00925926	15
gene1176	1212703	1213107	405	-	ycgX	21	0.0518519	36
gene1177	1213328	1214059	732	-	bluR	84	0.114754	231
gene1178	1214264	1215475	1212	-	bluF	15	0.0123762	31
gene1179	1215789	1216025	237	+	ycgZ	21	0.0886076	121
gene1180	1216068	1216340	273	+	ymgA	10	0.03663	38
gene1181	1216369	1216635	267	+	ariR	9	0.0337079	48
gene1182	1216748	1216996	249	+	ymgC	4	0.0160643	12
gene1183	1217328	1218851	1524	+	ycgG	2	0.00131234	10
gene1184	1218983	1219201	219	+	ymgF	12	0.0547945	132
gene1185	1219601	1222174	2574	+	ycgH	49	0.0190365	33
gene1186	1222305	1222634	330	-	ymgD	45	0.136364	291
gene1187	1222644	1222988	345	-	ymgG	48	0.13913	262
gene1188	1222990	1223163	174	-	ymgI	9	0.0517241	1
gene1189	1223264	1223449	186	+	ymgJ	1	0.00537634	0
gene1190	1223564	1223671	108	+	ycgI	3	0.0277778	1
gene1191	1224279	1224545	267	-	minE	310	1.16105	1168
gene1192	1224549	1225361	813	-	minD	898	1.10455	4166
gene1193	1225385	1226080	696	-	minC	355	0.510057	716
gene1194	1226600	1226968	369	+	ycgJ	38	0.102981	257
gene1195	1227071	1227472	402	-	pliG	93	0.231343	1742
gene1196	1227714	1228007	294	+	ycgL	149	0.506803	956
gene1197	1228079	1228738	660	+	ycgM	143	0.216667	410
gene1198	1228815	1229276	462	+	ycgN	53	0.114719	340
gene1199	1229483	1230394	912	-	hlyE	1	0.00109649	6
gene1200	1230767	1231186	420	+	umuD	13	0.0309524	43
gene1201	1231186	1232454	1269	+	umuC	22	0.0173365	32
gene1202	1232500	1233030	531	-	dsbB	268	0.504708	921
gene1203	1233176	1234717	1542	-	nhaB	287	0.186122	1138
gene1204	1234938	1235657	720	+	fadR	226	0.313889	1184
gene1205	1235709	1237241	1533	-	ycgB	21	0.0136986	31
gene1206	1237571	1238869	1299	+	dadA	741	0.570439	3684
gene1207	1238879	1239949	1071	+	dadX	414	0.386555	1519
gene1208	1240335	1242071	1737	-	cvrA	76	0.0437536	158
gene1209	1242166	1243080	915	-	ldcA	57	0.0622951	378
gene1210	1243180	1243791	612	+	emtA	203	0.331699	1184
gene1211	1243793	1244527	735	-	ycgR	2	0.00272109	12
gene1212	1244728	1244982	255	+	ymgE	2	0.00784314	8
gene1213	1245160	1245600	441	+	ycgY	2	0.00453515	4
gene1214	1245679	1247376	1698	-	treA	7	0.0041225	47
gene1215	1247696	1249114	1419	-	dhaM	189	0.133192	769
gene1216	1249125	1249757	633	-	dhaL	71	0.112164	315
gene1217	1249768	1250838	1071	-	dhaK	174	0.162465	405
gene1218	1251066	1252985	1920	+	dhaR	71	0.0369792	98
gene1219	1253085	1255952	2868	-	ycgV	33	0.0115063	14
gene1220	1256721	1257812	1092	-	ychF	1172	1.07326	8663
gene1221	1257929	1258513	585	-	pth	194	0.331624	964
gene1222	1258791	1259069	279	+	ychH	28	0.100358	80
gene1223	1259124	1260803	1680	-	dauA	132	0.0785714	414
gene1224	1260928	1261875	948	-	prs	2114	2.22996	14034
gene1225	1262026	1262877	852	-	ispE	742	0.870892	450
gene1226	1262877	1263500	624	-	lolB	111	0.177885	882
gene1227	1263714	1264970	1257	+	hemA	204	0.162291	293
gene1228	1265012	1266094	1083	+	prfA	211	0.194829	1077
gene1229	1266094	1266927	834	+	prmC	104	0.1247	146
gene1230	1266924	1267316	393	+	ychQ	45	0.114504	20
gene1231	1267320	1268129	810	+	ychA	275	0.339506	361
gene1232	1268165	1269019	855	+	kdsA	662	0.774269	4349
gene1233	1269168	1269275	108	-	ldrA	0	0	0
gene1235	1269703	1269810	108	-	ldrB	1	0.00925926	0
gene1237	1270238	1270345	108	-	ldrC	0	0	0
gene1239	1270749	1271849	1101	-	chaA	135	0.122616	450
gene1240	1272119	1272349	231	+	chaB	4	0.017316	33
gene1241	1272507	1273202	696	+	chaC	41	0.058908	42
gene1242	1273246	1273599	354	-	ychN	106	0.299435	1284
gene1243	1273784	1275178	1395	+	ychO	36	0.0258065	42
gene1244	1275179	1275829	651	-	narL	85	0.130568	898
gene1245	1275822	1277618	1797	-	narX	99	0.0550918	85
gene1246	1277957	1279348	1392	+	narK	9	0.00646552	11
gene1247	1279864	1283607	3744	+	narG	12	0.00320513	34
gene1248	1283604	1285142	1539	+	narH	15	0.00974659	17
gene1249	1285139	1285849	711	+	narJ	4	0.00562588	5
gene1250	1285849	1286526	678	+	narI	4	0.00589971	13
gene1252	1287087	1287176	90	-	tpr	0	0	0
gene1255	1287782	1288624	843	-	purU	559	0.663108	4323
gene1256	1288674	1289132	459	-	ychJ	204	0.444444	791
gene1257	1289245	1290150	906	+	rssA	90	0.0993377	293
gene1258	1290242	1291255	1014	+	rssB	112	0.110454	206
gene1259	1291457	1292365	909	+	galU	1221	1.34323	9136
gene1260	1292509	1292922	414	-	hns	1298	3.13527	34994
gene1261	1293527	1294144	618	+	tdk	130	0.210356	1071
gene1262	1294426	1295322	897	-	insZ	7	0.00780379	31
gene1263	1295446	1298121	2676	-	adhE	1150	0.429746	8731
gene1264	1298598	1299245	648	+	ychE	56	0.0864198	105
gene1265	1301182	1302813	1632	+	oppA	3149	1.92953	32650
gene1266	1302899	1303819	921	+	oppB	868	0.942454	2580
gene1267	1303834	1304742	909	+	oppC	885	0.973597	1948
gene1268	1304754	1305767	1014	+	oppD	1075	1.06016	3326
gene1269	1305764	1306768	1005	+	oppF	964	0.959204	3291
gene1270	1306821	1307150	330	-	yciU	94	0.284848	556
gene1271	1307185	1308645	1461	-	clsA	210	0.143737	663
gene1272	1308788	1308961	174	+	yciY	147	0.844828	984
gene1273	1309016	1310269	1254	-	kch	36	0.0287081	221
gene1274	1310569	1310865	297	-	yciI	60	0.20202	527
gene1275	1311089	1311808	720	+	tonB	133	0.184722	525
gene1276	1311848	1312246	399	-	yciA	219	0.548872	1190
gene1277	1312351	1312890	540	-	yciB	111	0.205556	463
gene1278	1312920	1313663	744	-	yciC	115	0.15457	598
gene1279	1314020	1314658	639	+	ompW	32	0.0500782	491
gene1280	1314718	1315224	507	-	yciE	3	0.00591716	28
gene1281	1315270	1315770	501	-	yciF	3	0.00598802	7
gene1282	1315856	1316035	180	-	yciG	0	0	3
gene1283	1316416	1317222	807	-	trpA	75	0.0929368	465
gene1284	1317222	1318415	1194	-	trpB	115	0.0963149	716
gene1285	1318427	1319788	1362	-	trpC	79	0.0580029	210
gene1286	1319789	1321384	1596	-	trpD	38	0.0238095	116
gene1287	1321384	1322946	1563	-	trpE	27	0.0172745	186
gene1288	1323038	1323082	45	-	trpL	6	0.133333	20
gene1289	1323220	1324101	882	+	yciV	123	0.139456	105
gene1290	1324098	1324718	621	+	yciO	123	0.198068	765
gene1291	1324746	1326641	1896	+	yciQ	51	0.0268987	38
gene1292	1326852	1327727	876	+	rluB	623	0.711187	4175
gene1293	1327767	1328357	591	-	btuR	38	0.0642978	150
gene1294	1328354	1329112	759	-	yciK	50	0.0658762	345
gene1295	1329332	1330381	1050	+	sohB	253	0.240952	1089
gene1296	1330417	1330668	252	-	yciN	163	0.646825	1451
gene1297	1331048	1333645	2598	+	topA	1785	0.687067	5513
gene1298	1333855	1334829	975	+	cysB	197	0.202051	1597
gene1299	1335124	1335288	165	+	ymiA	53	0.321212	158
gene1300	1335291	1335458	168	+	yciX	31	0.184524	114
gene1301	1335831	1338506	2676	+	acnA	183	0.0683857	739
gene1302	1338570	1339160	591	-	ribA	183	0.309645	1467
gene1303	1339330	1340094	765	+	pgpB	36	0.0470588	96
gene1304	1340243	1340551	309	+	yciS	76	0.245955	311
gene1305	1340558	1341727	1170	+	yciM	158	0.135043	187
gene1306	1341921	1342658	738	+	pyrF	327	0.443089	1644
gene1307	1342658	1342984	327	+	yciH	142	0.434251	559
gene1308	1343110	1343328	219	-	osmB	32	0.146119	416
gene1309	1343597	1344346	750	-	yciT	149	0.198667	994
gene1310	1344436	1344609	174	-	yciZ	33	0.189655	64
gene1311	1344757	1346742	1986	-	gmr	52	0.0261833	145
gene1312	1346796	1346900	105	+	ymiB	0	0	0
gene1313	1346978	1348912	1935	-	rnb	1279	0.660982	7243
gene1314	1348980	1350107	1128	-	yciW	42	0.037234	22
gene1315	1350251	1351039	789	-	fabI	2878	3.64766	20566
gene1316	1351407	1351760	354	-	ycjD	6	0.0169492	3
gene1317	1351828	1352634	807	-	sapF	72	0.0892193	234
gene1318	1352636	1353628	993	-	sapD	106	0.106747	264
gene1319	1353628	1354518	891	-	sapC	76	0.0852974	180
gene1320	1354505	1355470	966	-	sapB	89	0.0921325	206
gene1321	1355467	1357110	1644	-	sapA	132	0.080292	557
gene1322	1357423	1357668	246	-	ymjA	19	0.0772358	165
gene1323	1357802	1359187	1386	-	puuP	20	0.01443	39
gene1324	1359490	1360908	1419	-	puuA	55	0.0387597	254
gene1325	1361120	1361884	765	+	puuD	41	0.0535948	161
gene1326	1361911	1362468	558	+	puuR	34	0.0609319	205
gene1327	1362743	1364230	1488	+	puuC	16	0.0107527	77
gene1328	1364232	1365512	1281	+	puuB	12	0.00936768	53
gene1329	1365550	1366815	1266	+	puuE	6	0.00473934	28
gene1330	1366935	1367912	978	-	pspF	30	0.0306748	168
gene1331	1368079	1368747	669	+	pspA	131	0.195815	892
gene1332	1368801	1369025	225	+	pspB	24	0.106667	134
gene1333	1369025	1369384	360	+	pspC	24	0.0666667	99
gene1334	1369393	1369614	222	+	pspD	11	0.0495495	17
gene1335	1369689	1370003	315	+	pspE	61	0.193651	463
gene1336	1370216	1371895	1680	+	ycjM	8	0.0047619	17
gene1337	1371909	1373201	1293	+	ycjN	2	0.00154679	4
gene1338	1373222	1374103	882	+	ycjO	2	0.00226757	2
gene1339	1374090	1374932	843	+	ycjP	1	0.00118624	2
gene1340	1374963	1376015	1053	+	ycjQ	5	0.00474834	24
gene1341	1376034	1376822	789	+	ycjR	5	0.00633714	9
gene1342	1376832	1377887	1056	+	ycjS	7	0.00662879	3
gene1343	1377884	1380151	2268	+	ycjT	6	0.0026455	7
gene1344	1380148	1380807	660	+	ycjU	3	0.00454545	0
gene1345	1380821	1381777	957	+	ycjV	2	0.00208986	9
gene1346	1381947	1382852	906	+	ompG	1	0.00110375	1
gene1347	1382963	1383961	999	-	ycjW	22	0.022022	108
gene1348	1384117	1385514	1398	+	ycjX	125	0.0894134	380
gene1349	1385511	1386572	1062	+	ycjF	80	0.0753296	358
gene1350	1386720	1388261	1542	+	tyrR	309	0.200389	1503
gene1351	1388305	1388811	507	-	tpx	1711	3.37475	18822
gene1352	1388930	1389895	966	+	ycjG	40	0.0414079	155
gene1353	1389870	1390598	729	-	mpaA	36	0.0493827	106
gene1354	1390725	1390862	138	-	ymjC	0	0	5
gene1355	1390868	1390933	66	-	ymjD	1	0.0151515	1
gene1356	1390933	1391853	921	-	ycjY	3	0.00325733	35
gene1357	1391991	1392890	900	+	pgrR	53	0.0588889	173
gene1358	1393227	1394840	1614	+	mppA	174	0.107807	783
gene1359	1394891	1395922	1032	-	ynaI	69	0.0668605	199
gene1360	1396076	1397092	1017	+	insH1	0	0	0
gene1361	1397365	1397622	258	+	ynaJ	380	1.47287	2499
gene1362	1397672	1398622	951	-	uspE	145	0.152471	682
gene1363	1398774	1399526	753	-	fnr	862	1.14475	4182
gene1364	1399721	1400236	516	-	ogt	24	0.0465116	126
gene1365	1400247	1401773	1527	-	abgT	10	0.00654879	10
gene1366	1401810	1403255	1446	-	abgB	10	0.00691563	10
gene1367	1403255	1404565	1311	-	abgA	1	0.000762777	24
gene1368	1404741	1405649	909	+	abgR	11	0.0121012	25
gene1370	1405979	1406542	564	+	smrA	58	0.102837	153
gene1371	1406563	1407795	1233	-	ydaM	7	0.00567721	17
gene1372	1408050	1409033	984	+	ydaN	67	0.0680894	312
gene1374	1409511	1410884	1374	+	dbpA	75	0.0545852	324
gene1375	1411013	1411948	936	-	ttcA	367	0.392094	3935
gene1376	1412000	1413235	1236	-	intR	51	0.0412621	30
gene1377	1413237	1413452	216	-	ydaQ	1	0.00462963	1
gene1378	1413531	1413740	210	-	ydaC	1	0.0047619	2
gene1380	1413733	1413927	195	-	ralR	2	0.0102564	7
gene1381	1413984	1414793	810	-	recT	14	0.017284	37
gene1382	1414786	1417386	2601	-	recE	6	0.00230681	49
gene1383	1417488	1417763	276	-	racC	0	0	4
gene1384	1417838	1418008	171	-	ydaE	0	0	1
gene1385	1418008	1418229	222	-	kilR	1	0.0045045	0
gene1386	1418671	1419159	489	+	sieB	2	0.00408998	17
gene1387	1419156	1419311	156	-	ydaF	2	0.0128205	1
gene1388	1419322	1419456	135	-	ydaG	1	0.00740741	4
gene1389	1419765	1420241	477	-	racR	105	0.220126	347
gene1390	1420365	1420661	297	+	ydaS	2	0.00673401	9
gene1391	1420684	1421106	423	+	ydaT	2	0.00472813	13
gene1392	1421119	1421976	858	+	ydaU	7	0.00815851	7
gene1393	1421983	1422729	747	+	ydaV	3	0.00401606	6
gene1394	1422701	1423200	500	+	ydaW	3	0.006	19
gene1395	1423201	1423644	444	+	rzpR	0	0	6
gene1396	1423400	1423585	186	+	rzoR	0	0	0
gene1397	1423782	1425239	1458	+	trkG	36	0.0246914	133
gene1398	1425377	1425640	264	+	ynaK	6	0.0227273	1
gene1399	1425630	1426082	453	+	ydaY	4	0.00883002	3
gene1400	1426454	1427386	933	+	tmpR	6	0.00643087	11
gene1401	1427389	1427598	210	+	lomR	4	0.0190476	2
gene1402	1427746	1428726	981	-	insH1	11	0.011213	27
gene1403	1429049	1432411	3363	+	stfR	7	0.00208147	4
gene1404	1432411	1432986	576	+	tfaR	0	0	1
gene1405	1433084	1433674	591	-	pinR	0	0	0
gene1406	1433991	1434224	234	-	ynaE	0	0	1
gene1407	1434958	1435008	51	-	ttcC	0	0	1
gene1408	1435185	1435619	435	-	uspF	26	0.0597701	110
gene1409	1435760	1436893	1134	-	ompN	7	0.00617284	14
gene1411	1437260	1440784	3525	-	pfo	641	0.181844	2573
gene1412	1441058	1441324	267	+	ydbJ	40	0.149813	514
gene1413	1441321	1441743	423	-	hslJ	86	0.20331	591
gene1414	1441854	1442843	990	-	ldhA	335	0.338384	2486
gene1415	1443051	1445690	2640	+	ydbH	102	0.0386364	234
gene1416	1445687	1445872	186	+	ynbE	13	0.0698925	75
gene1417	1445880	1446206	327	+	ydbL	17	0.0519878	82
gene1418	1446378	1447283	906	-	feaR	7	0.00772627	20
gene1419	1447519	1449018	1500	+	feaB	29	0.0193333	24
gene1420	1449076	1451349	2274	-	tynA	12	0.00527704	14
gene1421	1451597	1453642	2046	-	paaZ	5	0.00244379	14
gene1422	1453927	1454856	930	+	paaA	1	0.00107527	5
gene1423	1454868	1455155	288	+	paaB	2	0.00694444	5
gene1424	1455164	1455910	747	+	paaC	3	0.00401606	6
gene1425	1455925	1456422	498	+	paaD	1	0.00200803	2
gene1426	1456430	1457500	1071	+	paaE	6	0.00560224	24
gene1427	1457497	1458264	768	+	paaF	2	0.00260417	4
gene1428	1458264	1459052	789	+	paaG	2	0.00253485	4
gene1429	1459054	1460481	1428	+	paaH	7	0.00490196	10
gene1430	1460471	1460893	423	+	paaI	4	0.00945626	4
gene1431	1460893	1462098	1206	+	paaJ	27	0.0223881	6
gene1432	1462125	1463438	1314	+	paaK	16	0.0121766	12
gene1433	1463539	1464489	951	+	paaX	44	0.0462671	180
gene1434	1464471	1465061	591	+	paaY	35	0.0592217	184
gene1435	1465165	1465230	66	-	ynbG	0	0	0
gene1436	1465392	1474013	8622	+	ydbA	241	0.0279518	264
gene1437	1467921	1468826	906	-	insD1	0	0	0
gene1438	1468784	1469149	366	-	insC1	0	0	0
gene1439	1469358	1470509	1152	+	insI1	0	0	0
gene1440	1474221	1475081	861	+	ydbC	13	0.0150987	103
gene1441	1475144	1477450	2307	+	ydbD	8	0.00346771	9
gene1442	1477621	1478226	606	+	ynbA	1	0.00165017	0
gene1443	1478226	1479122	897	+	ynbB	1	0.00111483	0
gene1444	1479138	1480895	1758	+	ynbC	8	0.00455063	4
gene1445	1480909	1482201	1293	+	ynbD	15	0.0116009	10
gene1446	1482255	1482860	606	-	azoR	49	0.0808581	880
gene1447	1483061	1486963	3903	+	hrpA	603	0.154497	2214
gene1448	1487235	1488035	801	+	ydcF	76	0.0948814	398
gene1449	1488232	1489671	1440	+	aldA	184	0.127778	1204
gene1450	1489713	1490713	1001	-	gapC	129	0.128871	506
gene1451	1490902	1491432	531	+	cybB	117	0.220339	1194
gene1453	1491677	1491850	174	+	ydcA	25	0.143678	39
gene1454	1491922	1492071	150	-	hokB	5	0.0333333	1
gene1455	1491962	1492129	168	-	mokB	5	0.0297619	4
gene1457	1492470	1494110	1641	+	trg	10	0.00609385	1
gene1458	1494148	1495071	924	-	ydcI	134	0.145022	505
gene1459	1495288	1496631	1344	+	ydcJ	5	0.00372024	8
gene1460	1496856	1498511	1656	+	opgD	287	0.173309	1188
gene1461	1498651	1498875	225	+	ydcH	9	0.04	19
gene1462	1498938	1499477	540	+	rimL	14	0.0259259	113
gene1463	1499469	1500449	981	-	ydcK	5	0.00509684	28
gene1464	1500573	1501565	993	+	tehA	42	0.0422961	128
gene1465	1501562	1502155	594	+	tehB	45	0.0757576	721
gene1466	1502457	1503125	669	+	ydcL	59	0.0881913	403
gene1467	1503218	1503649	432	-	insP	0	0	0
gene1468	1503717	1504865	1149	+	insQ	100	0.0870322	153
gene1469	1504905	1506080	1176	-	ydcO	0	0	24
gene1470	1506172	1506708	537	+	ydcN	19	0.0353818	74
gene1471	1506781	1508742	1962	+	ydcP	432	0.220183	1369
gene1472	1508834	1509064	231	-	yncJ	3	0.012987	23
gene1473	1509286	1509462	177	+	hicA	13	0.0734463	6
gene1474	1509508	1509924	417	+	hicB	19	0.0455635	130
gene1475	1510003	1511409	1407	+	ydcR	115	0.0817342	365
gene1476	1511654	1512799	1146	+	ydcS	9	0.0078534	20
gene1477	1512817	1513830	1014	+	ydcT	6	0.00591716	5
gene1478	1513831	1514772	942	+	ydcU	8	0.00849257	3
gene1479	1514762	1515556	795	+	ydcV	5	0.00628931	5
gene1480	1515578	1517002	1425	+	patD	22	0.0154386	71
gene1481	1517099	1517194	96	-	yncL	34	0.354167	110
gene1482	1517389	1517562	174	+	ydcX	18	0.103448	30
gene1483	1517648	1517881	234	+	ydcY	160	0.683761	1282
gene1484	1517882	1518331	450	-	ydcZ	24	0.0533333	12
gene1485	1518328	1518846	519	-	mnaT	32	0.061657	197
gene1486	1519027	1520064	1038	+	curA	14	0.0134875	111
gene1487	1520262	1520927	666	+	mcbR	11	0.0165165	9
gene1488	1520963	1523065	2103	-	yncD	136	0.0646695	721
gene1489	1523307	1524368	1062	+	yncE	487	0.458569	3842
gene1490	1524481	1525980	1500	-	ansP	144	0.096	342
gene1491	1526247	1526864	618	+	yncG	2	0.00323625	8
gene1492	1526940	1527152	213	+	yncH	0	0	0
gene1493	1527902	1529938	2037	+	rhsE	11	0.0054001	19
gene1494	1529922	1530404	483	+	ydcD	8	0.0165631	20
gene1495	1530586	1531323	738	+	yncI	2	0.00271003	7
gene1496	1531816	1532952	1137	+	ydcC	0	0	1
gene1497	1533052	1533285	234	+	pptA	6	0.025641	97
gene1498	1533282	1533851	570	-	yddH	4	0.00701754	8
gene1499	1534024	1534869	846	+	nhoA	13	0.0153664	36
gene1500	1534965	1535858	894	-	yddE	39	0.0436242	301
gene1501	1535937	1536617	681	-	narV	6	0.00881057	12
gene1502	1536614	1537309	696	-	narW	0	0	0
gene1503	1537309	1538853	1545	-	narY	5	0.00323625	8
gene1504	1538850	1542590	3741	-	narZ	22	0.00588078	38
gene1505	1542672	1544060	1389	-	narU	1	0.000719942	2
gene1506	1544384	1544764	381	-	yddK	1	0.00262467	1
gene1507	1545750	1546028	279	-	yddL	0	0	0
gene1508	1546288	1547169	882	-	yddG	23	0.0260771	172
gene1509	1547401	1550448	3048	+	fdnG	11	0.00360892	19
gene1510	1550461	1551345	885	+	fdnH	4	0.00451977	2
gene1511	1551338	1551991	654	+	fdnI	11	0.0168196	9
gene1512	1552398	1552682	285	-	yddM	21	0.0736842	115
gene1513	1552828	1553838	1011	-	adhP	22	0.0217606	56
gene1514	1553972	1555669	1698	-	maeA	398	0.234393	2146
gene1515	1555826	1555963	138	-	sra	7	0.0507246	93
gene1516	1556065	1556280	216	-	bdm	1	0.00462963	26
gene1517	1556625	1557056	432	+	osmC	42	0.0972222	360
gene1518	1557112	1558038	927	-	ddpF	5	0.00539374	6
gene1519	1558031	1559017	987	-	ddpD	6	0.00607903	5
gene1520	1559014	1559910	897	-	ddpC	2	0.00222965	5
gene1521	1559907	1560929	1023	-	ddpB	0	0	0
gene1522	1560931	1562481	1551	-	ddpA	8	0.00515796	20
gene1523	1562495	1563076	582	-	ddpX	0	0	2
gene1524	1563334	1565733	2400	-	dosP	9	0.00375	23
gene1525	1565758	1567140	1383	-	dosC	11	0.00795372	27
gene1526	1567504	1568823	1320	-	yddW	78	0.0590909	356
gene1527	1568954	1570489	1536	-	gadC	6	0.00390625	10
gene1528	1570645	1572045	1401	-	gadB	2	0.00142755	10
gene1529	1572407	1575202	2796	-	pqqL	44	0.0157368	118
gene1530	1575247	1577619	2373	-	yddB	11	0.00463548	80
gene1531	1577657	1579342	1686	-	yddA	5	0.0029656	24
gene1532	1579633	1580790	1158	-	ydeM	1	0.000863558	6
gene1533	1580842	1582524	1683	-	ydeN	4	0.00237671	42
gene1534	1582926	1583687	762	-	ydeO	1	0.00131234	11
gene1535	1583762	1583959	198	-	safA	0	0	0
gene1536	1584207	1586486	2280	-	ydeP	21	0.00921053	77
gene1537	1586820	1587734	915	-	ydeQ	1	0.0010929	11
gene1538	1587793	1588296	504	-	ydeR	1	0.00198413	3
gene1539	1588309	1588839	531	-	ydeS	2	0.00376648	3
gene1540	1588853	1590079	1227	-	ydeT	9	0.00733496	10
gene1541	1590334	1590426	93	-	yneL	2	0.0215054	3
gene1542	1590854	1592176	1323	-	hipA	65	0.0491308	170
gene1543	1592176	1592442	267	-	hipB	23	0.0861423	71
gene1544	1592665	1594125	1461	-	yneO	68	0.0465435	30
gene1545	1598617	1600209	1593	-	lsrK	9	0.00564972	13
gene1546	1600288	1601241	954	-	lsrR	25	0.0262055	121
gene1547	1601490	1603025	1536	+	lsrA	1	0.000651042	5
gene1548	1603019	1604047	1029	+	lsrC	2	0.00194363	0
gene1549	1604047	1605039	993	+	lsrD	1	0.00100705	3
gene1550	1605051	1606073	1023	+	lsrB	1	0.000977517	13
gene1551	1606100	1606975	876	+	lsrF	8	0.00913242	27
gene1552	1606999	1607289	291	+	lsrG	2	0.00687285	6
gene1553	1607346	1608104	759	+	tam	5	0.00658762	39
gene1554	1608108	1609022	915	-	yneE	39	0.042623	98
gene1555	1609229	1610680	1452	-	uxaB	5	0.00344353	39
gene1556	1610907	1611854	948	-	yneF	42	0.0443038	9
gene1557	1611966	1612325	360	-	yneG	39	0.108333	89
gene1558	1612325	1613251	927	-	glsB	142	0.153182	373
gene1559	1613315	1614703	1389	-	sad	68	0.0489561	349
gene1560	1614804	1615685	882	+	yneJ	24	0.0272109	108
gene1561	1615763	1616878	1116	+	yneK	3	0.00268817	8
gene1562	1617028	1618218	1191	+	ydeA	61	0.0512175	298
gene1563	1618243	1618908	666	-	marC	48	0.0720721	136
gene1564	1619120	1619554	435	+	marR	37	0.0850575	38
gene1565	1619574	1619957	384	+	marA	60	0.15625	380
gene1566	1619989	1620207	219	+	marB	38	0.173516	52
gene1567	1620238	1621137	900	-	eamA	57	0.0633333	140
gene1568	1621332	1622519	1188	+	ydeE	20	0.016835	86
gene1569	1622646	1622741	96	+	yneM	42	0.4375	68
gene1571	1622960	1623850	891	-	dgcZ	6	0.00673401	9
gene1572	1624105	1624497	393	-	ydeI	2	0.00508906	17
gene1573	1624773	1625291	519	+	ydeJ	2	0.00385356	4
gene1574	1625335	1627380	2046	-	dcp	328	0.160313	1904
gene1575	1627517	1628263	747	+	ydfG	438	0.586345	3026
gene1576	1628352	1629038	687	+	rspR	90	0.131004	341
gene1577	1629215	1629418	204	+	ydfZ	13	0.0637255	160
gene1578	1629453	1630913	1461	-	ydfI	14	0.00958248	63
gene1579	1631002	1632285	1284	-	ydfJ	2	0.00155763	2
gene1580	1633072	1633305	234	+	ydfK	0	0	0
gene1581	1633622	1634212	591	+	pinQ	1	0.00169205	2
gene1582	1634310	1634885	576	-	tfaQ	0	0	0
gene1583	1634885	1635847	963	-	stfQ	1	0.00103842	2
gene1584	1635840	1636367	528	-	nohQ	0	0	1
gene1585	1636756	1636989	234	+	ynfO	1	0.0042735	1
gene1586	1637047	1637457	411	+	ydfO	1	0.00243309	14
gene1587	1637609	1637782	174	-	gnsB	164	0.942529	799
gene1588	1637954	1638109	156	-	ynfN	0	0	0
gene1589	1638455	1638667	213	-	cspI	0	0	2
gene1590	1639030	1639527	498	-	rzpQ	0	0	0
gene1591	1639080	1639334	255	-	rzoQ	0	0	0
gene1592	1639524	1640057	534	-	rrrQ	2	0.00374532	5
gene1593	1640054	1640365	312	-	ydfR	2	0.00641026	4
gene1594	1640370	1640585	216	-	essQ	0	0	2
gene1595	1641339	1641554	216	-	cspB	31	0.143519	91
gene1596	1641855	1642067	213	+	cspF	7	0.0328638	7
gene1597	1642489	1643241	753	-	quuQ	15	0.0199203	23
gene1598	1643255	1644304	1050	-	ydfU	3	0.00285714	5
gene1599	1644651	1644902	252	-	rem	7	0.0277778	5
gene1600	1645119	1645274	156	-	hokD	61	0.391026	8
gene1601	1645346	1645633	288	-	relE	68	0.236111	135
gene1602	1645633	1645872	240	-	relB	66	0.275	548
gene1603	1645897	1646202	306	+	ydfV	0	0	0
gene1604	1646405	1646737	333	+	flxA	0	0	5
gene1605	1647174	1647356	183	-	intK	2	0.010929	3
gene1606	1647358	1647636	279	-	ydfX	1	0.00358423	17
gene1607	1647620	1647850	231	-	dicC	1	0.004329	29
gene1608	1647934	1648341	408	+	dicA	62	0.151961	211
gene1609	1648508	1648663	156	+	ydfA	3	0.0192308	14
gene1610	1648665	1648793	129	+	ydfB	0	0	4
gene1611	1648823	1649041	219	+	ydfC	10	0.0456621	29
gene1613	1649609	1649797	189	+	dicB	1	0.00529101	4
gene1614	1649794	1649985	192	+	ydfD	2	0.0104167	1
gene1615	1650078	1650842	765	+	ydfE	2	0.00261438	30
gene1616	1650845	1651537	693	+	insD1	0	0	0
gene1617	1651551	1652708	1158	+	intQ	1	0.000863558	5
gene1618	1652896	1653915	1020	-	rspB	1	0.000980392	35
gene1619	1653927	1655141	1215	-	rspA	3	0.00246914	18
gene1620	1655347	1655673	327	-	ynfA	14	0.0428135	91
gene1621	1655808	1656149	342	+	ynfB	73	0.21345	802
gene1622	1656184	1656744	561	+	speG	132	0.235294	1322
gene1623	1656747	1657457	711	-	ynfC	50	0.0703235	152
gene1624	1657565	1657870	306	+	ynfD	6	0.0196078	167
gene1625	1658069	1660495	2427	+	ynfE	13	0.00535641	22
gene1626	1660556	1662979	2424	+	ynfF	23	0.00948845	128
gene1627	1662990	1663607	618	+	ynfG	6	0.00970874	28
gene1628	1663609	1664463	855	+	ynfH	35	0.0409357	33
gene1629	1664506	1665120	615	+	dmsD	84	0.136585	337
gene1630	1665315	1666571	1257	+	clcB	19	0.0151154	32
gene1631	1666524	1667219	696	-	ynfK	32	0.045977	121
gene1632	1667344	1668564	1221	-	mlc	139	0.113841	207
gene1633	1668699	1669592	894	-	ynfL	18	0.0201342	70
gene1634	1669699	1670952	1254	+	ynfM	25	0.0199362	57
gene1635	1671376	1671684	309	+	asr	1	0.00323625	11
gene1636	1671777	1671860	84	+	ydgU	0	0	0
gene1637	1671960	1672781	822	+	ydgD	66	0.080292	109
gene1638	1672820	1673149	330	-	mdtI	14	0.0424242	45
gene1639	1673136	1673501	366	-	mdtJ	27	0.0737705	71
gene1640	1673913	1674947	1035	+	tqsA	28	0.0270531	49
gene1641	1674972	1676360	1389	-	pntB	693	0.49892	1833
gene1642	1676371	1677903	1533	-	pntA	798	0.520548	3636
gene1643	1678427	1679371	945	+	ydgH	420	0.444444	2797
gene1644	1679557	1680939	1383	+	ydgI	129	0.0932755	240
gene1645	1680976	1681698	723	+	folM	54	0.0746888	132
gene1646	1681695	1682030	336	-	ydgC	23	0.0684524	127
gene1647	1682159	1682878	720	+	rstA	113	0.156944	494
gene1648	1682882	1684183	1302	+	rstB	114	0.0875576	215
gene1649	1684259	1685188	930	+	tus	43	0.0462366	187
gene1650	1685185	1686588	1404	-	fumC	92	0.0655271	776
gene1651	1686731	1688377	1647	-	fumA	537	0.326047	3986
gene1652	1688576	1689751	1176	+	manA	307	0.261054	1977
gene1653	1689852	1691360	1509	+	ydgA	516	0.341948	2758
gene1654	1691586	1692851	1266	-	uidC	3	0.00236967	2
gene1655	1692890	1694263	1374	-	uidB	5	0.00363901	2
gene1656	1694260	1696071	1812	-	uidA	1	0.000551876	21
gene1657	1696462	1697052	591	-	uidR	59	0.0998308	195
gene1658	1697273	1698040	768	-	hdhA	235	0.30599	1300
gene1659	1698152	1699180	1029	-	malI	28	0.0272109	89
gene1660	1699355	1700947	1593	+	malX	39	0.0244821	72
gene1661	1700957	1702129	1173	+	malY	82	0.0699062	252
gene1662	1702233	1703234	1002	+	add	72	0.0718563	662
gene1663	1703268	1704308	1041	-	ydgJ	116	0.111431	399
gene1664	1704551	1704676	126	+	blr	33	0.261905	183
gene1665	1704949	1705164	216	+	cnu	11	0.0509259	112
gene1666	1705250	1705690	441	+	ydgK	80	0.181406	235
gene1667	1705767	1706348	582	+	rsxA	106	0.182131	233
gene1668	1706348	1706926	579	+	rsxB	95	0.164076	206
gene1669	1706919	1709141	2223	+	rsxC	285	0.128205	842
gene1670	1709142	1710200	1059	+	rsxD	122	0.115203	393
gene1671	1710204	1710824	621	+	rsxG	118	0.190016	269
gene1672	1710828	1711523	696	+	rsxE	100	0.143678	247
gene1673	1711523	1712158	636	+	nth	66	0.103774	299
gene1674	1712769	1714271	1503	+	dtpA	1657	1.10246	6658
gene1675	1714377	1714982	606	+	gstA	47	0.0775578	559
gene1676	1715026	1715889	864	-	pdxY	133	0.153935	637
gene1677	1715948	1717222	1275	-	tyrS	1749	1.37176	9361
gene1678	1717351	1718007	657	-	pdxH	141	0.214612	810
gene1679	1718066	1718395	330	-	mliC	11	0.0333333	44
gene1680	1718493	1719602	1110	-	anmK	63	0.0567568	381
gene1681	1719876	1720343	468	+	slyB	1396	2.98291	12337
gene1682	1720390	1720824	435	-	slyA	139	0.31954	802
gene1683	1721025	1721261	237	+	ydhI	19	0.0801688	75
gene1684	1721264	1722121	858	+	ydhJ	43	0.0501166	208
gene1685	1722121	1724133	2013	+	ydhK	57	0.0283159	69
gene1686	1724134	1724655	522	-	sodC	27	0.0517241	30
gene1687	1724736	1725632	897	-	ydhF	92	0.102564	645
gene1688	1725681	1725920	240	-	ydhL	5	0.0208333	10
gene1689	1726023	1726622	600	+	nemR	16	0.0266667	45
gene1690	1726659	1727756	1098	+	nemA	129	0.117486	508
gene1691	1727837	1728244	408	+	gloA	138	0.338235	1967
gene1692	1728347	1728994	648	+	rnt	88	0.135802	591
gene1693	1729087	1733703	4617	+	lhr	33	0.0071475	45
gene1694	1733754	1734101	348	-	grxD	500	1.43678	4911
gene1695	1734435	1735250	816	+	mepH	52	0.0637255	252
gene1696	1735378	1735959	582	+	sodB	1189	2.04296	11048
gene1697	1736121	1737290	1170	-	ydhP	36	0.0307692	157
gene1698	1737456	1737545	90	-	ynhF	38	0.422222	768
gene1699	1737844	1738869	1026	+	purR	714	0.695906	3166
gene1700	1738866	1739798	933	-	ydhB	41	0.0439443	113
gene1701	1739911	1741122	1212	+	ydhC	204	0.168317	762
gene1702	1741413	1742561	1149	+	cfa	336	0.292428	1426
gene1703	1742601	1743242	642	-	ribC	253	0.394081	1713
gene1704	1743457	1744830	1374	+	mdtK	235	0.171033	908
gene1705	1744871	1746127	1257	-	ydhQ	253	0.201273	1945
gene1708	1746700	1747005	306	+	ydhR	107	0.349673	971
gene1709	1747131	1748735	1605	+	ydhS	10	0.00623053	17
gene1710	1748747	1749559	813	-	ydhT	1	0.00123001	3
gene1711	1749563	1750348	786	-	ydhU	4	0.00508906	8
gene1712	1750345	1751013	669	-	ydhX	0	0	4
gene1713	1751077	1751724	648	-	ydhW	4	0.00617284	8
gene1714	1751728	1753830	2103	-	ydhV	4	0.00190204	6
gene1715	1753851	1754477	627	-	ydhY	1	0.0015949	2
gene1716	1754932	1755141	210	-	ydhZ	68	0.32381	427
gene1717	1755698	1757110	1413	+	pykF	1278	0.904459	13644
gene1718	1757421	1757657	237	+	lpp	33152	139.882	278779
gene1719	1757721	1758725	1005	-	ldtE	27	0.0268657	127
gene1720	1758874	1759290	417	-	sufE	13	0.0311751	51
gene1721	1759303	1760523	1221	-	sufS	34	0.027846	171
gene1722	1760520	1761791	1272	-	sufD	44	0.0345912	186
gene1723	1761766	1762512	747	-	sufC	44	0.0589023	200
gene1724	1762522	1764009	1488	-	sufB	62	0.0416667	284
gene1725	1764018	1764386	369	-	sufA	28	0.0758808	120
gene1727	1764934	1765122	189	-	ydiH	11	0.0582011	80
gene1728	1765222	1765632	411	-	menI	52	0.126521	355
gene1729	1765629	1768685	3057	-	ydiJ	440	0.143932	1959
gene1730	1769074	1770186	1113	+	ydiK	222	0.199461	760
gene1732	1770615	1770971	357	+	ydiL	2	0.00560224	5
gene1733	1771071	1772285	1215	+	ydiM	0	0	5
gene1734	1772512	1773777	1266	+	ydiN	1	0.000789889	0
gene1735	1773789	1774655	867	+	ydiB	8	0.00922722	8
gene1736	1774686	1775444	759	+	aroD	57	0.0750988	477
gene1737	1775587	1777182	1596	+	ydiF	6	0.0037594	25
gene1738	1777196	1778347	1152	+	ydiO	7	0.00607639	31
gene1739	1778390	1779301	912	-	ydiP	11	0.0120614	47
gene1740	1779617	1780381	765	+	ydiQ	3	0.00392157	10
gene1741	1780401	1781339	939	+	ydiR	6	0.00638978	11
gene1742	1781395	1782684	1290	+	ydiS	3	0.00232558	4
gene1743	1782681	1782974	294	+	ydiT	2	0.00680272	1
gene1744	1783031	1784677	1647	+	fadK	7	0.00425015	10
gene1745	1784734	1787112	2379	-	ppsA	980	0.411938	4981
gene1746	1787445	1788278	834	+	ppsR	63	0.0755396	512
gene1747	1788435	1789481	1047	+	aroH	227	0.21681	1272
gene1748	1789613	1789804	192	+	ydiE	13	0.0677083	43
gene1749	1789808	1791244	1437	-	ydiU	142	0.098817	408
gene1750	1791307	1792020	714	-	ydiV	44	0.0616246	107
gene1751	1792267	1792731	465	-	nlpC	112	0.24086	243
gene1752	1792809	1793558	750	-	btuD	53	0.0706667	74
gene1753	1793558	1794109	552	-	btuE	71	0.128623	269
gene1754	1794172	1795152	981	-	btuC	75	0.0764526	110
gene1755	1795253	1795552	300	-	ihfA	919	3.06333	4474
gene1756	1795557	1797944	2388	-	pheT	3703	1.55067	19270
gene1757	1797959	1798942	984	-	pheS	1391	1.41362	6623
gene1758	1799226	1799270	45	-	pheM	27	0.6	230
gene1759	1799393	1799749	357	-	rplT	12073	33.8179	48889
gene1760	1799802	1799999	198	-	rpmI	6632	33.4949	31447
gene1761	1800096	1800638	543	-	infC	11866	21.8527	11809
gene1762	1800642	1802570	1929	-	thrS	5909	3.06325	26118
gene1763	1803094	1803519	426	+	arpB	0	0	2
gene1764	1805165	1805272	108	+	yniD	1	0.00925926	37
gene1765	1805325	1806083	759	-	ydiY	474	0.624506	2083
gene1766	1806370	1807299	930	+	pfkB	83	0.0892473	667
gene1767	1807400	1807690	291	+	ydiZ	9	0.0309278	75
gene1768	1807796	1808656	861	+	yniA	23	0.0267131	29
gene1769	1808697	1809233	537	-	yniB	108	0.201117	371
gene1770	1809380	1810048	669	+	yniC	84	0.125561	680
gene1771	1810211	1810801	591	+	ydjM	19	0.0321489	47
gene1772	1810934	1812325	1392	+	ydjN	303	0.217672	856
gene1773	1812329	1813132	804	-	ydjO	0	0	4
gene1774	1813421	1813663	243	-	cedA	22	0.090535	122
gene1775	1813867	1816128	2262	+	katE	14	0.00618921	121
gene1776	1816386	1817135	750	-	chbG	18	0.024	44
gene1777	1817148	1818500	1353	-	chbF	19	0.0140429	24
gene1778	1818605	1819447	843	-	chbR	10	0.0118624	33
gene1779	1819455	1819805	351	-	chbA	11	0.031339	52
gene1780	1819856	1821214	1359	-	chbC	20	0.0147167	20
gene1781	1821299	1821619	321	-	chbB	23	0.0716511	125
gene1782	1821918	1822256	339	-	osmE	85	0.250737	703
gene1783	1822458	1823285	828	+	nadE	293	0.353865	2807
gene1784	1823515	1824402	888	+	cho	31	0.0349099	103
gene1785	1824362	1824937	576	-	ves	7	0.0121528	1
gene1786	1825140	1825625	486	-	spy	22	0.0452675	132
gene1787	1825955	1826923	969	-	astE	0	0	5
gene1788	1826916	1828259	1344	-	astB	11	0.00818452	6
gene1789	1828256	1829734	1479	-	astD	9	0.00608519	9
gene1790	1829731	1830765	1035	-	astA	1	0.000966184	3
gene1791	1830762	1831982	1221	-	astC	8	0.00655201	19
gene1792	1832428	1833234	807	+	xthA	320	0.39653	2389
gene1793	1833401	1834111	711	+	ydjX	2	0.00281294	24
gene1794	1834116	1834793	678	+	ydjY	5	0.00737463	41
gene1795	1834808	1835515	708	+	ydjZ	19	0.0268362	8
gene1796	1835515	1836063	549	+	ynjA	9	0.0163934	29
gene1797	1836073	1837239	1167	+	ynjB	29	0.02485	135
gene1798	1837212	1838747	1536	+	ynjC	23	0.014974	33
gene1799	1838747	1839400	654	+	ynjD	9	0.0137615	14
gene1800	1839467	1840774	1308	+	ynjE	39	0.0298165	306
gene1801	1840783	1841403	621	-	ynjF	26	0.041868	79
gene1802	1841490	1841897	408	+	nudG	29	0.0710784	96
gene1803	1841863	1842135	273	-	ynjH	2	0.00732601	5
gene1804	1842371	1843714	1344	+	gdhA	89	0.0662202	581
gene1805	1843831	1844871	1041	-	ynjI	10	0.00960615	23
gene1806	1844999	1846960	1962	-	topB	531	0.270642	684
gene1807	1846965	1848008	1044	-	selD	521	0.499042	2929
gene1808	1848125	1848676	552	-	ydjA	178	0.322464	1546
gene1809	1848837	1850693	1857	+	sppA	281	0.151319	1091
gene1810	1850860	1851876	1017	+	ansA	224	0.220256	1925
gene1811	1851887	1852528	642	+	pncA	166	0.258567	805
gene1812	1852621	1853979	1359	-	ydjE	7	0.00515085	19
gene1813	1854096	1854854	759	-	ydjF	60	0.0790514	273
gene1814	1854991	1855971	981	-	ydjG	11	0.011213	20
gene1815	1855981	1856928	948	-	ydjH	4	0.00421941	5
gene1816	1856933	1857769	837	-	ydjI	2	0.00238949	41
gene1817	1857790	1858833	1044	-	ydjJ	3	0.00287356	13
gene1818	1858850	1860229	1380	-	ydjK	3	0.00217391	4
gene1819	1860256	1861332	1077	-	ydjL	0	0	25
gene1820	1861702	1861974	273	-	yeaC	155	0.567766	701
gene1821	1862016	1862429	414	-	msrB	204	0.492754	1416
gene1822	1862771	1863766	996	+	gapA	8263	8.29618	78545
gene1823	1863850	1864734	885	+	yeaD	99	0.111864	949
gene1824	1864782	1865636	855	-	yeaE	43	0.0502924	123
gene1825	1865726	1866472	747	-	mipA	1215	1.62651	13394
gene1826	1866908	1868842	1935	+	yeaG	29	0.0149871	70
gene1827	1868955	1870238	1284	+	yeaH	4	0.00311526	9
gene1828	1870385	1871860	1476	+	yeaI	5	0.00338753	6
gene1829	1872041	1873531	1491	+	yeaJ	76	0.0509725	121
gene1830	1873574	1874077	504	+	yeaK	58	0.115079	482
gene1831	1874078	1874182	105	-	yoaI	2	0.0190476	1
gene1832	1874352	1874798	447	+	yeaL	14	0.0313199	70
gene1833	1874755	1875576	822	-	yeaM	27	0.0328467	75
gene1834	1875673	1876854	1182	+	yeaN	8	0.00676819	45
gene1835	1876909	1877256	348	+	yeaO	14	0.0402299	156
gene1836	1877278	1877532	255	-	yoaF	40	0.156863	161
gene1837	1877715	1878740	1026	+	yeaP	79	0.0769981	217
gene1838	1878773	1878871	99	+	yoaK	26	0.262626	76
gene1839	1878874	1878948	75	+	yoaJ	38	0.506667	443
gene1840	1879007	1879255	249	-	yeaQ	56	0.2249	530
gene1841	1879403	1879585	183	-	yoaG	1	0.00546448	1
gene1842	1879589	1879948	360	-	yeaR	1	0.00277778	5
gene1843	1880121	1880759	639	-	leuE	59	0.0923318	300
gene1844	1880886	1881809	924	-	dmlR	15	0.0162338	61
gene1845	1881912	1882997	1086	+	dmlA	8	0.00736648	55
gene1846	1883188	1884633	1446	+	yeaV	4	0.00276625	2
gene1847	1884665	1885789	1125	+	yeaW	1	0.000888889	4
gene1848	1885845	1886810	966	+	yeaX	3	0.00310559	9
gene1849	1886864	1887991	1128	-	rnd	198	0.175532	735
gene1850	1888061	1889746	1686	-	fadD	214	0.126928	878
gene1851	1889951	1890532	582	-	yeaY	208	0.357388	386
gene1852	1890572	1891267	696	-	tsaB	257	0.369253	1073
gene1853	1891325	1893235	1911	-	yoaA	130	0.0680272	154
gene1854	1893367	1893711	345	+	yoaB	217	0.628986	2103
gene1855	1894133	1894432	300	+	yoaC	30	0.1	164
gene1856	1894552	1894731	180	-	yoaH	25	0.138889	242
gene1857	1894805	1896166	1362	+	pabB	116	0.0851689	496
gene1858	1896170	1896748	579	+	nudL	37	0.0639033	123
gene1859	1896932	1898296	1365	+	sdaA	423	0.30989	2418
gene1860	1898427	1900025	1599	+	yoaD	11	0.0068793	6
gene1861	1900029	1901585	1557	-	yoaE	199	0.12781	580
gene1862	1902048	1903019	972	+	manX	587	0.603909	2361
gene1863	1903082	1903882	801	+	manY	519	0.64794	2855
gene1864	1903895	1904746	852	+	manZ	502	0.589202	2054
gene1865	1904801	1905259	459	+	yobD	18	0.0392157	73
gene1866	1905688	1906254	567	+	mntP	33	0.0582011	141
gene1867	1906251	1907060	810	-	rlmA	89	0.109877	747
gene1868	1907226	1907435	210	-	cspC	2634	12.5429	28172
gene1869	1907448	1907591	144	-	yobF	2099	14.5764	224
gene1870	1908261	1908548	288	-	yebO	295	1.02431	786
gene1871	1908623	1908766	144	-	mgrB	81	0.5625	313
gene1872	1908925	1909164	240	+	yobH	44	0.183333	265
gene1873	1909308	1910099	792	-	kdgR	348	0.439394	1795
gene1874	1910276	1911649	1374	+	yebQ	13	0.00946143	14
gene1875	1911695	1912576	882	-	htpX	880	0.997732	3961
gene1876	1912768	1914816	2049	-	prc	1406	0.686188	2915
gene1877	1914836	1915534	699	-	proQ	1546	2.21173	7048
gene1878	1915631	1916128	498	-	msrC	340	0.682731	2413
gene1879	1916258	1917541	1284	+	yebS	39	0.0303738	81
gene1880	1917510	1920143	2634	+	yebT	122	0.0463174	289
gene1881	1920223	1921662	1440	+	rsmF	83	0.0576389	553
gene1882	1921780	1922016	237	+	yebV	5	0.021097	16
gene1883	1922121	1922312	192	+	yebW	11	0.0572917	16
gene1884	1922313	1922969	657	-	pphA	3	0.00456621	15
gene1887	1923365	1923706	342	-	yebY	104	0.304094	788
gene1888	1923719	1924591	873	-	yebZ	224	0.256586	221
gene1889	1924595	1924969	375	-	yobA	88	0.234667	1358
gene1890	1925108	1925338	231	+	holE	35	0.151515	370
gene1891	1925440	1926096	657	+	yobB	35	0.0532725	30
gene1892	1926120	1926782	663	+	exoX	37	0.0558069	286
gene1893	1926779	1928839	2061	-	ptrB	38	0.0184377	227
gene1894	1929048	1929707	660	-	yebE	23	0.0348485	109
gene1895	1930034	1930390	357	-	yebF	91	0.254902	146
gene1896	1930457	1930747	291	-	yebG	79	0.271478	549
gene1897	1930881	1932059	1179	+	purT	67	0.0568278	445
gene1898	1932115	1932756	642	-	eda	609	0.948598	6511
gene1899	1932793	1934604	1812	-	edd	225	0.124172	264
gene1900	1934839	1936314	1476	-	zwf	1070	0.724932	6996
gene1901	1936652	1937521	870	+	yebK	92	0.105747	301
gene1902	1937649	1939091	1443	+	pykA	508	0.352044	3790
gene1903	1939222	1940193	972	-	lpxM	268	0.27572	983
gene1904	1940313	1941635	1323	-	mepM	1358	1.02646	1601
gene1905	1941651	1942583	933	-	znuA	5757	6.17042	53317
gene1906	1942662	1943417	756	+	znuC	315	0.416667	1828
gene1907	1943414	1944199	786	+	znuB	276	0.351145	1003
gene1908	1944346	1945356	1011	-	ruvB	159	0.15727	429
gene1909	1945365	1945976	612	-	ruvA	130	0.212418	606
gene1910	1946115	1946180	66	-	yobI	1	0.0151515	1
gene1911	1946251	1946853	603	+	yebB	3	0.00497512	6
gene1912	1946855	1947376	522	-	ruvC	549	1.05172	285
gene1913	1947411	1948151	741	-	yebC	1207	1.62888	9463
gene1914	1948180	1948632	453	-	nudB	576	1.27152	223
gene1915	1948750	1950522	1773	-	aspS	2013	1.13536	11821
gene1916	1950832	1951398	567	+	yecD	53	0.0934744	530
gene1917	1951395	1952213	819	+	yecE	34	0.041514	62
gene1918	1952266	1952661	396	+	yecN	111	0.280303	118
gene1919	1952702	1953445	744	+	cmoA	195	0.262097	819
gene1920	1953442	1954413	972	+	cmoB	305	0.313786	937
gene1921	1954578	1957007	2430	-	torZ	21	0.00864198	62
gene1922	1957032	1958132	1101	-	torY	1	0.000908265	6
gene1923	1958520	1959266	747	-	cutC	111	0.148594	413
gene1924	1959280	1959846	567	-	yecM	60	0.10582	344
gene1925	1960062	1961795	1734	+	argS	1069	0.616494	5766
gene1926	1961972	1962460	489	+	yecT	6	0.0122699	14
gene1927	1962580	1962972	393	-	flhE	0	0	3
gene1928	1962972	1965050	2079	-	flhA	18	0.00865801	7
gene1929	1965043	1966191	1149	-	flhB	1	0.000870322	1
gene1930	1966393	1967037	645	-	cheZ	8	0.0124031	22
gene1931	1967048	1967437	390	-	cheY	2	0.00512821	29
gene1932	1967452	1968501	1050	-	cheB	1	0.000952381	2
gene1933	1968504	1969364	861	-	cheR	0	0	1
gene1934	1969383	1970984	1602	-	tap	3	0.00187266	1
gene1935	1971030	1972691	1662	-	tar	3	0.00180505	4
gene1936	1972836	1973339	504	-	cheW	6	0.0119048	44
gene1937	1973360	1975324	1965	-	cheA	11	0.00559796	43
gene1938	1975329	1976255	927	-	motB	2	0.0021575	1
gene1939	1976252	1977139	888	-	motA	1	0.00112613	2
gene1940	1977266	1977844	579	-	flhC	37	0.0639033	96
gene1941	1977847	1978197	351	-	flhD	20	0.0569801	64
gene1942	1978518	1979021	504	-	insB1	0	0	0
gene1943	1978940	1979215	276	-	insA	0	0	0
gene1944	1979753	1980181	429	+	uspC	12	0.027972	89
gene1945	1980188	1981612	1425	-	otsA	17	0.0119298	77
gene1946	1981587	1982387	801	-	otsB	8	0.00998752	10
gene1947	1982554	1983540	987	-	araH	4	0.00405268	15
gene1948	1983555	1985069	1515	-	araG	2	0.00132013	9
gene1949	1985139	1986128	990	-	araF	6	0.00606061	12
gene1950	1986925	1987428	504	+	ftnB	34	0.0674603	145
gene1951	1987507	1987758	252	-	yecJ	54	0.214286	649
gene1952	1987873	1987959	87	-	azuC	149	1.71264	958
gene1953	1988222	1988545	324	+	yecR	1	0.00308642	10
gene1954	1988716	1989213	498	+	ftnA	96	0.192771	2200
gene1955	1989251	1989490	240	-	yecH	3	0.0125	29
gene1956	1989681	1990892	1212	+	tyrP	119	0.0981848	484
gene1957	1990954	1991619	666	-	yecA	80	0.12012	474
gene1961	1992269	1992817	549	-	pgsA	100	0.182149	474
gene1962	1992874	1994706	1833	-	uvrC	403	0.219858	709
gene1963	1994703	1995359	657	-	uvrY	397	0.604262	796
gene1964	1995818	1996042	225	+	yecF	81	0.36	904
gene1965	1996110	1996832	723	-	sdiA	141	0.195021	432
gene1966	1997062	1997814	753	-	yecC	78	0.103586	242
gene1967	1997811	1998479	669	-	yecS	58	0.0866966	229
gene1968	1998494	1999480	987	-	dcyD	96	0.0972644	593
gene1969	1999585	2000385	801	-	fliY	135	0.168539	1332
gene1970	2000473	2001024	552	-	fliZ	4	0.00724638	1
gene1971	2001070	2001789	720	-	fliA	5	0.00694444	12
gene1972	2002110	2003606	1497	-	fliC	60	0.0400802	67
gene1973	2003872	2005278	1407	+	fliD	5	0.00355366	4
gene1974	2005303	2005713	411	+	fliS	3	0.00729927	12
gene1975	2005713	2006078	366	+	fliT	1	0.00273224	6
gene1976	2006156	2007643	1488	+	amyA	25	0.0168011	41
gene1977	2007677	2008090	414	-	yedD	285	0.688406	2673
gene1978	2008277	2009482	1206	+	yedE	357	0.29602	1889
gene1979	2009479	2009712	234	+	yedF	71	0.303419	725
gene1980	2009821	2010489	669	+	yedK	4	0.00597907	10
gene1981	2010600	2011079	480	+	yedL	4	0.00833333	21
gene1982	2011223	2011357	135	-	yedN	1	0.00740741	2
gene1983	2012502	2012663	162	+	intG	2	0.0123457	0
gene1984	2012700	2013014	315	-	fliE	1	0.0031746	16
gene1985	2013229	2014887	1659	+	fliF	4	0.00241109	9
gene1986	2014880	2015875	996	+	fliG	5	0.00502008	4
gene1987	2015868	2016554	687	+	fliH	1	0.0014556	2
gene1988	2016554	2017927	1374	+	fliI	2	0.0014556	6
gene1989	2017946	2018389	444	+	fliJ	0	0	4
gene1990	2018386	2019513	1128	+	fliK	2	0.00177305	5
gene1991	2019618	2020082	465	+	fliL	2	0.00430108	2
gene1992	2020087	2021091	1005	+	fliM	5	0.00497512	6
gene1993	2021088	2021501	414	+	fliN	2	0.00483092	8
gene1994	2021504	2021869	366	+	fliO	0	0	5
gene1995	2021869	2022606	738	+	fliP	2	0.00271003	2
gene1996	2022616	2022885	270	+	fliQ	0	0	0
gene1997	2022893	2023678	786	+	fliR	0	0	3
gene1998	2023968	2024591	624	+	rcsA	4	0.00641026	26
gene1999	2024635	2024823	189	-	dsrB	57	0.301587	594
gene2000	2024986	2025213	228	+	yodD	4	0.0175439	10
gene2002	2025511	2026326	816	+	yedP	11	0.0134804	34
gene2003	2026323	2028017	1695	-	yedQ	46	0.0271386	89
gene2004	2028188	2028370	183	-	yodC	13	0.0710383	24
gene2005	2028449	2029366	918	-	yedI	94	0.102397	338
gene2006	2029539	2030459	921	+	yedA	6	0.00651466	23
gene2007	2030448	2030918	471	-	vsr	26	0.0552017	44
gene2008	2030899	2032317	1419	-	dcm	178	0.12544	477
gene2009	2032384	2033079	696	-	yedJ	80	0.114943	110
gene2010	2033119	2033484	366	-	yedR	40	0.10929	185
gene2012	2034051	2034713	663	+	yedS	9	0.0135747	33
gene2013	2035835	2036686	852	+	hchA	38	0.0446009	186
gene2014	2036794	2038152	1359	-	yedV	48	0.0353201	144
gene2015	2038152	2038823	672	-	yedW	45	0.0669643	186
gene2016	2038956	2039369	414	+	hiuH	5	0.0120773	43
gene2017	2039478	2040482	1005	+	yedY	22	0.0218905	66
gene2018	2040483	2041118	636	+	yedZ	7	0.0110063	15
gene2019	2041375	2042025	651	+	zinT	3467	5.32565	37801
gene2020	2042368	2042898	531	+	yodB	25	0.047081	53
gene2022	2043651	2044448	798	+	mtfA	47	0.0588972	147
gene2024	2044938	2052014	7077	+	yeeJ	43	0.00607602	67
gene2025	2052276	2053328	1053	-	yeeL	3	0.002849	7
gene2026	2053643	2054959	1317	+	shiA	92	0.0698557	370
gene2027	2055061	2056515	1455	+	amn	112	0.0769759	884
gene2028	2056858	2057574	717	+	yeeN	412	0.574616	3036
gene2030	2058203	2059690	1488	-	yeeO	18	0.0120968	15
gene2032	2059964	2060914	951	-	cbl	9	0.00946372	15
gene2033	2061016	2061933	918	-	nac	4	0.0043573	9
gene2035	2062391	2063323	933	-	ldtA	28	0.0300107	118
gene2036	2063388	2064467	1080	-	cobT	84	0.0777778	316
gene2037	2064479	2065222	744	-	cobS	80	0.107527	329
gene2038	2065219	2065764	546	-	cobU	51	0.0934066	116
gene2039	2066068	2066154	87	-	yeeH	0	0	1
gene2040	2066305	2067321	1017	-	insH1	2	0.00196657	1
gene2041	2067360	2067892	533	-	yoeG	23	0.043152	24
gene2042	2068261	2068419	159	-	yoeH	57	0.358491	272
gene2043	2068635	2068940	306	+	yoeA	7	0.0228758	10
gene2044	2068952	2069857	906	-	insD1	0	0	0
gene2045	2069815	2070180	366	-	insC1	0	0	0
gene2046	2070660	2071211	552	+	yeeP	7	0.0126812	1
gene2048	2071539	2074658	3120	+	flu	65	0.0208333	636
gene2049	2074779	2076311	1533	+	yeeR	12	0.00782779	13
gene2050	2076308	2076754	447	+	yeeS	6	0.0134228	2
gene2051	2076817	2077038	222	+	yeeT	0	0	0
gene2052	2077112	2077480	369	+	cbeA	0	0	0
gene2053	2077569	2077943	375	+	cbtA	0	0	0
gene2054	2077940	2078107	168	+	yeeW	3	0.0178571	0
gene2055	2078549	2078677	129	-	yoeD	2	0.0155039	0
gene2056	2078746	2078931	186	+	yoeF	0	0	6
gene2057	2079032	2079361	330	-	yeeX	345	1.04545	4044
gene2058	2079533	2080591	1059	-	yeeA	61	0.0576015	81
gene2059	2080789	2081262	474	-	sbmC	20	0.0421941	67
gene2060	2081381	2082547	1167	-	dacD	33	0.0282776	69
gene2061	2082756	2084183	1428	+	sbcB	85	0.0595238	583
gene2062	2084226	2084453	228	-	yeeD	10	0.0438596	140
gene2063	2084467	2085525	1059	-	yeeE	23	0.0217186	31
gene2064	2085704	2087062	1359	-	plaP	3707	2.72774	14001
gene2065	2087052	2087114	63	-	yoeI	188	2.98413	592
gene2066	2087329	2088258	930	-	yeeY	23	0.0247312	11
[truncated: 2,320 more rows]

## Sheet: Top Third Eco CDS Genes
Gene ID	Start	Stop	Length	Strand	Gene Name	Norm'd RNA-seq	Norm'd Ribo-seq	ARD
gene0	190	255	66	+	thrL	285.829	214.302	0.749757
gene1	337	2799	2463	+	thrA	2195.79	2512.19	1.14409
gene2	2801	3733	933	+	thrB	711.005	433.959	0.610346
gene3	3734	5020	1287	+	thrC	1107.17	1093.14	0.987332
gene4	5234	5530	297	+	yaaX	25.2062	7.06844	0.280425
gene5	5683	6459	777	-	yaaA	69.4359	92.7464	1.33571
gene7	8238	9191	954	+	talB	832.28	1527.1	1.83484
gene8	9306	9893	588	+	mog	94.6421	129.695	1.37037
gene9	9928	10494	567	-	satP	45.6565	40.2687	0.881992
gene12	12163	14079	1917	+	dnaK	4519.52	6193.66	1.37043
gene13	14168	15298	1131	+	dnaJ	651.556	610.349	0.936755
gene18	17489	18655	1167	+	nhaA	104.629	89.2122	0.852649
gene22	20815	21078	264	-	rpsT	3620.66	2836.48	0.783416
gene24	21407	22348	942	+	ribF	321.973	88.5696	0.275084
gene25	22391	25207	2817	+	ileS	1590.84	1901.73	1.19542
gene26	25207	25701	495	+	lspA	272.988	99.7078	0.365246
gene27	25826	26275	450	+	fkpB	125.08	64.0443	0.512028
gene28	26277	27227	951	+	ispH	212.588	147.58	0.694208
gene30	28374	29195	822	+	dapB	160.273	212.16	1.32374
gene47	49823	50302	480	+	folA	107.007	116.95	1.09292
gene49	51229	51606	378	-	apaG	72.2895	12.5304	0.173337
gene50	51609	52430	822	-	rsmA	242.075	265.923	1.09852
gene51	52427	53416	990	-	pdxA	168.834	33.5215	0.198547
gene52	53416	54702	1287	-	surA	556.914	503.894	0.904796
gene53	54755	57109	2355	-	lptD	701.017	758.893	1.08256
gene54	57364	58179	816	+	djlA	71.8139	75.9321	1.05735
gene56	59687	60346	660	-	rluA	165.029	37.0557	0.22454
gene57	60358	63264	2907	-	rapA	826.097	1103.21	1.33545
gene71	78848	79453	606	-	leuD	49.4612	74.3257	1.50271
gene75	83622	83708	87	-	leuL	115.092	51.1926	0.444796
gene79	88028	89032	1005	+	cra	126.982	111.81	0.880516
gene80	89634	90092	459	+	mraZ	229.234	26.1318	0.113996
gene81	90094	91035	942	+	rsmH	257.769	126.482	0.49068
gene82	91032	91397	366	+	ftsL	103.203	27.9525	0.27085
gene83	91413	93179	1767	+	ftsI	403.299	90.4974	0.224393
gene84	93166	94653	1488	+	murE	406.153	249.002	0.613074
gene85	94650	96008	1359	+	murF	265.378	139.869	0.527056
gene86	96002	97084	1083	+	mraY	223.051	130.123	0.58338
gene87	97087	98403	1317	+	murD	258.72	166.215	0.642452
gene88	98403	99647	1245	+	ftsW	194.991	55.9049	0.286705
gene89	99644	100711	1068	+	murG	140.774	73.8973	0.524935
gene90	100765	102240	1476	+	murC	295.34	271.064	0.917801
gene91	102233	103153	921	+	ddlB	185.004	116.95	0.632151
gene92	103155	103985	831	+	ftsQ	191.187	28.2737	0.147886
gene93	103982	105244	1263	+	ftsA	437.066	216.123	0.494486
gene94	105305	106456	1152	+	ftsZ	723.846	855.067	1.18128
gene95	106557	107474	918	+	lpxC	1406.32	746.47	0.530798
gene96	107705	108217	513	+	secM	143.152	92.9606	0.649384
gene97	108279	110984	2706	+	secA	916.935	1084.15	1.18236
gene99	111649	111846	198	-	yacG	25.2062	63.1875	2.50683
gene100	111856	112599	744	-	zapD	120.799	121.77	1.00803
gene101	112599	113219	621	-	coaE	68.4847	20.4556	0.298689
gene102	113444	114487	1044	+	guaC	189.284	280.703	1.48297
gene109	120178	121551	1374	-	aroP	175.492	106.027	0.604167
gene110	122092	122856	765	+	pdhR	393.787	133.658	0.339416
gene111	123017	125680	2664	+	aceE	12205.5	13305.8	1.09015
gene112	125695	127587	1893	+	aceF	8081.68	7506.14	0.928786
gene113	127912	129336	1425	+	lpd	4382.55	5143.25	1.17358
gene115	131615	134212	2598	+	acnB	1589.42	2051.24	1.29056
gene116	134388	134750	363	+	yacL	51.8391	56.7617	1.09496
gene117	134788	135582	795	-	speD	331.01	483.867	1.46179
gene118	135598	136464	867	-	speE	320.071	582.718	1.82059
gene119	136570	136917	348	-	yacC	27.5841	26.7744	0.970644
gene122	141431	141967	537	+	hpt	337.192	442.955	1.31366
gene123	142008	142670	663	-	can	442.773	815.655	1.84215
gene128	146314	146694	381	-	panD	277.268	564.618	2.03636
gene130	147944	148795	852	-	panC	371.91	311.547	0.837693
gene131	148807	149601	795	-	panB	230.66	626.628	2.71667
gene139	157253	157732	480	-	folK	38.5227	15.7433	0.408677
gene140	157729	159126	1398	-	pcnB	401.872	206.912	0.514871
gene142	160149	160604	456	-	dksA	731.931	872.309	1.19179
gene143	160782	161486	705	-	sfsA	63.2533	36.199	0.572286
gene146	164730	167264	2535	+	mrcB	248.257	130.552	0.525873
gene147	167484	169727	2244	+	fhuA	511.258	531.525	1.03964
gene151	173602	174882	1281	-	hemL	453.236	658.114	1.45203
gene153	176610	176954	345	+	erpA	295.816	531.739	1.79753
gene156	178455	179153	699	-	mtn	275.366	383.195	1.39159
gene158	180884	182308	1425	+	degP	182.15	454.415	2.49472
gene160	183709	184095	387	-	yaeH	35.6691	47.1229	1.32111
gene162	185123	185947	825	-	dapD	665.824	1580.12	2.37318
gene164	188712	189506	795	-	map	536.464	783.74	1.46094
gene166	189874	190599	726	+	rpsB	6050.91	8750.62	1.44616
gene167	190857	191708	852	+	tsf	4779.19	7076.47	1.48068
gene168	191855	192580	726	+	pyrH	431.359	537.201	1.24537
gene169	192872	193429	558	+	frr	1003.02	1117.24	1.11388
gene170	193521	194717	1197	+	dxr	140.774	94.1387	0.668721
gene171	194903	195664	762	+	ispU	278.219	94.0316	0.337977
gene172	195677	196534	858	+	cdsA	232.563	73.8973	0.317752
gene173	196546	197898	1353	+	rseP	478.442	71.6482	0.149753
gene174	197928	200360	2433	+	bamA	1378.73	1191.46	0.864171
gene175	200482	200967	486	+	skp	707.2	950.705	1.34432
gene176	200971	201996	1026	+	lpxD	1111.93	474.763	0.426974
gene177	202101	202556	456	+	fabZ	628.728	914.613	1.4547
gene178	202560	203348	789	+	lpxA	905.045	242.04	0.267435
gene179	203348	204496	1149	+	lpxB	260.623	47.4442	0.182042
gene180	204493	205089	597	+	rnhB	97.0201	35.0209	0.360965
gene181	205126	208608	3483	+	dnaE	735.735	132.694	0.180355
gene182	208621	209580	960	+	accA	830.378	827.542	0.996586
gene186	213678	213932	255	-	rof	41.8518	39.6261	0.946819
gene187	213925	214125	201	-	yaeP	50.4124	29.3447	0.582093
gene192	217057	218775	1719	-	proS	1650.29	1702.96	1.03191
gene193	218887	219594	708	-	tsaA	60.3997	23.2402	0.384773
gene194	219591	219995	405	-	rcsF	44.7053	128.303	2.86997
gene195	220113	220928	816	-	metQ	253.964	431.067	1.69735
gene196	220968	221621	654	-	metI	104.629	50.1216	0.479039
gene197	221614	222645	1032	-	metN	132.689	153.042	1.15339
gene198	222833	223408	576	+	gmhB	61.3509	89.9619	1.46635
gene209	232597	233955	1359	-	mltD	320.547	117.165	0.365515
gene213	236067	236798	732	+	dnaQ	63.7289	98.851	1.55112
gene220	240343	240816	474	+	ivy	60.3997	82.6793	1.36887
gene222	243543	244121	579	+	gmhA	234.941	299.338	1.2741
gene223	244327	245094	768	+	yafJ	67.058	33.7357	0.503083
gene224	245065	245805	741	-	yafK	110.337	179.495	1.6268
gene226	246242	246502	261	-	dinJ	23.3038	33.5215	1.43846
gene237	254259	255716	1458	-	pepD	642.044	973.838	1.51678
gene238	255977	256435	459	+	gpt	214.49	664.433	3.09773
gene240	257829	259006	1178	+	crl	144.579	426.784	2.95191
gene242	260388	261491	1104	+	proB	340.997	343.248	1.0066
gene243	261503	262756	1254	+	proA	342.424	349.888	1.0218
gene296	302991	303605	615	+	yagU	78.4721	189.884	2.41976
gene305	312374	312514	141	-	ykgO	737.162	1022.14	1.38659
gene306	312514	312777	264	-	ykgM	1658.85	3053.03	1.84045
gene324	328747	329334	588	-	betI	48.51	8.13941	0.167788
gene346	356171	357454	1284	+	codA	101.3	147.366	1.45474
gene363	376772	377311	540	+	yaiL	49.9368	75.3966	1.50984
gene364	377535	378368	834	-	frmB	93.6909	111.917	1.19453
gene365	378462	379571	1110	-	frmA	234.941	362.632	1.5435
gene366	379606	379881	276	-	frmR	68.9603	27.8454	0.403788
gene377	388753	389727	975	-	hemB	215.917	305.121	1.41314
gene387	399829	400923	1095	-	ddlA	307.706	458.913	1.4914
gene392	404835	405644	810	-	proC	81.8012	141.369	1.7282
gene394	406405	406929	525	+	aroL	56.595	31.1654	0.550673
gene397	408177	408461	285	+	yaiE	32.34	80.5373	2.49033
gene399	409108	410019	912	-	rdgC	137.921	234.329	1.69902
gene406	419591	420910	1320	+	brnQ	298.67	312.511	1.04634
gene407	420986	422359	1374	+	proY	187.857	142.44	0.758233
gene410	425011	426081	1071	+	queA	132.214	198.452	1.50099
gene411	426137	427264	1128	+	tgt	952.604	996.114	1.04567
gene412	427287	427619	333	+	yajC	631.106	1609.25	2.54988
gene413	427647	429494	1848	+	secD	1333.07	486.116	0.364657
gene414	429505	430476	972	+	secF	618.265	281.774	0.455749
gene416	431129	432013	885	-	tsx	565.95	1108.57	1.95877
gene418	433002	433451	450	+	nrdR	77.9965	47.3371	0.606913
gene419	433455	434558	1104	+	ribD	174.065	102.064	0.586354
gene420	434647	435117	471	+	ribE	261.098	386.622	1.48075
gene421	435137	435556	420	+	nusB	251.586	223.191	0.887136
gene422	435634	436611	978	+	thiL	85.6059	47.8726	0.55922
gene423	436589	437107	519	+	pgpA	60.8753	27.5241	0.452138
gene425	438315	440177	1863	-	dxs	227.331	138.37	0.608671
gene426	440202	441101	900	-	ispA	144.579	108.704	0.751866
gene427	441101	441343	243	-	xseB	49.9368	44.6597	0.894324
gene428	441549	442997	1449	+	thiI	306.755	383.409	1.24989
gene429	443051	443641	591	-	yajL	46.6077	76.4676	1.64067
gene430	443604	444515	912	-	panE	73.7162	73.576	0.998098
gene431	444683	445174	492	+	yajQ	452.285	777.849	1.71982
gene433	446815	447705	891	-	cyoE	1798.2	321.507	0.178794
gene434	447717	448046	330	-	cyoD	702.92	614.954	0.874856
gene435	448046	448660	615	-	cyoC	1107.65	793.164	0.716081
gene436	448650	450641	1992	-	cyoB	3510.79	2516.47	0.716781
gene437	450663	451610	948	-	cyoA	2054.54	1624.99	0.790926
gene438	452070	453545	1476	-	ampG	141.25	37.5912	0.266133
gene439	453589	454167	579	-	yajG	155.517	375.698	2.41579
gene440	454472	454789	318	+	bolA	70.8627	78.2883	1.10479
gene441	455133	456431	1299	+	tig	4471.96	6650.97	1.48726
gene442	456677	457300	624	+	clpP	458.467	618.274	1.34857
gene443	457426	458700	1275	+	clpX	1105.27	818.975	0.740974
gene444	458888	461242	2355	+	lon	1810.57	1392.37	0.769028
gene445	461451	461723	273	+	hupB	1270.3	1696.85	1.33579
gene446	461915	463786	1872	+	ppiD	657.739	496.611	0.755028
gene449	464852	465547	696	-	queC	94.6421	132.158	1.3964
gene465	480090	480308	219	-	hha	59.4486	120.592	2.02851
gene466	480334	480708	375	-	tomB	65.1556	2.78454	0.0427367
gene467	481254	484403	3150	-	acrB	1123.82	529.276	0.470963
gene468	484426	485619	1194	-	acrA	406.628	564.404	1.38801
gene470	486536	489898	3363	+	mscK	307.23	186.885	0.60829
gene471	490110	490271	162	-	ybaM	14.2677	10.0672	0.705594
gene474	491412	491963	552	+	apt	305.803	716.804	2.344
gene475	492092	494023	1932	+	dnaX	308.181	87.2845	0.283224
gene476	494076	494405	330	+	ybaB	264.903	602.102	2.27292
gene477	494405	495010	606	+	recR	374.764	61.1527	0.163177
gene478	495120	496994	1875	+	htpG	1155.68	1644.48	1.42296
gene479	497175	497819	645	+	adk	598.766	1230.98	2.05586
gene482	500125	501429	1305	+	gsk	173.114	253.714	1.46559
gene486	506603	507082	480	-	ybaK	44.7053	74.5399	1.66736
gene489	508218	508559	342	+	ybaQ	54.2171	49.8003	0.918536
gene498	517425	518279	855	-	ybbN	236.367	363.596	1.53827
gene512	533011	533826	816	+	allR	156.944	196.417	1.25151
gene527	551527	552594	1068	-	purK	98.4468	76.0392	0.772389
gene528	552591	553100	510	-	purE	50.888	37.2699	0.732392
gene529	553218	553940	723	-	lpxH	142.677	16.8143	0.117849
gene530	553943	554437	495	-	ppiB	664.873	1385.95	2.08453
gene531	554611	555996	1386	+	cysS	428.981	637.23	1.48545
gene533	556661	556873	213	-	ybcJ	57.5462	97.3516	1.69171
gene534	556875	557741	867	-	folD	202.601	292.698	1.4447
gene560	574529	576825	2297	-	nmpC	1017.28	2046.1	2.01133
gene566	578600	578893	294	-	borD	492.234	891.587	1.81131
gene576	584680	585633	954	-	ompT	2563.9	4533.97	1.76839
gene588	601959	603335	1377	+	pheP	146.957	96.8162	0.658807
gene590	604771	605424	654	-	nfsB	155.517	332.002	2.13482
gene621	638945	639508	564	+	ahpC	1903.31	3507.12	1.84265
gene622	639753	641318	1566	+	ahpF	583.547	871.774	1.49392
gene625	643557	643967	411	-	rnk	47.5589	97.4587	2.04922
gene638	657292	657501	210	+	cspE	3093.23	5259.24	1.70024
gene641	658947	659150	204	+	tatE	54.2171	81.3941	1.50126
gene642	659251	660216	966	-	lipA	590.681	1017.32	1.72228
gene644	661637	662278	642	-	lipB	62.3021	74.8612	1.20158
gene645	662379	662642	264	-	ybeD	99.398	296.018	2.9781
gene646	662752	663963	1212	-	dacA	345.753	468.016	1.35361
gene647	664102	665190	1089	-	rlpA	179.772	135.05	0.751227
gene648	665201	666313	1113	-	mrdB	127.458	64.5798	0.506676
gene649	666316	668217	1902	-	mrdA	242.55	67.1501	0.276851
gene650	668248	668715	468	-	rlmH	151.713	45.6235	0.300723
gene651	668719	669036	318	-	rsfS	159.798	208.198	1.30288
gene654	670574	671605	1032	-	holA	114.617	16.8143	0.1467
gene655	671605	672186	582	-	lptE	298.194	98.2084	0.329344
gene656	672201	674783	2583	-	leuS	1315.95	2051.88	1.55924
gene669	686839	687747	909	-	gltI	88.4595	120.913	1.36688
gene671	689343	690881	1539	-	lnt	155.993	77.1102	0.494318
gene672	690906	691784	879	-	ybeX	203.552	155.506	0.76396
gene673	691874	692341	468	-	ybeY	88.9351	103.028	1.15846
gene674	692338	693378	1041	-	ybeZ	210.686	220.835	1.04817
gene675	693531	694955	1425	-	miaB	418.993	521.779	1.24532
gene676	695101	696276	1176	+	ubiF	102.727	85.0354	0.82778
gene684	697513	699177	1665	-	asnB	182.626	325.362	1.78158
gene685	699574	700326	753	-	umpH	155.042	201.236	1.29795
gene686	700374	701594	1221	-	nagC	117.946	120.806	1.02425
gene687	701603	702751	1149	-	nagA	110.812	69.7205	0.629177
gene688	702811	703611	801	-	nagB	73.7162	102.492	1.39036
gene689	703944	705890	1947	+	nagE	265.854	174.033	0.65462
gene690	706093	707757	1665	+	glnS	899.813	1190.39	1.32293
gene693	710200	710646	447	-	fur	323.4	338.857	1.04779
gene694	710639	710725	87	-	uof	67.5336	3.10583	0.0459894
gene695	710935	711465	531	-	fldA	346.228	807.408	2.33201
gene698	712987	713532	546	+	seqA	247.306	264.745	1.07052
gene699	713558	715198	1641	+	pgm	664.397	461.912	0.695234
gene712	729134	729340	207	+	ybfA	20.4503	44.0171	2.15239
gene723	742827	743570	744	+	ybgI	92.2642	229.724	2.48985
gene724	743593	744249	657	+	ybgJ	69.4359	32.5576	0.468888
gene725	744243	745175	933	+	ybgK	79.8989	44.5526	0.557612
gene733	753185	754468	1284	-	gltA	328.156	451.416	1.37561
gene734	755177	755566	390	+	sdhC	92.2642	170.821	1.85143
gene735	755560	755907	348	+	sdhD	110.337	122.627	1.11139
gene736	755907	757673	1767	+	sdhA	693.408	707.058	1.01968
gene737	757689	758405	717	+	sdhB	338.619	398.724	1.1775
gene738	758706	761507	2802	+	sucA	1276.48	963.663	0.754938
gene739	761522	762739	1218	+	sucB	814.208	1036.28	1.27274
gene740	763014	764180	1167	+	sucC	529.806	812.656	1.53388
gene741	764180	765049	870	+	sucD	394.738	471.122	1.1935
gene745	771458	773026	1569	+	cydA	319.595	257.784	0.806594
gene746	773042	774181	1140	+	cydB	224.478	171.142	0.7624
gene747	774196	774309	114	+	cydX	23.7794	57.6185	2.42304
gene748	774309	774602	294	+	ybgE	48.51	8.03231	0.16558
gene749	774752	775156	405	+	ybgC	117.47	41.2325	0.351004
gene750	775153	775845	693	+	tolQ	149.335	148.973	0.997575
gene751	775849	776277	429	+	tolR	101.3	68.3282	0.674511
gene752	776342	777607	1266	+	tolA	243.977	55.2623	0.226506
gene753	777740	779032	1293	+	tolB	1123.82	1011.32	0.8999
gene754	779067	779588	522	+	pal	1235.1	2145.16	1.73683
gene755	779598	780389	792	+	ybgF	692.932	381.053	0.549914
gene763	782085	783128	1044	+	nadA	376.191	599.853	1.59455
gene764	783166	783885	720	+	pnuC	242.55	189.134	0.779774
gene767	785633	786685	1053	+	aroG	288.207	634.231	2.20061
gene768	786843	787595	753	-	gpmA	990.651	2832.62	2.85935
gene769	787797	788837	1041	-	galM	220.197	168.893	0.767006
gene775	794773	794922	150	+	acrZ	146.481	154.328	1.05356
gene779	797613	798431	819	-	ybhA	67.058	119.842	1.78714
gene780	798586	799581	996	+	pgl	155.042	268.493	1.73175
gene785	805998	807281	1284	-	ybhC	401.872	455.164	1.13261
gene786	807433	807909	477	-	ybhB	64.2044	33.9499	0.528778
gene787	807968	809257	1290	-	bioA	185.48	212.267	1.14442
gene788	809344	810384	1041	+	bioB	273.939	400.116	1.4606
gene789	810381	811535	1155	+	bioF	258.245	77.7528	0.301082
gene790	811522	812277	756	+	bioC	132.214	39.0906	0.295662
gene791	812270	812947	678	+	bioD	100.349	139.869	1.39383
gene794	817044	818033	990	+	moaA	98.9224	32.1293	0.324792
gene795	818055	818567	513	+	moaB	81.3256	84.607	1.04035
gene796	818570	819055	486	+	moaC	91.7886	72.505	0.789913
gene797	819048	819293	246	+	moaD	48.0344	26.346	0.548481
gene798	819295	819747	453	+	moaE	73.7162	40.4829	0.549172
gene799	819884	820588	705	+	ybhL	81.8012	99.4936	1.21628
gene825	848408	848911	504	-	dps	55.6439	113.309	2.03633
gene827	850450	850965	516	+	ompX	3028.07	6523.31	2.15428
gene829	852869	852997	129	-	mntS	12.8409	27.2028	2.11845
gene830	853183	853650	468	+	mntR	53.2659	42.839	0.804248
gene832	854824	855744	921	-	ldtB	252.538	390.585	1.54664
gene833	855963	857555	1593	+	ybiT	394.263	401.937	1.01946
gene840	865129	866364	1236	-	moeA	103.678	139.013	1.34081
gene848	876710	878035	1326	-	rimO	195.467	376.341	1.92534
gene863	890496	890753	258	-	grxA	25.6818	37.6983	1.4679
gene864	890913	891200	288	+	ybjC	47.0833	2.99873	0.0636899
gene865	891184	891906	723	+	nfsA	71.3383	148.009	2.07475
gene866	891967	892869	903	+	rimK	87.0327	14.0298	0.161201
gene867	892957	893433	477	+	ybjN	93.2153	71.3269	0.765185
gene875	900866	901534	669	-	artM	71.8139	30.8441	0.4295
gene876	901534	902250	717	-	artQ	68.0092	31.1654	0.458253
gene877	902257	902988	732	-	artI	107.959	178.424	1.65271
gene878	903006	903734	729	-	artP	75.143	79.5735	1.05896
gene880	904593	904916	324	+	ybjQ	29.9621	60.8314	2.03028
gene884	908293	909294	1002	-	ltaE	81.8012	97.8871	1.19665
gene891	918128	919120	993	-	ybjX	218.295	397.118	1.81918
gene894	922366	922590	225	-	cspD	43.7541	26.9886	0.616823
gene895	922913	923233	321	+	clpS	52.7903	30.0944	0.570074
gene896	923264	925540	2277	+	clpA	516.489	352.993	0.683448
gene898	926225	926443	219	-	infA	426.603	598.782	1.40361
gene901	929196	930962	1767	-	cydD	141.25	106.883	0.756697
gene902	931085	932050	966	-	trxB	793.282	820.367	1.03414
gene903	932595	933089	495	+	lrp	303.901	449.06	1.47765
gene904	933224	937213	3990	+	ftsK	433.737	209.59	0.483219
gene905	937372	937983	612	+	lolA	72.2895	109.347	1.51262
gene907	939428	940720	1293	+	serS	1110.02	1749.12	1.57575
gene916	950340	951080	741	-	pflA	70.8627	115.987	1.63678
gene917	951272	953554	2283	-	pflB	1307.39	1846.04	1.412
gene918	953609	954466	858	-	focA	171.212	68.114	0.397835
gene919	954872	956632	1761	-	ycaO	417.567	549.839	1.31677
gene921	957653	958741	1089	+	serC	428.505	599.96	1.40012
gene922	958812	960095	1284	+	aroA	157.895	207.127	1.3118
gene924	961201	961884	684	+	cmk	470.357	180.245	0.383209
gene925	961995	963668	1674	+	rpsA	16521	16484.4	0.997788
gene926	963828	964112	285	+	ihfB	314.84	410.933	1.30521
gene928	966621	968369	1749	+	msbA	324.827	207.662	0.639301
gene929	968366	969352	987	+	lpxK	110.337	28.9163	0.262074
gene931	970673	970855	183	+	ycaR	55.6439	101.85	1.83039
gene932	970852	971598	747	+	kdsB	193.089	193.097	1.00004
gene935	973537	974322	786	+	smtA	147.908	31.7009	0.214328
gene936	974319	975641	1323	+	mukF	224.953	109.668	0.487514
gene937	975622	976326	705	+	mukE	141.725	83.7503	0.590933
gene938	976326	980786	4461	+	mukB	974.005	489.971	0.503048
gene940	983075	983623	549	+	ycbK	109.861	143.618	1.30727
gene941	983650	984297	648	+	ycbL	188.333	136.656	0.72561
gene942	984519	985709	1191	-	aspC	230.66	436.315	1.89159
gene943	985894	986982	1089	-	ompF	4265.55	8458.45	1.98297
gene944	987585	988985	1401	-	asnS	1649.82	2197.53	1.33199
gene945	989154	990356	1203	-	pncB	460.37	302.015	0.656027
gene946	990622	993234	2613	+	pepN	471.784	684.353	1.45057
gene959	1004768	1005778	1011	+	pyrD	109.861	166.322	1.51394
gene960	1005952	1006494	543	+	zapC	43.7541	16.2788	0.372052
gene962	1007844	1009952	2109	+	rlmL	359.069	369.165	1.02812
gene963	1009964	1011871	1908	+	uup	335.765	270.421	0.805387
gene966	1014896	1015459	564	+	pqiC	48.51	38.0196	0.783748
gene967	1015715	1015882	168	+	rmf	14.7432	16.7072	1.13321
gene968	1015952	1016470	519	-	fabA	755.71	1142.09	1.51128
gene969	1016539	1018299	1761	-	ycbZ	188.809	137.513	0.728321
gene971	1019013	1020053	1041	-	ompA	10830.6	15953.5	1.473
gene977	1026557	1027015	459	-	mgsA	67.058	225.762	3.36666
gene979	1027946	1028359	414	+	yccU	34.718	49.5861	1.42826
gene980	1028404	1028721	318	-	hspQ	107.007	25.7034	0.240202
gene981	1028779	1029969	1191	-	rlmI	213.539	323.113	1.51313
gene983	1030339	1030668	330	-	tusE	34.718	33.6286	0.968623
gene984	1030759	1031418	660	-	yccA	338.619	695.17	2.05296
gene1007	1051847	1052077	231	+	ymcE	24.7306	2.35615	0.0952725
gene1008	1052067	1052240	174	+	gnsA	51.3636	89.2122	1.73688
gene1032	1079305	1080813	1509	+	putP	257.769	270.743	1.05033
gene1034	1082243	1083370	1128	+	efeO	97.4956	189.563	1.94432
gene1048	1098879	1099616	738	+	ycdX	106.532	93.389	0.87663
gene1049	1099640	1100194	555	+	ycdY	100.825	157.54	1.56252
gene1050	1100296	1100787	492	+	ycdZ	53.2659	11.2452	0.211115
gene1062	1109335	1110870	1536	+	opgG	318.644	701.06	2.20013
gene1063	1110863	1113406	2544	+	opgH	479.393	242.147	0.505112
gene1068	1116807	1117859	1053	+	yceA	337.668	439.314	1.30102
gene1072	1119468	1120586	1119	-	solA	91.7886	151.436	1.64983
gene1073	1120701	1120955	255	-	bssS	56.1194	5.78327	0.103053
gene1074	1121242	1121487	246	-	dinI	64.68	59.332	0.917316
gene1075	1121561	1122607	1047	-	pyrC	167.407	335.751	2.00559
gene1079	1125562	1126146	585	+	rimJ	58.4974	37.377	0.638952
gene1080	1126157	1126804	648	+	yceH	53.2659	73.6831	1.38331
gene1097	1141182	1144367	3186	-	rne	799.464	948.67	1.18663
gene1099	1144940	1145899	960	+	rluC	221.624	203.914	0.920087
gene1102	1146794	1147315	522	+	yceD	2982.89	273.206	0.0915909
gene1103	1147367	1147540	174	+	rpmF	1477.18	3095.76	2.09573
gene1104	1147621	1148691	1071	+	plsX	1270.77	53.3346	0.0419702
gene1105	1148759	1149712	954	+	fabH	1022.52	764.462	0.747629
gene1106	1149728	1150657	930	+	fabD	1289.32	1273.18	0.987478
gene1107	1150670	1151404	735	+	fabG	2209.58	1611.82	0.729466
gene1108	1151615	1151851	237	+	acpP	4186.13	7756.22	1.85284
gene1109	1151939	1153180	1242	+	fabF	3033.78	1549.92	0.510886
gene1112	1155124	1155765	642	+	tmk	90.8374	61.5811	0.677926
gene1113	1155762	1156766	1005	+	holB	99.398	23.1331	0.232732
gene1114	1156777	1157574	798	+	ycfH	87.9839	95.8523	1.08943
gene1115	1157869	1159302	1434	+	ptsG	2144.43	1260.97	0.58802
gene1117	1161885	1162244	360	+	hinT	95.5933	143.189	1.4979
gene1118	1162247	1162624	378	+	ycfL	68.9603	8.6749	0.125795
gene1119	1162638	1163279	642	+	lpoB	95.1177	101.743	1.06965
gene1121	1164095	1165120	1026	+	nagZ	100.825	94.2458	0.934749
gene1122	1165143	1165685	543	+	ycfP	79.8989	127.66	1.59777
gene1123	1166085	1167389	1305	+	ndh	914.557	1339.79	1.46496
gene1130	1175427	1176626	1200	+	lolC	107.483	58.1539	0.541053
gene1131	1176619	1177320	702	+	lolD	73.2406	64.6869	0.883211
gene1132	1177320	1178564	1245	+	lolE	118.897	55.4765	0.466593
gene1133	1178593	1179504	912	+	nagK	79.8989	27.9525	0.349848
gene1134	1179631	1180359	729	+	cobB	58.973	66.6147	1.12958
gene1137	1181783	1182829	1047	-	potD	533.61	752.467	1.41014
gene1138	1182826	1183620	795	-	potC	262.049	92.6393	0.353519
gene1139	1183617	1184444	828	-	potB	237.319	115.237	0.485579
gene1140	1184458	1185594	1137	-	potA	389.983	364.239	0.933987
gene1142	1187119	1188240	1122	-	roxA	148.859	170.713	1.14681
gene1144	1189776	1190447	672	-	phoP	81.3256	188.063	2.31247
gene1145	1190616	1191986	1371	-	purB	411.86	620.202	1.50586
gene1146	1191990	1192631	642	-	hflD	85.6059	52.0494	0.608011
gene1147	1192667	1193773	1107	-	mnmA	221.149	228.118	1.03151
gene1150	1195123	1196373	1251	+	icd	1999.37	4191.9	2.09661
gene1158	1202259	1202933	675	-	cohE	85.6059	63.2946	0.739372
gene1191	1224279	1224545	267	-	minE	147.432	125.09	0.848456
gene1192	1224549	1225361	813	-	minD	427.078	446.168	1.0447
gene1193	1225385	1226080	696	-	minC	168.834	76.6818	0.454185
gene1195	1227071	1227472	402	-	pliG	44.2297	186.564	4.21806
gene1196	1227714	1228007	294	+	ycgL	70.8627	102.385	1.44484
gene1197	1228079	1228738	660	+	ycgM	68.0092	43.91	0.645648
gene1202	1232500	1233030	531	-	dsbB	127.458	98.6368	0.773879
gene1203	1233176	1234717	1542	-	nhaB	136.494	121.877	0.892911
gene1204	1234938	1235657	720	+	fadR	107.483	126.803	1.17975
gene1206	1237571	1238869	1299	+	dadA	352.411	394.547	1.11957
gene1207	1238879	1239949	1071	+	dadX	196.894	162.681	0.826239
gene1210	1243180	1243791	612	+	emtA	96.5445	126.803	1.31342
gene1220	1256721	1257812	1092	-	ychF	557.39	927.786	1.66452
gene1221	1257929	1258513	585	-	pth	92.2642	103.242	1.11898
gene1224	1260928	1261875	948	-	prs	1005.39	1503.01	1.49494
gene1225	1262026	1262877	852	-	ispE	352.887	48.1939	0.13657
gene1226	1262877	1263500	624	-	lolB	52.7903	94.46	1.78934
gene1228	1265012	1266094	1083	+	prfA	100.349	115.344	1.14943
gene1231	1267320	1268129	810	+	ychA	130.787	38.6622	0.295612
gene1232	1268165	1269019	855	+	kdsA	314.84	465.767	1.47938
gene1242	1273246	1273599	354	-	ychN	50.4124	137.513	2.72777
gene1255	1287782	1288624	843	-	purU	265.854	462.983	1.74149
gene1256	1288674	1289132	459	-	ychJ	97.0201	84.7141	0.873161
gene1259	1291457	1292365	909	+	galU	580.694	978.443	1.68496
gene1260	1292509	1292922	414	-	hns	617.314	3747.77	6.07109
gene1261	1293527	1294144	618	+	tdk	61.8265	114.701	1.85521
gene1263	1295446	1298121	2676	-	adhE	546.927	935.068	1.70968
gene1265	1301182	1302813	1632	+	oppA	1497.63	3496.73	2.33485
gene1266	1302899	1303819	921	+	oppB	412.811	276.312	0.669342
gene1267	1303834	1304742	909	+	oppC	420.896	208.626	0.495671
gene1268	1304754	1305767	1014	+	oppD	511.258	356.206	0.696726
gene1269	1305764	1306768	1005	+	oppF	458.467	352.458	0.768774
gene1270	1306821	1307150	330	-	yciU	44.7053	59.5462	1.33197
gene1272	1308788	1308961	174	+	yciY	69.9115	105.384	1.50739
gene1274	1310569	1310865	297	-	yciI	28.5353	56.4404	1.97791
gene1275	1311089	1311808	720	+	tonB	63.2533	56.2262	0.888906
gene1276	1311848	1312246	399	-	yciA	104.154	127.446	1.22363
gene1277	1312351	1312890	540	-	yciB	52.7903	49.5861	0.939304
gene1290	1324098	1324718	621	+	yciO	58.4974	81.9296	1.40057
gene1292	1326852	1327727	876	+	rluB	296.292	447.132	1.50909
gene1295	1329332	1330381	1050	+	sohB	120.324	116.629	0.969294
gene1296	1330417	1330668	252	-	yciN	77.5209	155.398	2.0046
gene1297	1331048	1333645	2598	+	topA	848.926	590.429	0.695501
gene1298	1333855	1334829	975	+	cysB	93.6909	171.035	1.82552
gene1299	1335124	1335288	165	+	ymiA	25.2062	16.9214	0.671319
gene1300	1335291	1335458	168	+	yciX	14.7432	12.2091	0.828116
gene1302	1338570	1339160	591	-	ribA	87.0327	157.112	1.80521
gene1304	1340243	1340551	309	+	yciS	36.1447	33.3073	0.921499
gene1306	1341921	1342658	738	+	pyrF	155.517	176.068	1.13215
gene1307	1342658	1342984	327	+	yciH	67.5336	59.8675	0.886485
gene1309	1343597	1344346	750	-	yciT	70.8627	106.455	1.50227
gene1310	1344436	1344609	174	-	yciZ	15.6944	6.85424	0.436731
gene1313	1346978	1348912	1935	-	rnb	608.278	775.707	1.27525
gene1315	1350251	1351039	789	-	fabI	1368.74	2202.57	1.60919
gene1331	1368079	1368747	669	+	pspA	62.3021	95.531	1.53335
gene1335	1369689	1370003	315	+	pspE	29.0109	49.5861	1.70922
gene1350	1386720	1388261	1542	+	tyrR	146.957	160.968	1.09534
gene1351	1388305	1388811	507	-	tpx	813.732	2015.79	2.47722
gene1361	1397365	1397622	258	+	ynaJ	180.724	267.637	1.48092
gene1363	1398774	1399526	753	-	fnr	409.957	447.882	1.09251
gene1375	1411013	1411948	936	-	ttcA	174.541	421.429	2.4145
gene1389	1419765	1420241	477	-	racR	49.9368	37.1628	0.744197
gene1411	1437260	1440784	3525	-	pfo	304.852	275.562	0.90392
gene1413	1441321	1441743	423	-	hslJ	40.9006	63.2946	1.54752
gene1414	1441854	1442843	990	-	ldhA	159.322	266.244	1.67111
gene1451	1490902	1491432	531	+	cybB	55.6439	127.874	2.29809
gene1460	1496856	1498511	1656	+	opgD	136.494	127.232	0.932143
gene1471	1506781	1508742	1962	+	ydcP	205.454	146.616	0.713621
gene1481	1517099	1517194	96	-	yncL	16.17	11.7807	0.728554
gene1483	1517648	1517881	234	+	ydcY	76.0942	137.299	1.80433
gene1489	1523307	1524368	1062	+	yncE	231.612	411.469	1.77655
gene1514	1553972	1555669	1698	-	maeA	189.284	229.831	1.21421
gene1566	1619989	1620207	219	+	marB	18.0724	5.56907	0.308154
gene1569	1622646	1622741	96	+	yneM	19.9747	7.28263	0.364592
gene1575	1627517	1628263	747	+	ydfG	208.308	324.077	1.55576
gene1587	1637609	1637782	174	-	gnsB	77.9965	85.5709	1.09711
gene1600	1645119	1645274	156	-	hokD	29.0109	0.85678	0.029533
gene1601	1645346	1645633	288	-	relE	32.34	14.4582	0.447067
gene1602	1645633	1645872	240	-	relB	31.3888	58.6894	1.86975
gene1621	1655808	1656149	342	+	ynfB	34.718	85.8922	2.474
gene1622	1656184	1656744	561	+	speG	62.7777	141.583	2.25531
gene1641	1674972	1676360	1389	-	pntB	329.583	196.31	0.595631
gene1642	1676371	1677903	1533	-	pntA	379.52	389.407	1.02605
gene1643	1678427	1679371	945	+	ydgH	199.747	299.552	1.49965
gene1651	1686731	1688377	1647	-	fumA	255.391	426.891	1.67152
gene1652	1688576	1689751	1176	+	manA	146.006	211.732	1.45016
gene1653	1689852	1691360	1509	+	ydgA	245.404	295.375	1.20363
gene1658	1697273	1698040	768	-	hdhA	111.763	139.227	1.24573
gene1664	1704551	1704676	126	+	blr	15.6944	19.5988	1.24878
gene1666	1705250	1705690	441	+	ydgK	38.0471	25.1679	0.661494
gene1667	1705767	1706348	582	+	rsxA	50.4124	24.9537	0.494992
gene1671	1710204	1710824	621	+	rsxG	56.1194	28.8092	0.513356
gene1674	1712769	1714271	1503	+	dtpA	788.05	713.055	0.904835
gene1677	1715948	1717222	1275	-	tyrS	831.804	1002.54	1.20526
gene1678	1717351	1718007	657	-	pdxH	67.058	86.749	1.29364
gene1681	1719876	1720343	468	+	slyB	663.922	1321.26	1.99009
gene1682	1720390	1720824	435	-	slyA	66.1068	85.8922	1.29929
gene1691	1727837	1728244	408	+	gloA	65.6312	210.661	3.20977
gene1694	1733754	1734101	348	-	grxD	237.794	525.956	2.21181
gene1696	1735378	1735959	582	+	sodB	565.475	1183.21	2.09242
gene1698	1737456	1737545	90	-	ynhF	18.0724	82.2509	4.5512
gene1699	1737844	1738869	1026	+	purR	339.57	339.071	0.998529
gene1701	1739911	1741122	1212	+	ydhC	97.0201	81.6083	0.841149
gene1702	1741413	1742561	1149	+	cfa	159.798	152.721	0.955715
gene1703	1742601	1743242	642	-	ribC	120.324	183.458	1.5247
gene1704	1743457	1744830	1374	+	mdtK	111.763	97.2445	0.870094
gene1705	1744871	1746127	1257	-	ydhQ	120.324	208.305	1.7312
gene1708	1746700	1747005	306	+	ydhR	50.888	103.992	2.04354
gene1716	1754932	1755141	210	-	ydhZ	32.34	45.7306	1.41406
gene1717	1755698	1757110	1413	+	pykF	607.802	1461.24	2.40414
gene1718	1757421	1757657	237	+	lpp	15766.7	29856.5	1.89364
gene1730	1769074	1770186	1113	+	ydiK	105.581	81.3941	0.770919
gene1745	1784734	1787112	2379	-	ppsA	466.077	533.453	1.14456
gene1747	1788435	1789481	1047	+	aroH	107.959	136.228	1.26185
gene1751	1792267	1792731	465	-	nlpC	53.2659	26.0247	0.488581
gene1755	1795253	1795552	300	-	ihfA	437.066	479.154	1.0963
gene1756	1795557	1797944	2388	-	pheT	1761.1	2063.77	1.17186
gene1757	1797959	1798942	984	-	pheS	661.544	709.307	1.0722
gene1758	1799226	1799270	45	-	pheM	12.8409	24.6324	1.91828
gene1759	1799393	1799749	357	-	rplT	5741.78	5235.89	0.911893
gene1760	1799802	1799999	198	-	rpmI	3154.1	3367.9	1.06778
gene1761	1800096	1800638	543	-	infC	5643.33	1264.71	0.224108
gene1762	1800642	1802570	1929	-	thrS	2810.25	2797.17	0.995346
gene1765	1805325	1806083	759	-	ydiY	225.429	223.084	0.989598
gene1769	1808697	1809233	537	-	yniB	51.3636	39.7332	0.773567
gene1772	1810934	1812325	1392	+	ydjN	144.103	91.6755	0.636179
gene1782	1821918	1822256	339	-	osmE	40.425	75.2896	1.86245
gene1783	1822458	1823285	828	+	nadE	139.347	300.623	2.15736
gene1792	1832428	1833234	807	+	xthA	152.188	255.856	1.68118
gene1806	1844999	1846960	1962	-	topB	252.538	73.2547	0.290075
gene1807	1846965	1848008	1044	-	selD	247.782	313.689	1.26599
gene1808	1848125	1848676	552	-	ydjA	84.6548	165.573	1.95586
gene1810	1850860	1851876	1017	+	ansA	106.532	206.163	1.93522
gene1811	1851887	1852528	642	+	pncA	78.9477	86.2135	1.09203
gene1820	1861702	1861974	273	-	yeaC	73.7162	75.0754	1.01844
gene1821	1862016	1862429	414	-	msrB	97.0201	151.65	1.56308
gene1822	1862771	1863766	996	+	gapA	3929.79	8411.97	2.14057
gene1825	1865726	1866472	747	-	mipA	577.84	1434.46	2.48246
gene1838	1878773	1878871	99	+	yoaK	12.3653	8.13941	0.658246
gene1839	1878874	1878948	75	+	yoaJ	18.0724	47.4442	2.62523
gene1840	1879007	1879255	249	-	yeaQ	26.633	56.7617	2.13126
gene1849	1886864	1887991	1128	-	rnd	94.1665	78.7167	0.835931
gene1851	1889951	1890532	582	-	yeaY	98.9224	41.3396	0.4179
gene1852	1890572	1891267	696	-	tsaB	122.226	114.916	0.940188
gene1854	1893367	1893711	345	+	yoaB	103.203	225.226	2.18237
gene1859	1896932	1898296	1365	+	sdaA	201.174	258.962	1.28725
gene1862	1902048	1903019	972	+	manX	279.17	252.857	0.905745
gene1863	1903082	1903882	801	+	manY	246.83	305.763	1.23876
gene1864	1903895	1904746	852	+	manZ	238.745	219.978	0.921393
gene1868	1907226	1907435	210	-	cspC	1252.7	3017.15	2.40852
gene1869	1907448	1907591	144	-	yobF	998.26	23.9898	0.0240317
gene1870	1908261	1908548	288	-	yebO	140.299	84.1786	0.599996
gene1871	1908623	1908766	144	-	mgrB	38.5227	33.5215	0.870176
gene1872	1908925	1909164	240	+	yobH	20.9259	28.3808	1.35625
gene1873	1909308	1910099	792	-	kdgR	165.505	192.24	1.16154
gene1875	1911695	1912576	882	-	htpX	418.518	424.213	1.01361
gene1876	1912768	1914816	2049	-	prc	668.677	312.189	0.466876
gene1877	1914836	1915534	699	-	proQ	735.26	754.823	1.02661
gene1878	1915631	1916128	498	-	msrC	161.7	258.426	1.59818
gene1887	1923365	1923706	342	-	yebY	49.4612	84.3928	1.70624
gene1888	1923719	1924591	873	-	yebZ	106.532	23.6686	0.222174
gene1889	1924595	1924969	375	-	yobA	41.8518	145.438	3.47508
gene1895	1930034	1930390	357	-	yebF	43.2786	15.6362	0.361293
gene1896	1930457	1930747	291	-	yebG	37.5715	58.7965	1.56492
gene1898	1932115	1932756	642	-	eda	289.633	697.312	2.40757
gene1900	1934839	1936314	1476	-	zwf	508.88	749.254	1.47236
gene1902	1937649	1939091	1443	+	pykA	241.599	405.9	1.68006
gene1903	1939222	1940193	972	-	lpxM	127.458	105.277	0.825975
gene1904	1940313	1941635	1323	-	mepM	645.849	171.463	0.265485
gene1905	1941651	1942583	933	-	znuA	2737.96	5710.12	2.08554
gene1906	1942662	1943417	756	+	znuC	149.81	195.774	1.30681
gene1907	1943414	1944199	786	+	znuB	131.262	107.419	0.818351
gene1909	1945365	1945976	612	-	ruvA	61.8265	64.9011	1.04973
gene1912	1946855	1947376	522	-	ruvC	261.098	30.5228	0.116902
gene1913	1947411	1948151	741	-	yebC	574.035	1013.46	1.76551
gene1914	1948180	1948632	453	-	nudB	273.939	23.8827	0.0871827
gene1915	1948750	1950522	1773	-	aspS	957.36	1266	1.32239
gene1918	1952266	1952661	396	+	yecN	52.7903	12.6375	0.239391
gene1919	1952702	1953445	744	+	cmoA	92.7398	87.7129	0.945796
gene1920	1953442	1954413	972	+	cmoB	145.054	100.35	0.691811
gene1925	1960062	1961795	1734	+	argS	508.404	617.524	1.21463
gene1951	1987507	1987758	252	-	yecJ	25.6818	69.5063	2.70644
gene1952	1987873	1987959	87	-	azuC	70.8627	102.599	1.44786
gene1954	1988716	1989213	498	+	ftnA	45.6565	235.615	5.16059
gene1961	1992269	1992817	549	-	pgsA	47.5589	50.7642	1.0674
gene1962	1992874	1994706	1833	-	uvrC	191.662	75.9321	0.396177
gene1963	1994703	1995359	657	-	uvrY	188.809	85.2496	0.451513
gene1964	1995818	1996042	225	+	yecF	38.5227	96.8162	2.51323
gene1965	1996110	1996832	723	-	sdiA	67.058	46.2661	0.689942
gene1969	1999585	2000385	801	-	fliY	64.2044	142.654	2.22187
gene1977	2007677	2008090	414	-	yedD	135.543	286.272	2.11204
gene1978	2008277	2009482	1206	+	yedE	169.785	202.307	1.19155
gene1979	2009479	2009712	234	+	yedF	33.7668	77.6457	2.29947
gene1999	2024635	2024823	189	-	dsrB	27.1085	63.6159	2.34671
gene2019	2041375	2042025	651	+	zinT	1648.87	4048.39	2.45526
gene2028	2056858	2057574	717	+	yeeN	195.942	325.148	1.65941
gene2042	2068261	2068419	159	-	yoeH	27.1085	29.1305	1.07459
gene2057	2079032	2079361	330	-	yeeX	164.078	433.102	2.63961
gene2064	2085704	2087062	1359	-	plaP	1763.01	1499.47	0.85052
gene2065	2087052	2087114	63	-	yoeI	89.4106	63.4017	0.709107
gene2067	2088304	2089128	825	-	yeeZ	77.9965	121.984	1.56397
gene2069	2089462	2089713	252	-	yefM	22.3527	42.4106	1.89734
gene2070	2089996	2090046	51	+	hisL	61.3509	14.244	0.232172
gene2071	2090192	2091091	900	+	hisG	128.884	259.604	2.01424
gene2072	2091097	2092401	1305	+	hisD	148.384	176.175	1.1873
gene2073	2092398	2093468	1071	+	hisC	107.959	182.066	1.68644
gene2074	2093468	2094535	1068	+	hisB	137.921	185.172	1.34259
gene2075	2094535	2095125	591	+	hisH	69.4359	69.3992	0.999471
gene2076	2095125	2095862	738	+	hisA	95.1177	72.0766	0.757762
gene2077	2095844	2096620	777	+	hisF	97.4956	99.2794	1.0183
gene2078	2096614	2097225	612	+	hisI	87.9839	134.836	1.53251
gene2079	2097321	2098301	981	-	wzzB	795.66	690.458	0.86778
gene2081	2099862	2101268	1407	-	gnd	2818.34	3903.17	1.38492
gene2084	2103391	2104509	1119	-	wbbK	210.686	178.96	0.849417
gene2085	2104494	2105084	591	-	wbbJ	122.702	140.405	1.14428
gene2086	2105065	2106057	993	-	wbbI	322.449	513.64	1.59293
gene2087	2106060	2107226	1167	-	wbbH	252.538	87.6058	0.346902
gene2088	2107226	2108329	1104	-	glf	360.021	598.461	1.6623
gene2089	2108337	2109584	1248	-	wzxB	335.765	169.107	0.503646
gene2090	2109581	2110138	558	-	rfbC	199.747	185.172	0.92703
gene2091	2110138	2111019	882	-	rfbA	358.118	489.543	1.36699
gene2092	2111077	2111976	900	-	rfbD	282.024	335.751	1.1905
gene2093	2111976	2113061	1086	-	rfbB	529.33	818.118	1.54557
gene2094	2113434	2114327	894	-	wcaN	611.607	559.049	0.914066
gene2117	2141634	2142215	582	-	dcd	158.847	89.1051	0.560951
gene2118	2142307	2142948	642	-	udk	146.481	197.167	1.34602
gene2137	2165668	2167029	1362	+	yegQ	253.964	329.004	1.29547
gene2147	2172921	2174278	1358	-	gatC	257.293	219.764	0.854138
gene2148	2174282	2174566	285	-	gatB	72.765	58.6894	0.806561
gene2149	2174597	2175049	453	-	gatA	101.776	116.843	1.14805
gene2150	2175059	2176321	1263	-	gatZ	473.686	532.596	1.12436
gene2151	2176350	2177204	855	-	gatY	512.209	739.937	1.4446
gene2162	2186960	2187298	339	+	rcnB	44.2297	57.5114	1.30029
gene2168	2193059	2194168	1110	-	mrp	394.263	562.905	1.42774
gene2169	2194300	2196333	2034	+	metG	603.997	966.662	1.60044
gene2178	2211726	2212196	471	-	yehS	40.425	37.0557	0.916653
gene2182	2215657	2215764	108	+	yohO	13.3165	32.2364	2.42079
gene2187	2219692	2221989	2298	-	bglX	203.552	179.495	0.881817
gene2189	2223938	2224870	933	-	pbpG	82.2768	104.099	1.26523
gene2208	2242984	2243652	669	-	folE	120.799	323.113	2.67479
gene2211	2247063	2248532	1470	-	lysP	351.936	226.725	0.644224
gene2227	2265450	2266022	573	+	yeiP	189.284	526.491	2.78149
gene2230	2268854	2269567	714	+	lpxT	65.6312	69.7205	1.06231
gene2231	2269979	2270545	567	+	mepS	399.019	320.971	0.804401
gene2237	2277893	2278237	345	-	yejG	67.058	76.896	1.14671
gene2239	2279788	2280483	696	-	rsuA	102.252	217.622	2.1283
gene2241	2282517	2282801	285	+	rplY	1129.05	3450.15	3.0558
gene2242	2282940	2283947	1008	-	yejK	181.199	184.636	1.01897
gene2243	2284129	2284356	228	+	yejL	61.3509	136.335	2.22222
gene2244	2284376	2286136	1761	+	yejM	153.14	38.8764	0.253863
gene2248	2290500	2291147	648	+	narP	109.861	129.802	1.18151
gene2265	2305108	2306754	1647	-	mqo	374.288	429.997	1.14884
gene2270	2311646	2312749	1104	-	ompC	10316.5	21183.7	2.05338
gene2272	2313488	2316160	2673	+	rcsD	240.172	85.8922	0.357628
gene2273	2316177	2316827	651	+	rcsB	234.465	395.618	1.68732
gene2286	2336793	2339420	2628	-	gyrA	1824.36	1193.6	0.654259
gene2287	2339567	2340289	723	+	ubiG	104.629	206.805	1.97655
gene2289	2344865	2347150	2286	+	nrdA	837.036	1173.9	1.40244
gene2290	2347384	2348514	1131	+	nrdB	437.066	444.026	1.01593
gene2291	2348514	2348768	255	+	yfaE	84.1792	13.3872	0.159032
gene2306	2363733	2364275	543	-	yfaZ	113.666	162.146	1.42651
gene2318	2375000	2375962	963	-	menC	121.275	60.8314	0.501598
gene2319	2375962	2376819	858	-	menB	170.736	265.066	1.55249
gene2333	2390048	2391505	1458	-	nuoN	448.956	255.856	0.569892
gene2334	2391512	2393041	1530	-	nuoM	467.979	299.23	0.63941
gene2335	2393205	2395046	1842	-	nuoL	661.544	236.471	0.357454
gene2336	2395043	2395345	303	-	nuoK	102.252	81.6083	0.798113
gene2337	2395342	2395896	555	-	nuoJ	204.027	119.949	0.587907
gene2338	2395908	2396450	543	-	nuoI	172.163	141.155	0.819889
gene2339	2396465	2397442	978	-	nuoH	399.019	234.972	0.588874
gene2340	2397439	2400165	2727	-	nuoG	1228.45	797.984	0.649588
gene2341	2400218	2401555	1338	-	nuoF	597.815	397.974	0.665715
gene2342	2401552	2402052	501	-	nuoE	236.367	360.169	1.52377
gene2343	2402055	2403845	1791	-	nuoC	839.889	599.639	0.71395
gene2344	2403951	2404613	663	-	nuoB	381.898	421.215	1.10295
gene2345	2404629	2405072	444	-	nuoA	172.639	145.01	0.839963
gene2346	2405703	2406641	939	-	lrhA	137.445	77.4315	0.563363
gene2347	2407561	2408778	1218	+	alaA	198.796	243.111	1.22292
gene2350	2411439	2412089	651	-	yfbT	111.763	35.6635	0.319098
gene2351	2412100	2412594	495	-	yfbU	102.727	192.24	1.87137
gene2353	2413470	2414672	1203	+	ackA	1623.66	2922.16	1.79973
gene2354	2414747	2416891	2145	+	pta	1725.91	1649.62	0.955799
gene2356	2418634	2419176	543	-	yfcD	136.969	144.046	1.05167
gene2357	2419234	2419788	555	-	yfcE	144.103	136.656	0.948323
gene2360	2421325	2421687	363	+	folX	139.347	208.412	1.49563
gene2361	2421708	2422601	894	+	yfcH	165.029	39.3048	0.238169
gene2366	2426006	2426788	783	-	hisJ	75.143	115.88	1.54212
gene2369	2428721	2430238	1518	-	purF	151.713	142.44	0.938878
gene2370	2430275	2430763	489	-	cvpA	92.7398	20.1343	0.217106
gene2371	2431022	2431684	663	-	dedD	140.774	52.7991	0.375062
gene2372	2431674	2432942	1269	-	folC	216.868	172.534	0.795571
gene2373	2433012	2433926	915	-	accD	822.768	637.016	0.774235
gene2374	2434082	2434741	660	-	dedA	114.617	67.8998	0.592407
gene2375	2434824	2435636	813	-	truA	171.212	63.1875	0.36906
gene2376	2435636	2436649	1014	-	usg	177.395	226.19	1.27507
gene2377	2436715	2437851	1137	-	pdxB	223.051	248.038	1.11202
gene2380	2440385	2441605	1221	-	fabB	1279.33	1943.82	1.5194
gene2382	2443891	2444169	279	-	yfcL	55.1683	99.2794	1.79957
gene2383	2444203	2444751	549	-	epmC	45.1809	19.0634	0.421934
gene2385	2445560	2446384	825	-	mepA	82.2768	55.6907	0.67687
gene2386	2446388	2447473	1086	-	aroC	202.601	162.146	0.800321
gene2387	2447508	2448440	933	-	prmB	212.588	239.898	1.12847
gene2396	2456327	2456812	486	-	sixA	106.056	55.3694	0.522076
gene2399	2460650	2460934	285	-	yfcZ	118.422	214.302	1.80965
gene2400	2461306	2462646	1341	+	fadL	487.003	582.182	1.19544
gene2402	2464252	2465007	756	-	mlaA	286.78	216.658	0.755486
gene2406	2467855	2468217	363	+	gtrA	80.3745	33.9499	0.422397
gene2407	2468214	2469134	921	+	gtrB	173.114	196.203	1.13337
gene2408	2469131	2470462	1332	+	gtrS	122.226	117.7	0.96297
gene2428	2483755	2484369	615	+	evgA	57.5462	71.8624	1.24878
gene2438	2496921	2496992	72	+	ypdK	13.7921	19.1705	1.38996
gene2439	2497057	2498295	1239	-	alaC	107.959	139.12	1.28864
gene2452	2513042	2514244	1203	+	nupC	241.123	237.971	0.986925
gene2459	2519257	2520672	1416	-	gltX	1072.45	1638.81	1.52809
gene2470	2527941	2528159	219	-	ypeB	27.5841	7.49683	0.27178
gene2471	2528161	2530176	2016	-	ligA	356.216	378.483	1.06251
gene2472	2530247	2531233	987	-	zipA	423.274	193.632	0.457463
gene2474	2532409	2533380	972	+	cysK	280.597	396.796	1.41411
gene2475	2533764	2534021	258	+	ptsH	660.117	1028.35	1.55783
gene2476	2534066	2535793	1728	+	ptsI	2869.23	2225.38	0.775603
gene2477	2535834	2536343	510	+	crr	1229.4	1922.51	1.56378
gene2486	2543832	2544623	792	-	ucpA	101.776	70.256	0.6903
gene2491	2549646	2550545	900	-	yfeX	211.161	218.479	1.03465
gene2492	2550641	2551216	576	-	yfeY	60.8753	39.4119	0.64742
gene2494	2551713	2552138	426	-	ypeA	47.5589	36.3061	0.763392
gene2495	2552352	2553221	870	+	amiA	99.398	78.7167	0.791934
gene2523	2576098	2578377	2280	-	maeB	255.391	334.144	1.30836
gene2531	2590807	2590866	60	-	ypfM	47.5589	63.8301	1.34213
gene2532	2591247	2591603	357	+	yffB	63.7289	121.234	1.90235
gene2533	2591607	2592734	1128	+	dapE	198.796	177.032	0.890522
gene2534	2592762	2592962	201	+	ypfN	43.2786	23.2402	0.53699
gene2537	2595874	2596737	864	-	ypfJ	85.1303	70.8986	0.832824
gene2538	2596905	2597618	714	-	purC	66.5824	202.736	3.04488
gene2539	2597831	2598865	1035	-	bamC	597.339	324.934	0.543969
gene2540	2598882	2599760	879	-	dapA	560.243	522.529	0.932682
gene2541	2599906	2600478	573	+	gcvR	78.9477	49.0507	0.621306
gene2542	2600478	2600948	471	+	bcp	150.286	419.608	2.79206
gene2557	2617578	2617937	360	+	yfgD	80.85	228.974	2.83209
gene2558	2618075	2618776	702	-	hda	90.3618	24.7395	0.273783
gene2559	2618871	2620160	1290	-	uraA	146.006	171.57	1.17509
gene2560	2620246	2620872	627	-	upp	421.371	1194.57	2.83495
gene2561	2621197	2622234	1038	+	purM	111.763	142.654	1.27639
gene2562	2622234	2622872	639	+	purN	66.1068	41.1254	0.622106
gene2569	2630958	2632535	1578	-	guaA	1909.01	2486.05	1.30227
gene2570	2632604	2634070	1467	-	guaB	1457.68	3584.13	2.45879
gene2571	2634232	2635602	1371	+	xseA	143.152	97.5658	0.681553
gene2572	2635599	2635814	216	-	yfgJ	23.3038	39.9474	1.7142
gene2573	2635884	2637356	1473	-	der	428.981	506.036	1.17962
gene2574	2637474	2638652	1179	-	bamB	562.621	374.092	0.664908
gene2575	2638663	2639283	621	-	yfgM	264.427	242.255	0.916148
gene2576	2639301	2640575	1275	-	hisS	592.583	478.405	0.80732
gene2577	2640686	2641804	1119	-	ispG	360.496	264.852	0.734688
gene2578	2641831	2642844	1014	-	rodZ	221.624	177.782	0.802177
gene2579	2643129	2644283	1155	-	rlmN	399.019	349.459	0.875796
gene2580	2644433	2644864	432	-	ndk	500.319	1504.61	3.00731
gene2585	2654157	2654933	777	-	sseB	141.25	104.956	0.743049
gene2586	2655075	2656358	1284	-	pepB	264.903	335.644	1.26704
gene2587	2656536	2656736	201	-	iscX	105.105	84.3928	0.802938
gene2588	2656748	2657083	336	-	fdx	180.724	228.974	1.26699
gene2589	2657085	2658935	1851	-	hscA	804.696	397.653	0.494166
gene2590	2658952	2659467	516	-	hscB	160.273	98.7439	0.616097
gene2591	2659563	2659886	324	-	iscA	362.874	168.893	0.465431
gene2592	2659903	2660289	387	-	iscU	360.021	874.558	2.42919
gene2593	2660317	2661531	1215	-	iscS	1057.23	1711.31	1.61867
gene2594	2661643	2662131	489	-	iscR	171.687	287.771	1.67613
gene2595	2662583	2663323	741	-	trmJ	251.111	257.891	1.027
gene2596	2663442	2664245	804	+	suhB	459.894	603.387	1.31201
gene2615	2684254	2685507	1254	-	glyA	721.943	1486.51	2.05904
gene2617	2687070	2687408	339	-	glnB	116.044	192.776	1.66123
gene2622	2691656	2695543	3888	-	purL	337.192	313.903	0.930931
gene2624	2697354	2697857	504	-	tadA	51.8391	26.0247	0.502028
gene2628	2700117	2700197	81	-	shoB	33.2912	0.535488	0.016085
gene2630	2700618	2700998	381	-	acpS	52.7903	10.4956	0.198816
gene2631	2700998	2701729	732	-	pdxJ	105.581	142.868	1.35317
gene2632	2701741	2702469	729	-	recO	96.0689	8.782	0.0914135
gene2633	2702481	2703386	906	-	era	345.277	246.217	0.7131
gene2634	2703383	2704063	681	-	rnc	284.878	286.593	1.00602
gene2635	2704335	2705309	975	-	lepB	410.433	156.362	0.380969
gene2636	2705325	2707124	1800	-	lepA	863.193	1091	1.26391
gene2637	2707322	2707801	480	-	rseC	40.425	17.8853	0.442431
gene2638	2707798	2708754	957	-	rseB	136.494	59.2249	0.433902
gene2639	2708754	2709404	651	-	rseA	153.14	112.774	0.736411
gene2640	2709437	2710012	576	-	rpoE	176.443	52.4778	0.29742
gene2641	2710420	2712042	1623	+	nadB	447.529	495.112	1.10632
gene2643	2712896	2714230	1335	+	srmB	148.384	229.189	1.54457
gene2646	2716066	2716449	384	-	grcA	233.038	485.901	2.08507
gene2647	2716754	2717443	690	+	ung	61.8265	87.7129	1.41869
gene2648	2717491	2718528	1038	-	yfiF	294.389	403.758	1.37151
gene2652	2722727	2724082	1356	+	pssA	388.556	285.736	0.73538
gene2654	2724448	2725746	1299	-	kgtP	842.267	820.26	0.973871
gene2659	2731600	2734173	2574	-	clpB	678.189	807.729	1.19101
gene2661	2734303	2735034	732	-	yfiH	86.0815	38.3409	0.445402
gene2662	2735031	2736011	981	-	rluD	148.384	232.295	1.5655
gene2663	2736146	2736883	738	+	bamD	346.228	507.642	1.46621
gene2664	2737154	2737495	342	+	raiA	117.946	207.234	1.75702
gene2665	2737599	2737646	48	+	pheL	43.2786	107.954	2.49441
gene2666	2737745	2738905	1161	+	pheA	145.054	259.819	1.79118
gene2667	2738948	2740069	1122	-	tyrA	108.91	82.8935	0.761121
gene2668	2740080	2741150	1071	-	aroF	85.1303	43.8029	0.514539
gene2673	2744183	2744530	348	-	rplS	3727.66	5427.27	1.45595
gene2674	2744572	2745339	768	-	trmD	7433.45	175.212	0.0235707
gene2675	2745370	2745918	549	-	rimM	5853.54	408.47	0.0697816
gene2676	2745937	2746185	249	-	rpsP	2599.09	2956.43	1.13748
gene2677	2746434	2747795	1362	-	ffh	496.99	481.725	0.969284
gene2680	2750115	2750708	594	-	grpE	578.791	1211.17	2.09258
gene2683	2753605	2753946	342	+	bamE	184.528	240.006	1.30064
gene2684	2754008	2754298	291	-	ratB	56.595	47.1229	0.832633
gene2685	2754288	2754764	477	-	ratA	129.36	121.127	0.936358
gene2686	2754896	2755378	483	+	smpB	94.1665	248.788	2.642
gene2696	2765918	2766991	1074	+	rnlA	116.044	78.0741	0.6728
gene2726	2796870	2797028	159	-	yqaE	13.7921	40.4829	2.93523
gene2729	2798091	2798495	405	-	stpA	364.301	693.456	1.90353
gene2741	2809617	2810354	738	+	ygaZ	104.629	33.4144	0.31936
gene2742	2810344	2810679	336	+	ygaH	45.6565	8.4607	0.185312
gene2743	2810770	2811300	531	+	mprA	305.803	679.641	2.22248
gene2744	2811427	2812599	1173	+	emrA	119.848	95.531	0.797099
gene2746	2814218	2814733	516	-	luxS	324.351	641.407	1.97751
gene2748	2814883	2816439	1557	-	gshA	413.762	229.51	0.554691
gene2749	2816512	2816940	429	-	yqaA	85.1303	3.42712	0.0402573
gene2750	2816937	2817503	567	-	yqaB	71.8139	49.8003	0.693464
gene2756	2818961	2819146	186	-	csrA	308.181	513.533	1.66633
gene2757	2819381	2822011	2631	-	alaS	2229.56	2251.94	1.01004
gene2759	2822708	2823769	1062	-	recA	570.706	1029.64	1.80414
gene2760	2823849	2824346	498	-	pncC	58.4974	85.3567	1.45915
gene2793	2857093	2859654	2562	+	mutS	254.915	244.611	0.959576
gene2801	2866559	2867551	993	-	rpoS	529.806	401.509	0.757841
gene2802	2867614	2868753	1140	-	nlpD	495.563	172.32	0.347725
gene2803	2868893	2869519	627	-	pcm	101.776	60.1888	0.591385
gene2804	2869513	2870274	762	-	umpG	153.615	41.6609	0.271203
gene2805	2870255	2871304	1050	-	truD	266.33	140.619	0.527989
gene2806	2871301	2871780	480	-	ispF	92.7398	103.885	1.12017
gene2807	2871780	2872490	711	-	ispD	142.201	35.2351	0.247784
gene2808	2872509	2872820	312	-	ftsB	103.203	22.5976	0.218963
gene2826	2892214	2892579	366	+	queD	44.7053	121.877	2.72623
gene2837	2904747	2905418	672	-	queE	68.4847	79.5735	1.16191
gene2840	2906643	2907941	1299	-	eno	3373.35	5520.45	1.63649
gene2841	2908029	2909666	1638	-	pyrG	1657.9	2095.15	1.26374
gene2843	2910756	2911091	336	-	mazF	32.34	13.6014	0.420574
gene2844	2911091	2911339	249	-	mazE	33.2912	31.808	0.955447
gene2845	2911417	2913651	2235	-	relA	257.769	124.233	0.481955
gene2851	2922535	2922984	450	-	yqcA	47.5589	42.4106	0.89175
gene2852	2923002	2923784	783	-	truC	69.9115	34.1641	0.488676
gene2853	2923784	2924113	330	-	yqcC	26.1574	46.159	1.76467
gene2856	2925348	2926196	849	+	queF	87.0327	136.764	1.5714
gene2857	2926308	2927672	1365	+	ygdH	107.959	103.135	0.955319
gene2858	2928229	2929518	1290	+	sdaC	1140.94	1167.36	1.02316
gene2859	2929576	2930943	1368	+	sdaB	874.607	690.565	0.789571
gene2868	2940143	2941243	1101	-	rlmM	249.208	197.916	0.79418
gene2869	2941236	2941631	396	-	ygdD	56.595	63.0804	1.11459
gene2874	2944542	2944985	444	+	csdE	49.9368	37.0557	0.742053
gene2875	2945036	2945842	807	-	tcdA	158.847	129.267	0.813783
gene2876	2946081	2947178	1098	-	mltA	164.554	128.731	0.782306
gene2880	2947757	2949010	1254	-	amiC	166.932	69.5063	0.416376
gene2890	2964361	2965155	795	-	thyA	155.993	179.71	1.15204
gene2891	2965162	2966037	876	-	lgt	123.177	136.121	1.10508
gene2892	2966188	2968434	2247	-	ptsP	284.402	122.734	0.43155
gene2893	2968447	2968977	531	-	rppH	121.751	50.3358	0.413434
gene2895	2970420	2971133	714	+	ygdQ	76.0942	33.8428	0.444749
gene2896	2971271	2971489	219	+	ygdR	30.4377	24.9537	0.81983
gene2897	2971597	2972637	1041	+	tas	86.0815	106.99	1.2429
gene2903	2977637	2978899	1263	-	lysA	202.601	308.334	1.52188
gene2910	2985847	2987076	1230	+	yqeG	98.9224	107.312	1.08481
gene2953	3033657	3035174	1518	-	lysS	1318.81	2014.83	1.52776
gene2954	3035184	3036282	1099	-	prfB	867.473	993.972	1.14582
gene2955	3036373	3038106	1734	-	recJ	236.843	102.385	0.432291
gene2956	3038112	3038822	711	-	dsbC	125.08	203.914	1.63027
gene2957	3038847	3039743	897	-	xerD	98.9224	27.8454	0.281487
gene2958	3039855	3040376	522	+	fldB	137.921	124.34	0.901534
gene2959	3040416	3040823	408	-	cptA	62.7777	12.9588	0.206424
gene2960	3040804	3041070	267	-	sdhE	44.2297	75.2896	1.70224
gene2961	3041313	3042293	981	+	ygfZ	298.67	497.254	1.6649
gene2963	3043312	3043623	312	-	yqfB	47.0833	72.9334	1.54903
gene2964	3043662	3045101	1440	+	bglA	272.037	459.234	1.68813
gene2967	3049160	3049549	390	-	gcvH	73.2406	180.245	2.461
gene2968	3049573	3050667	1095	-	gcvT	87.9839	105.598	1.2002
gene2969	3051115	3052317	1203	-	ubiI	114.141	75.9321	0.665247
gene2970	3052340	3053518	1179	-	ubiH	174.541	41.5538	0.238075
gene2971	3053515	3054840	1326	-	pepP	318.169	242.147	0.761066
gene2972	3054866	3055444	579	-	ygfB	184.528	197.595	1.07081
gene2973	3055612	3055941	330	+	zapA	185.004	92.9606	0.502479
gene2978	3057178	3058410	1233	-	serA	494.612	885.589	1.79047
gene2979	3058666	3059325	660	-	rpiA	387.129	663.255	1.71327
gene2987	3067340	3068080	741	-	yggE	122.702	240.648	1.96124
gene2989	3068947	3069807	861	-	mscS	486.051	466.945	0.960691
gene2990	3070165	3071244	1080	-	fbaA	1481.93	2291.78	1.54648
gene2991	3071459	3072622	1164	-	pgk	1230.82	2297.46	1.8666
gene2992	3072672	3073691	1020	-	epd	336.717	96.9232	0.287848
gene2999	3079644	3081635	1992	-	tktA	1278.86	2007.86	1.57005
gene3001	3082877	3083797	921	-	speB	467.028	912.685	1.95424
gene3002	3083935	3085911	1977	-	speA	1495.73	1488.55	0.995201
gene3003	3085920	3086051	132	-	yqgB	90.3618	52.692	0.583122
gene3005	3086706	3087860	1155	+	metK	862.718	1401.48	1.62449
gene3009	3091134	3091865	732	+	rsmE	87.5083	75.3966	0.861594
gene3010	3091878	3092828	951	+	gshB	185.955	305.335	1.64198
gene3011	3092937	3093500	564	+	yqgE	72.2895	71.0057	0.982241
gene3012	3093500	3093916	417	+	yqgF	43.7541	21.6337	0.494438
gene3014	3095098	3095802	705	+	yggS	85.6059	92.9606	1.08591
gene3015	3095820	3096386	567	+	yggT	98.9224	134.407	1.35872
gene3016	3096383	3096673	291	+	yggU	45.1809	12.102	0.267857
gene3017	3096681	3097274	594	+	rdgB	64.2044	65.7579	1.02419
gene3018	3097267	3098403	1137	+	yggW	111.288	40.3758	0.362805
gene3021	3100904	3101623	720	-	yggN	92.7398	81.9296	0.883436
gene3022	3101807	3102133	327	-	yggL	193.089	258.855	1.3406
gene3023	3102133	3102852	720	-	trmI	234.941	235.293	1.0015
gene3024	3103013	3104065	1053	+	mutY	127.458	43.6958	0.342826
gene3025	3104093	3104368	276	+	yggX	104.629	274.919	2.62755
gene3034	3113067	3113477	411	-	yghG	53.7415	76.896	1.43085
gene3035	3113543	3114352	810	-	pppA	79.4233	17.3498	0.218447
gene3036	3114550	3119112	4563	-	sslE	1194.2	797.234	0.667587
gene3051	3136663	3138522	1860	-	gss	184.528	217.622	1.17934
gene3064	3148977	3149471	495	-	yqhA	119.373	120.699	1.01111
gene3066	3150818	3151243	426	-	exbD	124.129	44.981	0.362374
gene3067	3151250	3151984	735	-	exbB	249.208	209.911	0.842312
gene3075	3158927	3161146	2220	-	ygiQ	187.857	222.977	1.18695
gene3076	3161257	3162669	1413	-	ftsP	211.161	132.373	0.626879
gene3077	3162744	3163481	738	-	plsC	101.3	71.9695	0.710457
gene3078	3163715	3165973	2259	-	parC	521.721	394.761	0.756653
gene3080	3167851	3168246	396	-	mqsA	38.0471	28.7021	0.754385
gene3081	3168248	3168544	297	-	mqsR	35.1936	6.85424	0.194758
gene3083	3169284	3169676	393	-	ygiW	34.2424	101.314	2.95874
gene3087	3172530	3173111	582	+	mdaB	87.0327	112.988	1.29822
gene3088	3173142	3173456	315	+	ygiN	145.054	218.479	1.50619
gene3089	3173504	3175396	1893	-	parE	468.93	454.093	0.96836
gene3090	3175425	3176006	582	-	yqiA	104.154	22.5976	0.216963
gene3091	3176006	3176833	828	-	cpdA	173.114	51.0855	0.295097
gene3092	3176858	3177280	423	-	yqiB	51.8391	23.4544	0.452445
gene3093	3177281	3177910	630	-	nudF	53.7415	53.2275	0.990435
gene3094	3178115	3179596	1482	+	tolC	678.665	1183.86	1.74439
gene3095	3179744	3180415	672	+	ygiB	127.933	190.634	1.4901
gene3096	3180421	3181581	1161	+	ygiC	243.977	124.554	0.510517
gene3099	3183813	3184466	654	-	ribB	169.31	290.448	1.71549
gene3100	3184840	3185130	291	+	yqiC	54.6927	158.397	2.89613
gene3114	3195320	3196753	1434	-	hldE	352.411	384.801	1.09191
gene3116	3199664	3200965	1302	-	ygiF	155.993	161.931	1.03807
gene3119	3203310	3204131	822	-	bacA	143.152	130.123	0.908987
gene3120	3204221	3204589	369	-	folB	33.7668	49.2649	1.45897
gene3126	3209530	3210543	1014	-	tsaD	147.908	157.648	1.06585
gene3127	3210781	3210996	216	+	rpsU	2287.11	3280.29	1.43425
gene3128	3211107	3212852	1746	+	dnaG	567.377	85.678	0.151007
gene3129	3213047	3214888	1842	+	rpoD	1482.41	1539.96	1.03882
gene3151	3239944	3241188	1245	+	sstT	198.32	198.13	0.999042
gene3156	3246652	3247428	777	+	exuR	70.8627	79.1451	1.11688
gene3157	3247773	3248435	663	+	yqjA	83.7036	54.2984	0.648699
gene3158	3248439	3248822	384	+	mzrA	37.0959	16.0646	0.433057
gene3159	3248969	3249337	369	+	yqjC	62.3021	80.216	1.28753
gene3160	3249375	3249680	306	+	yqjD	92.2642	194.168	2.10448
gene3161	3249683	3250087	405	+	yqjE	108.91	30.3086	0.278291
gene3162	3250077	3250376	300	+	yqjK	68.0092	10.0672	0.148027
gene3165	3252304	3252669	366	+	yhaH	50.888	106.669	2.09616
gene3167	3253318	3254214	897	-	yhaJ	106.056	72.1837	0.680617
gene3169	3255043	3255207	165	+	yhaL	22.3527	21.7408	0.972627
gene3170	3255341	3256651	1311	-	yhaM	203.552	254.999	1.25275
gene3190	3277856	3278665	810	-	agaR	143.152	81.1799	0.567088
gene3208	3295809	3296399	591	+	diaA	75.143	29.3447	0.390518
gene3209	3296409	3296984	576	+	yraP	83.7036	106.027	1.26669
gene3215	3300255	3300758	504	-	yhbS	70.3871	54.5126	0.774469
gene3216	3300752	3301276	525	-	yhbT	109.861	85.7851	0.780852
gene3221	3305971	3307860	1890	-	deaD	1255.08	1371.81	1.09301
gene3222	3307853	3307933	81	-	yrbN	50.4124	2.35615	0.0467374
gene3223	3308040	3308924	885	-	nlpI	1033.93	66.1863	0.0640143
gene3224	3309033	3311168	2136	-	pnp	2164.4	2633.21	1.2166
gene3226	3311415	3311684	270	-	rpsO	2589.58	3752.48	1.44907
gene3227	3311833	3312777	945	-	truB	417.091	168.893	0.40493
gene3228	3312777	3313178	402	-	rbfA	205.93	335.644	1.62989
gene3229	3313342	3316014	2673	-	infB	3721.48	3425.62	0.9205
gene3230	3316039	3317526	1488	-	nusA	1666.94	1749.54	1.04956
gene3231	3317554	3318006	453	-	rimP	466.077	379.232	0.813669
gene3236	3322173	3322505	333	-	secG	1466.24	589.893	0.402317
gene3237	3322733	3324070	1338	-	glmM	610.18	806.016	1.32095
gene3238	3324063	3324911	849	-	folP	161.225	125.411	0.777867
gene3239	3325001	3326935	1935	-	ftsH	1776.32	747.434	0.420776
gene3240	3327035	3327664	630	-	rlmE	325.303	165.787	0.509639
gene3241	3327790	3328083	294	+	yhbY	251.111	629.519	2.50694
gene3242	3328239	3328715	477	-	greA	234.465	435.137	1.85587
gene3244	3330582	3331754	1173	-	obgE	537.891	451.523	0.839433
gene3245	3331770	3332735	966	-	yhbE	463.223	31.808	0.0686666
gene3246	3332862	3333119	258	-	rpmA	2918.21	3338.55	1.14404
gene3247	3333140	3333451	312	-	rplU	3921.7	6680.96	1.70359
gene3248	3333710	3334681	972	+	ispB	302.474	240.862	0.796307
gene3250	3335235	3336494	1260	-	murA	680.567	712.841	1.04742
gene3251	3336549	3336803	255	-	ibaG	105.105	307.049	2.92135
gene3252	3336963	3337256	294	-	mlaB	90.3618	38.1267	0.421934
gene3253	3337256	3337891	636	-	mlaC	174.541	390.585	2.23778
gene3254	3337910	3338461	552	-	mlaD	126.982	180.031	1.41777
gene3255	3338466	3339248	783	-	mlaE	166.932	101.957	0.61077
gene3256	3339256	3340065	810	-	mlaF	195.942	143.189	0.730773
gene3257	3340275	3341252	978	+	yrbG	81.3256	11.1381	0.136957
gene3258	3341266	3342252	987	+	kdsD	166.932	101.743	0.609487
gene3259	3342273	3342839	567	+	kdsC	108.91	86.9632	0.798488
gene3260	3342836	3343411	576	+	lptC	97.0201	37.1628	0.383043
gene3261	3343380	3343937	558	+	lptA	129.836	130.766	1.00717
gene3262	3343944	3344669	726	+	lptB	159.798	150.472	0.94164
gene3263	3344717	3346150	1434	+	rpoN	304.852	109.132	0.357984
gene3264	3346173	3346460	288	+	hpf	87.5083	65.4366	0.747776
gene3265	3346578	3347069	492	+	ptsN	118.422	130.873	1.10515
gene3266	3347115	3347969	855	+	yhbJ	134.592	105.277	0.782195
gene3267	3347966	3348238	273	+	npr	24.255	13.9227	0.574012
gene3268	3348452	3349084	633	+	yrbL	134.592	72.0766	0.535521
gene3270	3349806	3350459	654	-	elbB	111.288	182.387	1.63888
gene3274	3354725	3359185	4461	+	gltB	740.016	611.848	0.826804
gene3275	3359198	3360616	1419	+	gltD	258.245	213.767	0.827768
gene3288	3373698	3374489	792	-	nanR	65.1556	47.8726	0.734742
gene3290	3376279	3376776	498	-	sspB	441.822	125.411	0.28385
gene3291	3376782	3377420	639	-	sspA	576.889	561.834	0.973903
gene3292	3377815	3378207	393	-	rpsI	5454.52	5528.27	1.01352
gene3293	3378223	3378651	429	-	rplM	6087.06	6515.71	1.07042
gene3295	3380191	3380589	399	+	yhcB	144.579	176.925	1.22373
gene3298	3383330	3384268	939	-	mdh	620.643	830.434	1.33802
gene3299	3384703	3385173	471	+	argR	144.103	155.184	1.0769
gene3300	3385538	3385801	264	+	yhcN	30.9133	76.7889	2.48401
gene3306	3390583	3392028	1446	-	tldD	262.525	281.988	1.07414
gene3308	3396326	3397795	1470	-	rng	226.38	87.2845	0.385566
gene3309	3397785	3398378	594	-	yhdE	111.288	60.5101	0.543727
gene3310	3398387	3398875	489	-	mreD	99.8736	19.3846	0.194092
gene3311	3398875	3399978	1104	-	mreC	298.194	79.038	0.265056
gene3312	3400044	3401087	1044	-	mreB	795.184	1185.25	1.49053
gene3317	3405436	3405906	471	+	accB	896.484	1019.46	1.13718
gene3318	3405917	3407266	1350	+	accC	2297.09	1241.37	0.540408
gene3319	3407375	3407617	243	+	yhdT	19.4991	13.8156	0.708523
gene3320	3407607	3409058	1452	+	panF	118.897	49.9074	0.419753
gene3321	3409070	3409951	882	+	prmA	168.834	255.213	1.51162
gene3322	3410280	3411245	966	+	dusB	1514.75	49.5861	0.0327355
gene3323	3411271	3411567	297	+	fis	676.287	1773.11	2.62183
gene3341	3429236	3429790	555	+	yrdA	62.7777	120.592	1.92093
gene3342	3429766	3430023	258	-	yrdB	38.5227	23.3473	0.606065
gene3343	3430020	3430838	819	-	aroE	190.711	124.34	0.651982
gene3344	3430843	3431415	573	-	tsaC	144.103	133.229	0.92454
gene3345	3431420	3431962	543	-	yrdD	101.3	40.3758	0.398575
gene3346	3431991	3432464	474	-	smg	121.751	23.5615	0.193522
gene3348	3433690	3434199	510	+	def	217.82	223.405	1.02564
gene3349	3434214	3435161	948	+	fmt	322.925	240.862	0.745878
gene3350	3435207	3436496	1290	+	rsmB	148.859	164.716	1.10652
gene3351	3436518	3437894	1377	+	trkA	182.15	83.7503	0.459786
gene3352	3438024	3438434	411	+	mscL	75.143	180.888	2.40725
gene3356	3439616	3439999	384	-	rplQ	7218.96	6187.02	0.857052
gene3357	3440040	3441029	990	-	rpoA	19686.5	4538.69	0.230548
gene3358	3441055	3441675	621	-	rpsD	12615.9	12086.4	0.958025
gene3359	3441709	3442098	390	-	rpsK	7554.72	3641.1	0.481964
gene3360	3442115	3442471	357	-	rpsM	7625.59	4866.3	0.638154
gene3361	3442618	3442734	117	-	rpmJ	2643.32	1963.53	0.742825
gene3362	3442766	3444097	1332	-	secY	23174	1544.45	0.0666459
gene3363	3444105	3444539	435	-	rplO	7250.82	4612.58	0.636146
gene3364	3444543	3444722	180	-	rpmD	2725.12	2045.78	0.75071
gene3365	3444726	3445229	504	-	rpsE	9332.95	6271.95	0.672022
gene3366	3445244	3445597	354	-	rplR	5734.65	3811.81	0.664699
gene3367	3445607	3446140	534	-	rplF	9214.05	5500.42	0.59696
gene3368	3446153	3446545	393	-	rpsH	6861.32	5038.08	0.734273
gene3369	3446579	3446884	306	-	rpsN	5094.03	3547.71	0.696445
gene3370	3446899	3447438	540	-	rplE	10143.4	8191.25	0.807548
gene3371	3447453	3447767	315	-	rplX	6260.17	4085.34	0.652593
gene3372	3447778	3448149	372	-	rplN	8214.84	4703.83	0.572601
gene3373	3448314	3448568	255	-	rpsQ	5106.87	3806.14	0.745298
gene3374	3448568	3448759	192	-	rpmC	2657.59	1767.75	0.665171
gene3375	3448759	3449169	411	-	rplP	6094.19	5618.01	0.921864
gene3376	3449182	3449883	702	-	rpsC	11495.5	8854.39	0.770252
gene3377	3449901	3450233	333	-	rplV	6102.28	5224.86	0.856215
gene3378	3450248	3450526	279	-	rpsS	4519.99	3780.65	0.836428
gene3379	3450543	3451364	822	-	rplB	13142.9	10117.1	0.769775
gene3380	3451382	3451684	303	-	rplW	4562.8	3762.23	0.824544
gene3381	3451681	3452286	606	-	rplD	9749.56	7320.22	0.750826
gene3382	3452297	3452926	630	-	rplC	10544.7	7286.59	0.691016
gene3383	3452959	3453270	312	-	rpsJ	5446.44	3490.09	0.640803
gene3401	3470145	3471329	1185	-	tufA	4772.53	7818.23	1.63817
gene3402	3471400	3473514	2115	-	fusA	30482.4	18245	0.598544
gene3403	3473542	3474081	540	-	rpsG	7369.72	6138.51	0.832936
gene3404	3474178	3474552	375	-	rpsL	4962.29	5729.5	1.15461
gene3405	3474678	3474965	288	-	tusB	52.7903	13.6014	0.257649
gene3406	3474973	3475332	360	-	tusC	34.2424	12.7446	0.372188
gene3407	3475332	3475718	387	-	tusD	55.1683	11.3523	0.205777
gene3408	3475718	3476440	723	-	yheO	131.738	85.0354	0.645489
gene3409	3476607	3477419	813	-	fkpA	562.621	972.017	1.72766
gene3410	3477640	3477858	219	+	slyX	48.51	39.7332	0.819071
gene3411	3477907	3478497	591	-	slyD	1069.12	1881.27	1.75964
gene3415	3481289	3483202	1914	+	yheS	177.87	141.047	0.79298
gene3416	3483202	3484224	1023	+	yheT	87.0327	33.2002	0.381468
gene3419	3485414	3485818	405	-	yhfA	54.2171	126.054	2.32498
gene3420	3486120	3486752	633	+	crp	584.023	702.024	1.20205
gene3426	3491725	3492297	573	-	ppiA	111.288	292.59	2.62913
gene3431	3497828	3499201	1374	+	cysG	119.373	89.7477	0.751828
gene3446	3512634	3513638	1005	-	trpS	575.462	732.012	1.27204
gene3447	3513631	3514389	759	-	gph	204.503	122.841	0.60068
gene3448	3514382	3515059	678	-	rpe	159.322	217.622	1.36593
gene3449	3515077	3515913	837	-	dam	169.785	43.2674	0.254836
gene3450	3516020	3517306	1287	-	damX	645.849	438.029	0.678222
gene3451	3517398	3518486	1089	-	aroB	744.772	145.224	0.194992
gene3452	3518543	3519064	522	-	aroK	658.215	685.424	1.04134
gene3459	3525589	3526149	561	-	nudE	137.921	96.4949	0.69964
gene3461	3528669	3529337	669	+	yrfG	103.678	66.6147	0.642513
gene3462	3529348	3529749	402	+	hslR	105.105	29.9873	0.285308
gene3463	3529774	3530652	879	+	hslO	292.487	443.062	1.51481
gene3465	3532818	3534440	1623	+	pck	541.695	856.566	1.58127
gene3467	3535865	3536584	720	-	ompR	125.08	190.419	1.52238
gene3469	3537385	3539706	2322	+	yhgF	470.357	627.591	1.33429
gene3475	3544882	3545565	684	+	gntX	62.7777	2.57034	0.0409435
gene3476	3545624	3546199	576	+	nfuA	246.83	636.695	2.57948
gene3480	3553085	3555790	2706	+	malT	425.652	141.476	0.332375
gene3484	3559848	3560605	758	-	glpR	92.7398	95.3168	1.02779
gene3485	3560622	3561452	831	-	glpG	154.566	67.4714	0.436521
gene3486	3561497	3561823	327	-	glpE	38.0471	59.8675	1.57351
gene3490	3566600	3568033	1434	-	glgA	117.946	40.9112	0.346864
gene3493	3571316	3573502	2187	-	glgB	200.698	45.6235	0.227324
gene3494	3573775	3574878	1104	-	asd	579.742	990.545	1.70859
gene3498	3577731	3578726	996	-	gntR	87.5083	65.6508	0.750224
gene3521	3598555	3599658	1104	-	livJ	95.5933	159.789	1.67156
gene3522	3599929	3600783	855	-	rpoH	480.82	351.815	0.731699
gene3523	3601028	3602086	1059	-	ftsX	238.745	107.847	0.451725
gene3524	3602079	3602747	669	-	ftsE	191.662	92.1039	0.480553
gene3525	3602750	3604243	1494	-	ftsY	357.167	319.151	0.893561
gene3531	3608751	3608996	246	-	tusA	31.3888	68.114	2.17001
gene3533	3609955	3610512	558	+	dcrB	203.076	293.661	1.44606
gene3549	3629535	3630602	1068	-	yhiI	117.47	73.0405	0.621778
gene3553	3636208	3637410	1203	-	yhiN	123.653	54.1913	0.438253
gene3554	3637642	3639141	1500	+	pitA	880.79	379.018	0.430316
gene3556	3640111	3640545	435	+	uspA	224.953	690.029	3.06743
gene3558	3642380	3643132	753	-	rsmJ	93.6909	36.0919	0.385223
gene3559	3643140	3645182	2043	-	prlC	342.899	530.989	1.54853
gene3560	3645385	3646227	843	+	rlmJ	69.4359	105.812	1.52388
gene3561	3646299	3647651	1353	+	gor	310.559	379.554	1.22216
gene3562	3647705	3647788	84	-	dinQ	116.519	0.535488	0.0045957
gene3592	3679419	3680348	930	+	kdgK	128.409	181.744	1.41536
gene3593	3680444	3681940	1497	-	yhjJ	120.324	119.2	0.990656
gene3601	3695997	3696185	189	-	yhjR	51.3636	15.7433	0.306508
gene3602	3696458	3698029	1572	+	bcsE	155.042	83.0006	0.535343
gene3605	3699980	3700087	108	-	ldrD	19.4991	0.85678	0.0439394
gene3609	3702865	3703848	984	-	dppD	80.3745	56.3333	0.700885
gene3612	3706098	3707705	1608	-	dppA	254.915	467.052	1.83218
gene3620	3716547	3717206	660	+	yiaD	108.91	231.009	2.12111
gene3621	3717310	3718284	975	+	ghrB	109.385	235.722	2.15497
gene3622	3718334	3719044	711	-	yiaF	330.534	397.974	1.20403
gene3624	3720049	3720261	213	+	cspA	985.895	1711.31	1.73579
gene3630	3722328	3724397	2070	-	glyS	2246.2	2178.79	0.969988
gene3631	3724407	3725318	912	-	glyQ	926.446	955.738	1.03162
gene3642	3736353	3737177	825	-	bax	116.995	87.3916	0.74697
gene3644	3739705	3740958	1254	+	avtA	239.221	273.313	1.14251
gene3664	3758017	3759861	1845	-	selB	236.843	185.707	0.784093
gene3665	3759858	3761249	1392	-	selA	140.299	113.309	0.807629
gene3678	3774424	3775572	1149	+	mtlD	103.203	118.343	1.1467
gene3680	3776171	3776380	210	-	yibT	33.2912	53.9771	1.62136
gene3681	3776665	3777027	363	+	yibL	58.4974	135.264	2.31231
gene3686	3781741	3782562	822	-	cysE	96.0689	85.2496	0.88738
gene3687	3782642	3783661	1020	-	gpsA	377.142	140.405	0.372287
gene3688	3783661	3784128	468	-	secB	507.929	849.605	1.67269
gene3689	3784191	3784442	252	-	grxC	232.563	280.595	1.20654
gene3690	3784584	3785015	432	-	yibN	312.937	351.494	1.12321
gene3691	3785260	3786804	1545	+	gpmM	512.684	780.741	1.52285
gene3692	3786838	3788097	1260	+	envC	233.99	44.2313	0.189031
gene3695	3790320	3791345	1026	-	tdh	499.844	488.472	0.977249
gene3696	3791355	3792551	1197	-	kbl	457.516	478.94	1.04683
gene3697	3792826	3793683	858	-	yibB	98.9224	79.038	0.798989
gene3698	3793987	3794919	933	+	hldD	409.482	640.336	1.56377
gene3699	3794929	3795975	1047	+	waaF	256.342	89.5335	0.349273
gene3700	3795979	3796938	960	+	waaC	103.678	46.4803	0.448313
gene3703	3799345	3800196	852	-	waaZ	81.8012	55.4765	0.678187
gene3704	3800267	3800965	699	-	waaY	85.1303	65.865	0.773696
gene3705	3800983	3801999	1017	-	waaR	130.311	96.4949	0.740495
gene3706	3802039	3803058	1020	-	waaO	118.422	46.2661	0.39069
gene3707	3803058	3804137	1080	-	waaB	111.288	44.7668	0.402261
gene3708	3804181	3805116	936	-	waaS	105.581	58.9036	0.557902
gene3709	3805153	3805950	798	-	waaP	76.0942	37.2699	0.489787
gene3710	3805943	3807067	1125	-	waaG	94.6421	56.9759	0.602014
gene3711	3807064	3808098	1035	-	waaQ	125.08	66.1863	0.529152
gene3712	3808540	3809817	1278	+	waaA	140.299	69.7205	0.496943
gene3713	3809825	3810304	480	+	coaD	67.5336	57.083	0.845253
gene3714	3810343	3811152	810	-	mutM	73.2406	48.6223	0.66387
gene3715	3811250	3811417	168	-	rpmG	2496.36	1947.14	0.77999
gene3716	3811438	3811674	237	-	rpmB	2988.12	3511.3	1.17509
gene3717	3811891	3812559	669	-	yicR	131.738	2.78454	0.0211369
gene3718	3812731	3813951	1221	+	dfp	202.601	119.521	0.589933
gene3719	3813932	3814387	456	+	dut	178.821	250.608	1.40144
gene3720	3814494	3815090	597	+	slmA	170.261	92.7464	0.544732
gene3722	3815834	3816549	716	-	rph	205.454	287.236	1.39805
gene3723	3816676	3817539	864	+	yicC	218.771	241.826	1.10539
gene3727	3821428	3822051	624	+	gmk	420.42	318.508	0.757594
gene3728	3822106	3822381	276	+	rpoZ	421.371	989.795	2.34899
gene3729	3822400	3824508	2109	+	spoT	906.472	143.296	0.158082
gene3730	3824515	3825204	690	+	trmH	133.64	47.6584	0.356617
gene3750	3850136	3850726	591	-	uhpA	61.8265	17.3498	0.280621
gene3751	3850802	3851092	291	-	ilvN	24.7306	41.3396	1.6716
gene3752	3851096	3852784	1689	-	ilvB	149.335	215.587	1.44365
gene3753	3852890	3852988	99	-	ivbL	63.2533	24.3111	0.384346
gene3755	3853553	3853642	90	+	tisB	13.7921	0.107098	0.00776515
gene3768	3866469	3866897	429	-	ibpB	45.1809	18.0995	0.4006
gene3769	3867009	3867422	414	-	ibpA	88.9351	108.168	1.21626
gene3770	3867728	3868060	333	+	yidQ	31.3888	17.2427	0.549326
gene3779	3876140	3876952	813	-	yidA	88.9351	131.302	1.47638
gene3781	3877705	3880119	2415	-	gyrB	988.273	1135.66	1.14914
gene3782	3880148	3881221	1074	-	recF	140.299	22.1692	0.158014
gene3783	3881221	3882321	1101	-	dnaN	331.961	230.26	0.693635
gene3784	3882326	3883729	1404	-	dnaA	399.97	142.761	0.356929
gene3785	3884336	3884476	141	+	rpmH	1184.69	2208.99	1.86462
gene3786	3884493	3884852	360	+	rnpA	594.01	75.5037	0.127109
gene3787	3884816	3885073	258	+	yidD	194.516	24.0969	0.123882
gene3788	3885076	3886722	1647	+	yidC	1665.04	967.519	0.58108
gene3789	3886828	3888192	1365	+	mnmE	156.469	112.881	0.721428
gene3797	3895272	3896609	1338	-	adeP	435.163	292.698	0.672615
gene3807	3906853	3907578	726	-	phoU	158.371	138.156	0.872355
gene3808	3907593	3908366	774	-	pstB	154.566	218.479	1.4135
gene3809	3908549	3909439	891	-	pstA	98.9224	53.5488	0.541321
gene3810	3909439	3910398	960	-	pstC	108.434	61.474	0.566924
gene3811	3910485	3911525	1041	-	pstS	160.749	139.227	0.866113
gene3812	3911839	3913668	1830	-	glmS	1198.48	1237.3	1.03239
gene3813	3913830	3915200	1371	-	glmU	799.94	611.634	0.7646
gene3814	3915553	3915972	420	-	atpC	1538.53	552.302	0.358981
gene3815	3915993	3917375	1383	-	atpD	4398.72	3684.8	0.837698
gene3816	3917402	3918265	864	-	atpG	2589.58	842.001	0.32515
gene3817	3918316	3919857	1542	-	atpA	5961.98	4189.65	0.702729
gene3818	3919870	3920403	534	-	atpH	2179.15	486.544	0.223273
gene3819	3920418	3920888	471	-	atpF	2389.83	696.134	0.29129
gene3820	3920950	3921189	240	-	atpE	1531.87	3297.75	2.15276
gene3821	3921236	3922051	816	-	atpB	1916.15	981.442	0.512196
gene3822	3922060	3922440	381	-	atpI	351.46	12.8517	0.0365666
gene3823	3923057	3923680	624	-	rsmG	116.044	121.02	1.04289
gene3824	3923744	3925633	1890	-	mnmG	566.902	489.114	0.862785
gene3825	3926012	3926455	444	-	mioC	187.857	128.196	0.68241
gene3827	3927155	3928147	993	+	asnA	329.583	462.768	1.4041
gene3831	3933351	3933770	420	+	rbsD	175.968	57.083	0.324395
gene3834	3936278	3937168	891	+	rbsB	107.959	115.451	1.0694
gene3835	3937294	3938223	930	+	rbsK	87.9839	71.5411	0.813116
gene3838	3940635	3941327	693	-	yieP	85.6059	105.598	1.23354
gene3846	3948086	3948424	339	+	yifE	1082.92	1731.66	1.59907
gene3848	3950322	3950420	99	+	ilvL	360.972	185.493	0.513871
gene3849	3950507	3950557	51	+	ilvX	61.8265	10.0672	0.162829
gene3850	3950560	3952204	1645	+	ilvG	825.622	988.51	1.19729
gene3851	3952201	3952464	264	+	ilvM	22.8282	8.6749	0.380007
gene3852	3952484	3953413	930	+	ilvE	177.395	498.86	2.81215
gene3853	3953478	3955328	1851	+	ilvD	223.527	340.463	1.52314
gene3854	3955331	3956875	1545	+	ilvA	167.407	124.876	0.74594
gene3857	3959532	3959813	282	-	ppiC	86.0815	185.386	2.15361
gene3859	3960677	3962698	2022	+	rep	159.798	92.9606	0.581739
gene3860	3962745	3964229	1485	-	gpp	231.136	64.1514	0.277548
gene3861	3964365	3965630	1266	-	rhlB	457.041	445.204	0.974103
gene3862	3965761	3966090	330	+	trxA	621.119	1296.2	2.08688
gene3863	3966417	3967676	1260	+	rho	1054.86	1628.42	1.54374
gene3864	3967916	3969019	1104	+	wecA	333.388	226.19	0.678459
gene3865	3969031	3970077	1047	+	wzzE	282.024	143.618	0.50924
gene3866	3970133	3971263	1131	+	wecB	300.096	191.597	0.638453
gene3867	3971260	3972522	1263	+	wecC	306.755	169.857	0.553722
gene3868	3972522	3973589	1068	+	rffG	244.928	147.902	0.603858
gene3869	3973608	3974489	882	+	rffH	164.078	60.7243	0.370094
gene3870	3974467	3975141	675	+	wecD	90.8374	18.635	0.205146
gene3871	3975146	3976276	1131	+	wecE	159.322	146.724	0.920924
gene3872	3976278	3977528	1251	+	wzxE	132.689	19.3846	0.146091
gene3873	3977525	3978604	1080	+	wecF	106.056	47.0158	0.44331
gene3875	3979956	3980696	741	+	wecG	65.6312	62.4378	0.951344
gene3876	3980887	3982272	1386	+	yifK	429.932	329.218	0.765744
gene3884	3986686	3987882	1197	-	hemY	160.273	107.526	0.670891
gene3885	3987885	3989066	1182	-	hemX	190.711	120.485	0.631766
gene3886	3989088	3989828	741	-	hemD	84.1792	17.2427	0.204833
gene3887	3989825	3990766	942	-	hemC	179.297	167.822	0.936
gene3888	3991153	3993699	2547	+	cyaA	513.16	142.225	0.277156
gene3889	3993739	3994059	321	-	cyaY	84.1792	179.067	2.12721
gene3890	3994522	3994725	204	+	yifL	76.5698	156.255	2.04069
gene3891	3994762	3995586	825	+	dapF	233.514	120.913	0.517798
gene3892	3995583	3996290	708	+	yigA	140.774	61.474	0.436685
gene3893	3996287	3997183	897	+	xerC	118.897	51.4068	0.432364
gene3894	3997183	3997899	717	+	yigB	66.1068	67.5785	1.02226
gene3895	3997983	4000145	2163	+	uvrD	279.17	147.795	0.529406
gene3897	4001426	4002376	951	+	corA	180.724	119.628	0.661938
gene3901	4004230	4004697	468	-	yigI	45.6565	130.659	2.86178
gene3902	4004862	4005731	870	+	pldA	109.861	101.636	0.925129
gene3906	4009170	4010192	1023	+	pldB	104.154	19.9201	0.191257
gene3912	4016431	4017192	762	+	udp	119.848	261.532	2.18219
gene3914	4018855	4019610	756	+	ubiE	269.183	388.121	1.44185
gene3915	4019624	4020229	606	+	ubiJ	107.483	36.0919	0.335791
gene3917	4020226	4021866	1641	+	ubiB	200.698	42.9461	0.213983
gene3918	4021945	4022214	270	+	tatA	152.188	167.608	1.10132
gene3919	4022218	4022733	516	+	tatB	177.395	41.9822	0.23666
gene3920	4022736	4023512	777	+	tatC	220.197	54.1913	0.246103
gene3922	4024333	4024821	489	-	rfaH	65.1556	38.5551	0.591739
gene3923	4024988	4026481	1494	+	ubiD	436.115	250.073	0.57341
gene3924	4026527	4027228	702	+	fre	231.136	197.595	0.854886
gene3927	4031161	4032492	1332	+	pepQ	236.843	388.55	1.64054
gene3928	4032492	4033106	615	+	yigZ	68.4847	14.0298	0.20486
gene3929	4033145	4034596	1452	+	trkH	150.762	41.6609	0.276337
gene3930	4034608	4035153	546	+	hemG	62.3021	75.2896	1.20846
gene3938	4042069	4042338	270	+	yihD	76.5698	180.566	2.3582
gene3939	4042415	4043401	987	+	srkA	171.212	47.0158	0.274606
gene3940	4043418	4044044	627	+	dsbA	386.653	659.078	1.70457
gene3943	4046966	4049752	2787	+	polA	428.981	543.948	1.268
gene3945	4050133	4050765	633	-	yihA	197.845	187.956	0.950018
gene3947	4051347	4051856	510	+	yihI	128.884	299.873	2.32668
gene3948	4052045	4053418	1374	+	hemN	145.054	98.7439	0.680737
gene3949	4053647	4053757	111	-	yshB	116.519	149.294	1.28128
gene3952	4056625	4058034	1410	-	glnA	151.713	290.663	1.91588
gene3953	4058407	4060230	1824	+	typA	2935.81	2541.53	0.865701
gene3966	4074669	4075454	786	+	yihW	77.9965	55.3694	0.709896
gene3969	4077015	4077452	438	+	dtd	50.4124	56.6546	1.12382
gene3970	4077449	4078438	990	+	yiiD	96.5445	66.7218	0.691099
gene3973	4080299	4081228	930	-	fdhE	154.566	148.116	0.958268
gene3976	4082772	4085822	3051	-	fdoG	375.715	191.169	0.508814
gene3990	4100810	4101430	621	+	sodA	1351.15	2919.37	2.16066
gene3993	4103602	4104975	1374	-	cpxA	172.639	53.0133	0.307077
gene3994	4104972	4105670	699	-	cpxR	171.212	201.665	1.17787
gene3995	4105820	4106320	501	+	cpxP	63.2533	20.4556	0.323392
gene3996	4106469	4107371	903	+	fieF	125.08	43.6958	0.349343
gene3997	4107552	4108514	963	+	pfkA	321.022	473.585	1.47524
gene4000	4110740	4111507	768	-	tpiA	548.829	962.807	1.75429
gene4003	4112967	4113266	300	+	yiiS	33.2912	54.1913	1.6278
gene4005	4113726	4114472	747	-	fpr	61.3509	78.2883	1.27607
gene4009	4118515	4118760	246	+	zapB	404.726	654.045	1.61602
gene4010	4118845	4119330	486	-	rraA	239.221	180.138	0.753019
gene4011	4119423	4120349	927	-	menA	107.959	74.8612	0.693425
gene4012	4120416	4121747	1332	-	hslU	739.54	844.143	1.14144
gene4013	4121757	4122287	531	-	hslV	251.586	392.405	1.55972
gene4014	4122380	4123339	960	-	ftsN	201.65	97.1374	0.481714
gene4015	4123431	4124456	1026	-	cytR	107.959	52.5849	0.487084
gene4017	4127013	4127225	213	+	rpmE	928.824	1806.63	1.94507
gene4019	4128078	4128395	318	-	metJ	128.884	202.736	1.573
gene4021	4129835	4132267	2433	+	metL	254.44	241.612	0.949584
gene4023	4133835	4136015	2181	+	katG	433.261	477.976	1.10321
gene4035	4148532	4150265	1734	-	eptC	217.344	244.825	1.12644
gene4036	4150447	4153098	2652	-	ppc	468.455	833.861	1.78003
gene4042	4158490	4159407	918	+	oxyR	192.138	178.853	0.930857
gene4043	4159390	4160790	1401	-	sthA	141.25	195.988	1.38753
gene4044	4161124	4161771	648	+	fabR	114.141	97.8871	0.857596
gene4045	4161771	4162130	360	+	yijD	74.1918	108.276	1.4594
gene4046	4162170	4163270	1101	-	trmA	231.612	221.263	0.955321
gene4047	4163639	4165483	1845	+	btuB	312.937	479.368	1.53184
gene4048	4165428	4166285	858	+	murI	114.141	91.9968	0.805991
gene4053	4172057	4173085	1029	+	murB	173.59	116.094	0.668782
gene4054	4173082	4174047	966	+	birA	107.007	63.8301	0.596502
gene4055	4174076	4175026	951	-	coaA	103.203	127.767	1.23802
gene4060	4175944	4177128	1185	+	tufB	2945.32	4747.95	1.61203
gene4061	4177358	4177741	384	+	secE	731.455	433.317	0.592403
gene4062	4177743	4178288	546	+	nusG	1035.83	973.409	0.939737
gene4063	4178447	4178875	429	+	rplK	6053.77	7630.59	1.26047
gene4064	4178879	4179583	705	+	rplA	10131	9972.06	0.984313
gene4065	4179996	4180493	498	+	rplJ	12389.6	6252.03	0.504621
gene4066	4180560	4180925	366	+	rplL	9675.37	10684.3	1.10427
gene4067	4181245	4185273	4029	+	rpoB	8611.48	6799.84	0.789624
gene4068	4185350	4189573	4224	+	rpoC	11438.4	6796.41	0.594176
gene4077	4196332	4196808	477	-	rsd	67.058	36.8415	0.549398
gene4079	4197716	4198780	1065	+	hemE	188.809	229.51	1.21557
gene4080	4198790	4199461	672	+	nfi	75.6186	20.0272	0.264845
gene4081	4199504	4200094	591	+	yjaG	72.2895	121.77	1.68448
gene4082	4200281	4200553	273	+	hupA	948.324	2008.72	2.11818
gene4083	4200566	4201261	696	+	yjaH	132.214	42.839	0.324014
gene4087	4204642	4205931	1290	-	purD	107.483	111.06	1.03328
gene4096	4215478	4217079	1602	+	aceB	219.246	187.635	0.855818
gene4097	4217109	4218413	1305	+	aceA	166.456	290.127	1.74297
gene4100	4222804	4223628	825	-	iclR	123.653	41.5538	0.336052
gene4104	4230354	4231226	873	+	rluF	69.9115	63.723	0.911481
gene4107	4233758	4235407	1650	+	pgi	801.842	1512.86	1.88673
gene4122	4252506	4253003	498	+	ubiC	57.5462	35.0209	0.60857
gene4123	4253016	4253888	873	+	ubiA	128.409	119.2	0.928281
gene4124	4254043	4256466	2424	-	plsB	490.332	363.489	0.741312
gene4125	4256637	4257005	369	+	dgkA	52.3147	76.896	1.46987
gene4126	4257115	4257723	609	+	lexA	246.355	215.266	0.873805
gene4128	4259237	4259446	210	+	yjbJ	36.6203	8.35361	0.228114
gene4132	4261669	4262706	1038	+	dusA	104.154	139.12	1.33571
gene4135	4264314	4265729	1416	+	dnaB	338.143	127.446	0.376899
gene4136	4265782	4266861	1080	+	alr	135.067	74.9683	0.555044
gene4137	4267114	4268307	1194	+	tyrB	168.834	195.346	1.15703
gene4143	4274125	4274661	537	+	ssb	340.997	835.146	2.44913
gene4149	4278479	4279828	1350	+	ghxP	232.563	187.956	0.808195
gene4162	4294481	4295794	1314	+	gltP	249.684	251.679	1.00799
gene4193	4326399	4326734	336	-	yjdM	31.3888	201.45	6.4179
gene4196	4330502	4332004	1503	+	proP	198.796	158.076	0.795167
gene4197	4332116	4332205	90	+	pmrR	8.085	8.6749	1.07296
gene4216	4353200	4354717	1518	-	lysU	199.747	317.865	1.59134
gene4226	4365472	4366773	1302	-	dcuA	293.914	181.209	0.616538
gene4227	4366891	4368327	1437	-	aspA	308.181	166.537	0.540385
gene4228	4368664	4369140	477	+	fxsA	53.2659	29.7731	0.558952
gene4230	4370688	4370981	294	+	groS	981.139	1939.54	1.97682
gene4231	4371025	4372671	1647	+	groL	5856.87	8537.92	1.45776
gene4232	4372809	4373162	354	+	yjeI	139.347	302.336	2.16966
gene4234	4374629	4375657	1029	-	epmB	114.617	82.8935	0.723223
gene4235	4375699	4376265	567	+	efp	1396.8	2614.14	1.87152
gene4236	4376317	4376442	126	+	ecnA	28.0597	6.31875	0.225189
gene4237	4376553	4376699	147	+	ecnB	38.0471	27.3099	0.717791
gene4238	4376875	4377192	318	+	sugE	50.4124	10.9239	0.216692
gene4250	4389392	4390360	969	-	psd	132.214	175.212	1.32522
gene4251	4390457	4391509	1053	-	rsgA	238.745	197.059	0.825396
gene4252	4391604	4392149	546	+	orn	93.6909	176.497	1.88382
gene4259	4395585	4396046	462	+	tsaE	53.2659	56.4404	1.0596
gene4260	4396065	4397402	1338	+	amiB	135.543	63.6159	0.469342
gene4261	4397412	4399259	1848	+	mutL	187.857	38.5551	0.205236
gene4262	4399252	4400202	951	+	miaA	804.22	79.4664	0.0988117
gene4263	4400288	4400596	309	+	hfq	700.066	1031.03	1.47276
gene4264	4400672	4401952	1281	+	hflX	580.218	131.944	0.227404
gene4265	4402038	4403297	1260	+	hflK	647.276	535.273	0.826963
gene4266	4403300	4404304	1005	+	hflC	444.675	313.367	0.70471
gene4268	4404687	4405985	1299	+	purA	1135.71	1310.34	1.15377
gene4269	4406190	4406615	426	+	nsrR	70.3871	47.3371	0.672525
gene4270	4406654	4409095	2442	+	rnr	343.85	264.21	0.768385
gene4271	4409275	4410006	732	+	rlmB	125.08	161.396	1.29034
gene4291	4425118	4425513	396	+	rpsF	2840.69	6501.03	2.28854
gene4292	4425520	4425834	315	+	priB	2235.74	100.029	0.0447409
gene4293	4425839	4426066	228	+	rpsR	1459.58	3626.21	2.48442
gene4294	4426108	4426557	450	+	rplI	3794.72	5288.48	1.39364
gene4297	4428079	4428717	639	-	ytfB	66.5824	53.2275	0.799423
gene4298	4428935	4429555	621	+	fklB	191.187	564.297	2.95155
gene4299	4429864	4431276	1413	+	cycA	222.575	187.956	0.84446
gene4305	4436755	4437495	741	+	cysQ	82.2768	102.278	1.2431
gene4308	4439587	4439793	207	+	ytfK	82.2768	104.42	1.26913
gene4313	4447894	4448235	342	+	ytfP	113.19	94.5671	0.835472
gene4316	4449122	4449652	531	-	ppa	1273.63	2670.37	2.09667
gene4321	4454611	4455609	999	-	fbp	368.106	403.329	1.09569
gene4322	4455785	4457158	1374	+	mpl	390.458	338	0.865649
gene4323	4457314	4457865	552	-	yjgA	232.087	210.875	0.908602
gene4324	4457959	4459311	1353	+	pmbA	209.735	321.293	1.5319
gene4331	4467431	4467484	54	+	mgtL	41.8518	14.9937	0.358256
gene4332	4467625	4470321	2697	+	mgtA	235.892	97.8871	0.414966
gene4333	4470527	4470913	387	-	ridA	223.051	472.3	2.11745
gene4336	4472399	4472533	135	-	pyrL	49.4612	3.32002	0.0671238
gene4343	4478473	4478889	417	+	rraB	221.149	463.732	2.09693
gene4344	4479034	4479537	504	-	yjgM	40.9006	60.6172	1.48206
gene4346	4480982	4483837	2856	-	valS	1706.41	1991.05	1.16681
gene4347	4483837	4484280	444	-	holC	120.799	26.1318	0.216324
gene4348	4484440	4485951	1512	-	pepA	565.475	579.933	1.02557
gene4349	4486218	4487318	1101	+	lptF	215.917	94.0316	0.435499
gene4350	4487318	4488400	1083	+	lptG	202.601	77.3244	0.381659
gene4383	4519338	4520324	987	-	yjhU	142.201	91.0329	0.640171
gene4407	4543115	4543663	549	+	fimA	135.067	402.258	2.97821
gene4421	4558354	4559526	1173	-	iadA	132.689	156.041	1.17599
gene4441	4581459	4583048	1590	-	hsdM	233.038	310.369	1.33183
gene4444	4587909	4588865	957	-	yjiA	79.4233	93.6032	1.17854
gene4445	4588876	4589079	204	-	yjiX	28.0597	16.2788	0.580149
gene4446	4589129	4591279	2151	-	yjiY	1863.36	1136.63	0.609989
gene4451	4597150	4599441	2292	-	opgB	199.272	113.202	0.568079
gene4452	4599695	4600189	495	-	yjjA	68.4847	69.9347	1.02117
gene4459	4604875	4605663	789	-	fhuF	95.5933	59.2249	0.619551
gene4464	4606669	4607700	1032	-	rsmC	145.054	171.784	1.18427
gene4465	4607803	4608216	414	+	holD	77.0453	15.8504	0.205729
gene4466	4608185	4608631	447	+	rimI	63.2533	34.9138	0.551968
gene4467	4608646	4609323	678	+	yjjG	61.8265	54.2984	0.878239
gene4468	4609414	4611003	1590	+	prfC	662.019	814.798	1.23078
gene4477	4619603	4620826	1224	+	deoB	277.744	250.608	0.9023
gene4478	4620883	4621602	720	+	deoD	290.585	720.659	2.48003
gene4482	4624895	4625863	969	+	serB	172.639	108.168	0.62656
gene4483	4625912	4627294	1383	+	radA	184.053	94.8884	0.51555
gene4484	4627315	4628547	1233	+	nadR	127.458	77.5386	0.608348
gene4485	4628855	4630522	1668	-	ettA	942.616	1202.6	1.27581
gene4487	4632760	4633086	327	+	trpR	29.9621	37.9125	1.26535
gene4489	4633797	4634444	648	+	ytjC	102.727	139.762	1.36052
gene4490	4634441	4635310	870	-	rob	172.163	154.756	0.898892
gene4491	4635521	4635994	474	+	creA	63.7289	121.341	1.90403
gene4492	4636007	4636696	690	+	creB	59.9242	10.6027	0.176935
gene4495	4639590	4640306	717	-	arcA	411.86	561.726	1.36388
