# Supplementary material for: Global analysis of protein synthesis in Flavobacterium johnsoniae reveals the use of Kozak-like sequences in diverse bacteria
Source: Nucleic Acids Res. 2019 Oct 11;47(20):10477–88. doi: 10.1093/nar/gkz855 (PMC6847099; doi:10.1093/nar/gkz855)
Supplement: gkz855_Supplemental_Files [file gkz855_supplemental_files.zip › Baez-TableS4.xlsx]

## Sheet: All Data Bsu CDS Genes
Gene ID	Start	Stop	Length	Strand	Gene Name	RNA-seq Reads/Length	RNA-seq Reads	Ribo-seq Reads
gene0	410	1750	1341	+	dnaA	0.289336	388	563
gene1	1939	3075	1137	+	dnaN	0.195251	222	970
gene2	3206	3421	216	+	yaaA	0.231481	50	298
gene3	3437	4549	1113	+	recF	0.362983	404	119
gene4	4567	4812	246	+	yaaB	0.317073	78	35
gene5	4867	6783	1917	+	gyrB	0.345853	663	1833
gene6	6994	9459	2466	+	gyrA	0.398216	982	2519
gene12	14847	15794	948	-	yaaC	0	0	2
gene13	15915	17381	1467	+	guaB	1.10361	1619	8490
gene14	17534	18865	1332	+	dacA	0.418919	558	1305
gene15	19062	19946	885	+	yaaD	1.63729	1449	11778
gene16	19968	20558	591	+	yaaE	1.79357	1060	1812
gene18	20880	22157	1278	+	serS	0.254304	325	2639
gene20	22496	23149	654	-	dck	0.230887	151	320
gene21	23146	23769	624	-	dgk	0.176282	110	145
gene22	23868	25151	1284	-	yaaH	0.00778816	10	5
gene23	25221	25766	546	-	yaaI	0.003663	2	2
gene24	25852	26337	486	+	tadA	0.0679012	33	38
gene26	26814	28505	1692	+	dnaX	0.181442	307	339
gene27	28529	28852	324	+	yaaK	0.228395	74	1209
gene28	28867	29463	597	+	recR	0.242881	145	260
gene29	29481	29705	225	+	yaaL	0.128889	29	45
gene30	29772	30035	264	+	bofA	0.200758	53	0
gene36	35531	35725	195	+	csfB	0.0615385	12	34
gene37	35845	36459	615	+	xpaC	0.0731707	45	62
gene38	36478	37638	1161	+	yaaN	0.0585702	68	136
gene39	37720	39162	1443	+	yaaO	0.120582	174	81
gene40	39159	39797	639	+	tmk	0.0625978	40	203
gene41	39871	40200	330	+	yaaQ	0.169697	56	290
gene42	40213	40653	441	+	yaaR	0.120181	53	116
gene43	40665	41654	990	+	holB	0.230303	228	112
gene44	41657	42484	828	+	yaaT	0.246377	204	469
gene45	42499	42858	360	+	yabA	0.252778	91	209
gene46	42917	43660	744	+	yabB	0.0456989	34	87
gene47	43647	43946	300	+	yazA	0.0433333	13	35
gene48	43921	44799	879	+	yabC	0.0602958	53	372
gene49	44848	45138	291	-	abrB	1.41237	411	4106
gene50	45633	47627	1995	+	metS	0.234085	467	2802
gene51	47706	48473	768	+	yabD	0.0325521	25	349
gene52	48629	49942	1314	+	yabE	0.375951	494	617
gene53	50087	50647	561	+	rnmV	0.083779	47	156
gene54	50640	51518	879	+	ksgA	0.110353	97	305
gene55	51680	52552	873	+	yabG	0.00114548	1	1
gene56	52763	53023	261	+	veg	5.60153	1462	2200
gene57	53183	53368	186	+	sspF	0.0268817	5	3
gene58	53516	54385	870	+	ipk	0.221839	193	527
gene59	54441	55298	858	+	purR	0.611888	525	544
gene60	55295	55672	378	+	yabJ	0.89418	338	1667
gene61	55866	56159	294	+	spoVG	6.33333	1862	2295
gene62	56352	57722	1371	+	glmU	0.427425	586	1752
gene63	57745	58698	954	+	prs	0.578616	552	3037
gene64	58783	59397	615	+	ctc	0.645528	397	367
gene65	59504	60070	567	+	pth	0.141093	80	368
gene66	60130	60360	231	+	yabK	0.168831	39	21
gene67	60430	63963	3534	+	mfd	0.0959253	339	821
gene68	64099	64635	537	+	spoVT	0.106145	57	11
gene69	64817	66415	1599	+	yabM	0.0500313	80	89
gene70	66405	67874	1470	+	yabN	0.108844	160	525
gene71	67877	68137	261	+	yabO	0.0574713	15	306
gene72	68216	68518	303	+	yabP	0.171617	52	9
gene73	68515	69150	636	+	yabQ	0.213836	136	8
gene74	69168	69545	378	+	divIC	0.193122	73	161
gene75	69626	70012	387	+	yabR	1.97933	766	3920
gene78	70538	73021	2484	+	spoIIE	0.0169082	42	30
gene79	73106	73843	738	+	yabS	0.0325203	24	8
gene80	73809	74825	1017	+	yabT	0.000983284	1	5
gene81	74929	76347	1419	+	tilS	0.318534	452	199
gene82	76344	76886	543	+	hprT	0.629834	342	1365
gene83	76984	78897	1914	+	ftsH	2.17189	4157	5757
gene84	79092	79868	777	+	coaX	0.185328	144	404
gene85	79880	80755	876	+	hslO	0.228311	200	926
gene86	80802	81695	894	+	yacD	0.0659955	59	305
gene87	81771	82697	927	+	cysK	2.94175	2727	16856
gene88	82864	84276	1413	+	pabB	0.109696	155	415
gene89	84290	84874	585	+	pabA	0.247863	145	229
gene90	84874	85755	882	+	pabC	0.155329	137	89
gene91	85737	86594	858	+	sul	0.141026	121	522
gene92	86587	86949	363	+	folB	0.110193	40	251
gene93	86946	87449	504	+	folK	0.144841	73	223
gene94	87401	87610	210	+	yazB	0.257143	54	44
gene95	87634	88635	1002	+	dusB	0.246507	247	395
gene96	88727	90226	1500	+	lysS	0.378667	568	3909
gene112	101449	101913	465	+	ctsR	0.0817204	38	40
gene113	101927	102484	558	+	mcsA	0.0967742	54	84
gene114	102484	103575	1092	+	mcsB	0.114469	125	147
gene115	103572	106004	2433	+	clpC	0.194821	474	3117
gene116	106096	107472	1377	+	radA	0.13435	185	231
gene117	107476	108558	1083	+	yacK	0.10988	119	347
gene118	108674	109774	1101	+	yacL	0.252498	278	648
gene119	109789	110487	699	+	ispD	0.246066	172	194
gene120	110480	110956	477	+	ispF	0.113208	54	368
gene121	111047	112498	1452	+	gltX	0.599174	870	3273
gene122	112800	113453	654	+	cysE	0.100917	66	129
gene123	113450	114850	1401	+	cysS	0.127052	178	1087
gene124	114854	115285	432	+	mrnC	0.104167	45	256
gene125	115269	116018	750	+	rlmB	0.0973333	73	506
gene126	116025	116537	513	+	yacP	0.079922	41	48
gene127	116600	117256	657	+	sigH	0.515982	339	424
gene128	117349	117498	150	+	rpmG	0.84	126	262
gene129	117532	117711	180	+	secE	1.43889	259	939
gene130	117890	118423	534	+	nusG	0.413858	221	1982
gene131	118591	119016	426	+	rplK	11.1972	4770	11210
gene132	119111	119809	699	+	rplA	5.48784	3836	17947
gene134	120061	120561	501	+	rplJ	10.5609	5291	11545
gene135	120607	120978	372	+	rplL	8.35215	3107	19732
gene136	121068	121673	606	+	ybxB	0.229373	139	257
gene137	121919	125500	3582	+	rpoB	1.82775	6547	17761
gene138	125562	129161	3600	+	rpoC	2.38306	8579	14371
gene139	129340	129588	249	+	ybxF	11.6466	2900	130
gene140	129702	130118	417	+	rpsL	6.80815	2839	13577
gene141	130160	130630	471	+	rpsG	7.89172	3717	16654
gene142	130684	132762	2079	+	fusA	10.6056	22049	46026
gene143	132882	134072	1191	+	tufA	16.9958	20242	108597
gene144	134171	135127	957	+	ybaC	0.0428422	41	16
gene145	135364	135672	309	+	rpsJ	5.65372	1747	6278
gene146	135712	136341	630	+	rplC	5.30317	3341	13662
gene147	136369	136992	624	+	rplD	6.01763	3755	12284
gene148	136992	137279	288	+	rplW	4.07292	1173	2890
gene149	137311	138144	834	+	rplB	5.85851	4886	14036
gene150	138202	138480	279	+	rpsS	5.39785	1506	8091
gene151	138497	138838	342	+	rplV	5.71345	1954	5831
gene152	138842	139498	657	+	rpsC	5.43531	3571	11998
gene153	139500	139934	435	+	rplP	4.32184	1880	9519
gene154	139924	140124	201	+	rpmC	3.37811	679	1637
gene155	140147	140410	264	+	rpsQ	3.05682	807	6562
gene156	140451	140819	369	+	rplN	4.16531	1537	10277
gene157	140857	141168	312	+	rplX	3.58654	1119	6695
gene158	141195	141734	540	+	rplE	5.87407	3172	10500
gene159	141757	141942	186	+	rpsN	6.03226	1122	4747
gene160	141974	142372	399	+	rpsH	6.42607	2564	7502
gene161	142402	142941	540	+	rplF	5.88704	3179	16077
gene162	142974	143336	363	+	rplR	6.06887	2203	6296
gene163	143361	143861	501	+	rpsE	6.17166	3092	9998
gene164	143875	144054	180	+	rpmD	7.16111	1289	2012
gene165	144085	144525	441	+	rplO	6.44218	2841	12705
gene166	144527	145822	1296	+	secY	7.78781	10093	4722
gene167	145877	146530	654	+	adk	6.06269	3965	2522
gene168	146527	147273	747	+	mapA	4.98126	3721	1341
gene169	147312	147536	225	+	ybzG	5.33333	1200	14
gene170	147585	147803	219	+	infA	5.15068	1128	2371
gene171	147837	147950	114	+	rpmJ	3.32456	379	3075
gene172	147973	148338	366	+	rpsM	4.02459	1473	7907
gene173	148359	148754	396	+	rpsK	5.0202	1988	11229
gene174	148931	149875	945	+	rpoA	5.42011	5122	6659
gene175	149953	150315	363	+	rplQ	7.33884	2664	13761
gene176	150443	151288	846	+	cbiO	0.237589	201	283
gene177	151303	152133	831	+	cbiO	0.164862	137	134
gene178	152130	152927	798	+	ybaF	0.221805	177	117
gene179	152937	153680	744	+	truA	0.454301	338	89
gene181	153842	154279	438	+	rplM	5.39726	2364	11263
gene182	154300	154692	393	+	rpsI	7.82188	3074	13447
gene183	155156	155923	768	+	ybaJ	0.170573	131	332
gene184	156109	156552	444	+	ybaK	0	0	2
gene185	156612	157325	714	+	cwlD	0.00560224	4	1
gene186	157421	158479	1059	+	salA	0.495751	525	1690
gene187	158515	159072	558	-	gerD	0.00358423	2	2
gene188	159182	159778	597	+	kbaA	0.134003	80	158
gene189	159779	160543	765	-	ybaN	0	0	0
gene205	177083	178519	1437	+	ybaR	0.0633264	91	212
gene206	178665	179585	921	+	ybaS	0.0933768	86	117
gene207	179595	180347	753	-	ybbA	0.62417	470	299
gene208	180344	181354	1011	-	feuC	1.06429	1076	502
gene209	181347	182351	1005	-	feuB	1.86169	1871	1230
gene210	182370	183323	954	-	feuA	2.03249	1939	10921
gene211	183414	185003	1590	-	ybbB	0.0509434	81	194
gene212	185194	186438	1245	-	ybbC	0.011245	14	9
gene213	186452	188380	1929	-	ybbD	0.0108865	21	7
gene214	188408	189733	1326	-	ybbE	0.0128205	17	18
gene215	189790	191157	1368	-	ybbF	0.0248538	34	69
gene216	191183	192034	852	-	ybbH	0.0246479	21	29
gene217	192051	192965	915	-	murQ	0.0306011	28	253
gene218	193075	193557	483	-	ybbJ	0.0351967	17	49
gene219	193570	194025	456	-	ybbK	0.0263158	12	67
gene225	194849	195412	564	+	sigW	0.554965	313	183
gene226	195426	196052	627	+	rsiW	0.601276	377	381
gene227	196213	197034	822	+	ybbP	0.183698	151	209
gene228	197027	198478	1452	+	ybbR	0.234848	341	245
gene229	198497	199843	1347	+	glmM	0.282108	380	2281
gene231	200277	202079	1803	+	glmS	0.868552	1566	4519
gene232	202547	203458	912	-	alkA	0.0120614	11	36
gene233	203729	204364	636	+	adaA	0.00157233	1	6
gene234	204351	204890	540	+	adaB	0	0	17
gene235	205409	206926	1518	+	ndhF	0.00658762	10	6
gene236	206941	209556	2616	+	ybcC	0.00191131	5	16
gene237	209633	210160	528	+	ybcF	0.00378788	2	15
gene238	210224	210514	291	+	ybcH	0	0	5
gene239	210572	210946	375	+	ybcI	0	0	14
gene240	211429	211731	303	+	ybzH	1.09241	331	345
gene241	211859	213031	1173	+	ybcL	0.192668	226	1615
gene242	213155	213469	315	+	ybcM	0	0	1
gene243	213941	214108	168	+	skfA	0.363095	61	443
gene244	214175	215407	1233	+	skfB	0.0121655	15	100
gene245	215404	216894	1491	+	skfC	0.0422535	63	71
gene246	216913	217632	720	+	skfE	0.0513889	37	107
gene247	217697	219040	1344	+	skfF	0.078869	106	76
gene248	219087	219602	516	+	skfG	0.0542636	28	180
gene249	219607	220032	426	+	skfH	0.0633803	27	103
gene250	220279	221256	978	+	ybdG	0.0173824	17	9
gene251	221258	221929	672	+	ybdJ	0.016369	11	14
gene252	221950	222912	963	+	ybdK	0.0249221	24	26
gene253	222971	223234	264	+	ybzI	0.439394	116	197
gene254	223219	223989	771	-	ybdM	0.00907912	7	17
gene255	224075	224932	858	-	ybdN	0.020979	18	51
gene256	225064	226248	1185	+	ybdO	0.0970464	115	653
gene257	226566	227954	1389	+	ybxG	0.115191	160	464
gene258	228066	228314	249	+	csgA	0.00401606	1	2
gene259	228331	228522	192	+	ybxH	0.00520833	1	0
gene260	228549	229352	804	-	ybxI	0.0335821	27	157
gene261	229525	230778	1254	+	cypC	0.00717703	9	17
gene262	230819	231079	261	-	ybyB	0.0766284	20	127
gene263	231348	232967	1620	+	ybeC	0.9	1458	4279
gene264	233014	233895	882	-	glpQ	0.307256	271	2092
gene265	233994	235328	1335	-	glpT	0.438951	586	1863
gene266	235625	235873	249	+	ybeF	0.0240964	6	7
gene267	235965	236882	918	+	ybfA	0.0152505	14	113
gene268	236879	238129	1251	+	ybfB	0.0271783	34	54
gene269	238164	238448	285	-	ybfE	0.126316	36	0
gene270	238644	239555	912	-	ybfF	0.0482456	44	173
gene271	239644	241842	2199	-	ybfG	0.0386539	85	260
gene272	241917	242837	921	-	ybfH	0.0173724	16	53
gene273	242834	243661	828	-	ybfI	0.0157005	13	28
gene274	243892	245046	1155	+	purT	0.31342	362	2411
gene275	245190	246131	942	+	mpr	0.112527	106	60
gene276	246094	246492	399	+	ybfJ	0.137845	55	89
gene277	246658	247548	891	+	ybfK	0.16835	150	189
gene278	247744	248277	534	+	pssA	0.43633	233	525
gene279	248268	248756	489	+	ybfM	0.325153	159	142
gene280	248749	249540	792	+	psd	0.304293	241	210
gene281	249595	249873	279	+	ybfN	0.0322581	9	80
gene282	249979	251319	1341	+	ybfO	0.0134228	18	94
gene283	251427	252314	888	+	ybfP	0.0112613	10	96
gene284	252514	253482	969	+	ybfQ	0.160991	156	924
gene285	253518	254762	1245	-	gltP	0.026506	33	108
gene286	254907	256802	1896	-	nagP	0.0954641	181	400
gene287	256823	257572	750	-	nagBB	0.0986667	74	166
gene288	257791	258498	708	+	ybgA	0.0268362	19	69
gene289	258532	258807	276	+	ybgB	0.076087	21	51
gene290	259016	260086	1071	+	ybgE	0.076564	82	668
gene291	260123	261535	1413	-	ybgF	0.479122	677	748
gene292	261656	262603	948	-	mmuM	0.126582	120	334
gene293	262732	264168	1437	-	glnT	0.00278358	4	5
gene294	264191	265174	984	-	ybgJ	0.00101626	1	2
gene295	265476	266708	1233	+	glnJ	0.0129765	16	30
gene296	266719	267663	945	+	glnL	0.0349206	33	54
gene297	267890	268816	927	+	ycbC	0.00755124	7	17
gene298	268846	270312	1467	+	ycbD	0.00340832	5	32
gene299	270396	271763	1368	+	gudP	0.0211988	29	2
gene300	271800	273167	1368	+	gudD	0.00365497	5	19
gene301	273237	273938	702	+	ycbG	0.0470085	33	123
gene302	274029	275561	1533	+	garD	0.00978474	15	51
gene303	275838	276758	921	+	ycbJ	0.128122	118	229
gene305	277160	277321	162	+	rtpA	0.0246914	4	10
gene306	277342	278280	939	+	ycbK	0.0191693	18	4
gene307	278377	279057	681	+	ycbL	0.0176211	12	67
gene308	279059	279994	936	+	ycbM	0.0138889	13	45
gene309	280086	281009	924	+	ycbN	0.0151515	14	83
gene310	281028	281714	687	+	ycbO	0.0407569	28	60
gene311	281769	282155	387	-	ycbP	0.0878553	34	192
gene312	282469	282897	429	+	cwlJ	0.004662	2	3
gene313	283003	283734	732	+	ycbR	0.0191257	14	130
gene314	283816	283992	177	+	yczK	0	0	0
gene315	284011	285762	1752	+	phoD	0.00114155	2	8
gene316	285775	285987	213	+	tatAD	0	0	2
gene317	286048	286776	729	+	tatCD	0.00137174	1	1
gene318	286773	287420	648	-	pcp	0.0200617	13	76
gene319	287499	288611	1113	+	ycbU	0.0332435	37	51
gene320	288653	290092	1440	-	lmrB	0.134028	193	361
gene321	290132	290698	567	-	lmrA	0.0917108	52	18
gene322	290915	292042	1128	+	ansZ	0.00975177	11	24
gene323	292205	292843	639	+	estA	0.237872	152	896
gene324	292881	293264	384	-	yczC	0.0703125	27	110
gene325	293499	294575	1077	+	yccF	0.226555	244	691
gene326	294615	295571	957	-	natK	0.0501567	48	39
gene327	295584	296285	702	-	natR	0.0712251	50	50
gene328	296429	297169	741	+	natA	0.0269906	20	141
gene329	297170	298330	1161	+	natB	0.0378984	44	231
gene330	298466	299398	933	+	yccK	0.0664523	62	126
gene331	299438	300502	1065	-	ycdA	0.315493	336	2532
gene332	300830	302248	1419	+	ycdB	0.0190275	27	140
gene333	302435	303796	1362	+	ycdC	0.0198238	27	28
gene334	303804	304307	504	-	cwlK	0.0436508	22	32
gene335	304430	305551	1122	+	rapJ	0.230838	259	356
gene336	305658	306434	777	+	ycdF	0.003861	3	53
gene337	306459	308144	1686	+	ycdG	0.00948992	16	58
gene338	308332	309291	960	+	adcA	0.175	168	391
gene339	309347	310042	696	+	adcC	0.0502874	35	120
gene340	310000	310842	843	+	adcB	0.0960854	81	154
gene341	310880	311875	996	-	yceB	0.0351406	35	83
gene342	312159	312758	600	+	yceC	0.425	255	1354
gene343	312780	313361	582	+	yceD	0.599656	349	2896
gene344	313396	313974	579	+	yceE	0.759931	440	1507
gene345	314025	314798	774	+	yceF	1.0168	787	2403
gene346	314883	316496	1614	+	yceG	0.120818	195	204
gene347	316512	317603	1092	+	yceH	0.0979853	107	993
gene348	317725	318927	1203	+	yceI	0.770574	927	2823
gene349	319180	320352	1173	-	yceJ	0.00682012	8	25
gene350	320421	320723	303	-	yceK	0.323432	98	44
gene351	321013	322269	1257	+	opuAA	0.665076	836	3563
gene352	322271	323119	849	+	opuAB	1.06243	902	3218
gene353	323119	324000	882	+	opuAC	0.8322	734	1789
gene354	324038	325189	1152	-	amhX	0.142361	164	627
gene355	325339	326772	1434	+	ycgA	0.0550907	79	171
gene356	326888	327469	582	+	ycgB	0.0257732	15	21
gene357	327618	329597	1980	+	amyE	0.0424242	84	116
gene358	329774	330739	966	+	ldh	0.453416	438	3219
gene359	330771	332396	1626	+	lctP	0.0768758	125	71
gene360	332441	333979	1539	-	mdr	0.280702	432	909
gene361	334092	334556	465	+	ycgE	0.0494624	23	50
gene362	334630	335259	630	+	ycgF	0.0666667	42	2
gene363	335329	336090	762	+	ycgG	0.0538058	41	0
gene364	336092	337432	1341	-	ycgH	0.00372856	5	0
gene365	337562	338158	597	+	ycgI	0.00167504	1	0
gene366	338288	339106	819	+	nadE	0.412698	338	2373
gene367	339156	339749	594	-	tmrB	0.016835	10	7
gene368	340025	340585	561	+	aroK	0.137255	77	246
gene369	340613	341374	762	-	ycgJ	0.00393701	3	42
gene370	341492	342466	975	+	ycgK	0.0194872	19	49
gene371	342538	343494	957	+	cah	0.277952	266	2546
gene372	343578	344360	783	+	ycgL	0.192848	151	577
gene373	344551	345462	912	+	ycgM	0.0339912	31	39
gene374	345479	347026	1548	+	ycgN	0.104651	162	914
gene375	347150	348571	1422	+	ycgO	0.441632	628	1217
gene376	348724	349959	1236	+	ycgP	0.0428803	53	112
gene377	349996	350853	858	-	ycgQ	0.0617716	53	33
gene378	350858	351742	885	-	ycgR	0.0531073	47	59
gene379	351842	352696	855	-	ycgS	0.0163743	14	21
gene380	352858	353868	1011	+	ycgT	0.181009	183	1620
gene381	353900	355351	1452	-	nasF	0.0750689	109	166
gene382	355412	355732	321	-	nasE	0.214953	69	40
gene383	355764	358181	2418	-	nasD	0.0181969	44	216
gene384	358303	360435	2133	-	nasC	0.00281294	6	8
gene385	360442	362757	2316	-	nasB	0.00172712	4	6
gene386	362937	364142	1206	+	nasA	0.0223881	27	11
gene387	364259	365173	915	+	yciA	0.00437158	4	11
gene388	365170	365754	585	+	yciB	0	0	2
gene389	365850	366035	186	+	yczL	0	0	0
gene390	366063	367256	1194	+	yciC	0	0	12
gene391	367305	367985	681	-	yckA	0.126285	86	33
gene392	367995	368858	864	-	yckB	0.0798611	69	275
gene393	369236	369691	456	+	yckC	0.0789474	36	3
gene394	369773	370105	333	+	yckD	0	0	1
gene395	370259	371692	1434	+	bglC	0.00488145	7	16
gene396	371729	372127	399	-	nin	0.235589	94	83
gene397	372154	372597	444	-	nucA	0.148649	66	27
gene398	372771	374492	1722	-	tlpC	0.109756	189	780
gene399	374603	375160	558	-	hxlB	0.240143	134	205
gene400	375166	375798	633	-	hxlA	0.164297	104	1514
gene401	376032	376394	363	+	hxlR	0.0495868	18	92
gene402	376968	387731	10764	+	srfAA	0.308714	3323	14630
gene403	387744	398495	10752	+	srfAB	0.404297	4347	13648
gene404	390880	391020	141	+	comS	0	0	0
gene405	398532	402359	3828	+	srfAC	0.452717	1733	4925
gene406	402388	403116	729	+	srfAD	0.61454	448	1023
gene407	403217	404443	1227	+	ycxA	0.118174	145	220
gene408	404458	405015	558	-	ycxB	0.0394265	22	62
gene409	405069	406007	939	-	ycxC	0.0149095	14	8
gene410	406131	407465	1335	+	ycxD	0.00973783	13	33
gene413	408240	408887	648	-	yczE	0.146605	95	219
gene414	409208	409951	744	-	tcyC	0.388441	289	695
gene415	409965	410669	705	-	tcyB	0.412766	291	755
gene416	410656	411462	807	-	tcyA	0.47088	380	1688
gene417	411578	412450	873	-	yclA	0.0171821	15	48
gene418	412540	413154	615	+	yclB	0.00487805	3	0
gene419	413157	414578	1422	+	ubiD	0.00140647	2	19
gene420	414595	414822	228	+	bsdD	0.00438596	1	4
gene421	414819	415283	465	+	yclD	0.0129032	6	0
gene422	415350	416195	846	+	yclE	0.0307329	26	47
gene423	416235	417713	1479	-	dtpT	0.040568	60	169
gene424	417993	419747	1755	+	yclG	0.0011396	2	0
gene425	419763	419984	222	-	yczF	0	0	0
gene426	420110	421744	1635	+	gerKA	0.00244648	4	2
gene427	421734	422957	1224	+	gerKC	0.000816993	1	4
gene428	422982	424103	1122	+	gerKB	0.00623886	7	4
gene429	424208	424888	681	-	yclH	0.00146843	1	3
gene430	424904	426364	1461	-	yclI	0	0	7
gene431	426577	427260	684	+	yclJ	0.0277778	19	86
gene432	427247	428668	1422	+	yclK	0.0471167	67	105
gene433	428831	429979	1149	+	rapC	0.231506	266	669
gene434	429963	430085	123	+	phrC	1.88618	232	579
gene435	430356	430469	114	-	yczN	0.149123	17	14
gene436	430623	431987	1365	-	yclM	0.220513	301	1233
gene437	432372	433322	951	+	yclN	1.01052	961	345
gene438	433315	434262	948	+	yclO	0.71519	678	251
gene439	434256	435014	759	+	yclP	0.512516	389	444
gene440	435036	435989	954	+	yclQ	0.81761	780	4061
gene441	436036	437454	1419	-	ycnB	0.200141	284	1164
gene442	437474	438352	879	-	ycnC	0.156997	138	154
gene443	438516	439265	750	-	ycnD	0.353333	265	1462
gene444	439282	439569	288	-	ycnE	0.236111	68	1660
gene445	439709	440023	315	+	yczG	0.48254	152	55
gene446	440025	441464	1440	-	gabR	0.00763889	11	19
gene447	441571	442881	1311	+	gabT	0.00381388	5	24
gene448	442950	444338	1389	+	gabD	0.154068	214	1247
gene449	444461	445324	864	+	glcU	0	0	1
gene450	445344	446129	786	+	gdh	0	0	4
gene451	446174	446788	615	-	ycnI	0.195122	120	1025
gene452	446801	448426	1626	-	ycnJ	0.156827	255	185
gene453	448461	449033	573	-	ycnK	0.240838	138	80
gene454	449198	449551	354	+	ycnL	0.0932203	33	143
gene455	449724	451160	1437	+	mtlA	0.019485	28	140
gene456	451185	451616	432	+	mtlF	0.0208333	9	71
gene457	451618	452739	1122	+	mtlD	0.0196078	22	93
gene458	452830	453894	1065	+	ycsA	0.0507042	54	380
gene459	454029	454592	564	+	sipU	0.0390071	22	69
gene460	454652	455260	609	-	yczH	0.0870279	53	127
gene461	455346	455738	393	+	ycsD	0.256997	101	228
gene462	455771	455935	165	-	yczO	0	0	3
gene463	456068	456817	750	+	ycsE	0.144	108	1093
gene464	457023	457796	774	+	ycsF	0.231266	179	1067
gene465	457811	459025	1215	+	ycsG	0.283128	344	1331
gene466	459049	459822	774	+	ycsI	0.248062	192	317
gene467	459867	460589	723	+	kipI	0.208852	151	317
gene468	460592	461599	1008	+	kipA	0.184524	186	438
gene469	461615	462367	753	+	kipR	0.164675	124	271
gene470	462431	463072	642	+	lipC	0.140187	90	7
gene471	463245	463490	246	+	yczI	0.288618	71	297
gene472	463496	463783	288	-	yczJ	0.166667	48	242
gene473	463934	465940	2007	+	pbpC	0.172397	346	1387
gene474	466042	466944	903	+	ycsN	0.390919	353	288
gene475	467130	469214	2085	+	mtlR	0.0282974	59	50
gene476	469426	470937	1512	+	ydaB	0.0152116	23	54
gene477	470957	471502	546	-	ydaC	0.003663	2	1
gene478	471709	472569	861	+	ydaD	0.00464576	4	26
gene479	472585	473088	504	+	ydaE	0.00793651	4	7
gene480	473174	473725	552	+	ydaF	0.0199275	11	139
gene481	473803	474225	423	+	ydaG	0.0472813	20	87
gene482	474731	475540	810	+	ydaH	0.0925926	75	115
gene483	475584	475874	291	-	ydzA	0.123711	36	101
gene484	476059	476493	435	+	lrpC	0.0436782	19	54
gene485	476558	478741	2184	+	topB	0.112637	246	1057
gene486	478944	480032	1089	+	ydaJ	0.0192837	21	28
gene487	480013	480864	852	+	ydaK	0.0117371	10	4
gene488	480875	482584	1710	+	ydaL	0.00584795	10	7
gene489	482577	483839	1263	+	ydaM	0.0126683	16	15
gene490	483845	485956	2112	+	ydaN	0.00662879	14	44
gene492	486432	488255	1824	+	ydaO	0.0279605	51	98
gene493	488314	488763	450	+	mutT	0.00222222	1	3
gene494	488830	490554	1725	+	ydaP	0.0376812	65	336
gene495	490777	491043	267	-	ydzK	0.307116	82	310
gene496	491147	492424	1278	-	mntH	0.0837246	107	157
gene497	492654	492911	258	-	ydaS	0.232558	60	359
gene498	492989	493441	453	-	ydaT	0.00220751	1	19
gene499	493559	494377	819	+	ydbA	0.039072	32	158
gene500	494506	494877	372	+	gsiB	0.0860215	32	936
gene501	495009	495350	342	+	ydbB	0.0380117	13	171
gene502	495344	495703	360	+	ydbC	0.0638889	23	65
gene503	495740	496561	822	-	ydbD	0.0474453	39	243
gene504	496646	497698	1053	-	dctB	0.017094	18	21
gene505	497768	499375	1608	+	dctS	0.0298507	48	47
gene506	499365	500045	681	+	dctR	0.0249633	17	51
gene507	500166	501431	1266	+	dctP	0.529226	670	1602
gene508	501579	502631	1053	+	ydbI	0.2849	300	471
gene509	502908	503834	927	+	ydbJ	0.0927724	86	443
gene510	503854	504594	741	+	ydbK	0.207827	154	560
gene511	504689	505024	336	+	ydbL	0.535714	180	324
gene512	505152	506297	1146	+	ydbM	0.13438	154	811
gene513	506322	506501	180	-	ydbN	0.444444	80	586
gene514	506866	507738	873	+	ydbO	0.0710195	62	5
gene515	507753	508073	321	-	ydbP	0.311526	100	800
gene516	508248	509312	1065	+	ddl	0.368075	392	1663
gene517	509384	510757	1374	+	murF	0.0596798	82	493
gene518	511106	512641	1536	+	cshA	1.12695	1731	9456
gene519	512814	513293	480	+	ydbS	0.266667	128	206
gene520	513283	514764	1482	+	ydbT	0.184885	274	214
gene521	515016	515615	600	-	ydcA	0.095	57	80
gene522	515710	516075	366	+	acpS	0.0273224	10	31
gene523	516241	517257	1017	+	ydcC	0.0393314	40	13
gene524	517372	518541	1170	+	alrA	0.177778	208	781
gene525	518657	518938	282	+	endB	1.91135	539	1306
gene526	518943	519293	351	+	ndoA	2.29345	805	216
gene527	519408	520232	825	+	rsbRA	0.299394	247	718
gene528	520237	520602	366	+	rsbS	0.243169	89	307
gene529	520606	521007	402	+	rsbT	0.201493	81	408
gene530	521019	522026	1008	+	rsbU	0.264881	267	241
gene531	522088	522417	330	+	rsbV	0.142424	47	563
gene532	522414	522896	483	+	rsbW	0.192547	93	752
gene533	522862	523650	789	+	sigB	0.205323	162	350
gene534	523650	524249	600	+	rsbX	0.131667	79	192
gene535	524492	524785	294	+	ydcF	0.00340136	1	1
gene536	524782	525222	441	+	ydcG	0.0294785	13	16
gene537	525206	525649	444	+	ydcH	0.045045	20	24
gene538	525743	527902	2160	+	ydcI	0.0472222	102	689
gene539	528129	528581	453	+	ydcK	0.0618102	28	27
gene547	529505	530611	1107	-	ydcL	0.0261969	29	50
gene548	530624	531133	510	-	immA	0.0411765	21	28
gene549	531130	531513	384	-	immR	0.0130208	5	41
gene550	531787	531981	195	+	sacV	0.00512821	1	1
gene551	531978	532238	261	+	ydzL	0.00383142	1	0
gene552	532292	532552	261	+	ydcO	0.00766284	2	1
gene553	532922	533302	381	+	ydcP	0.00524934	2	18
gene554	533338	534780	1443	+	ydcQ	0.002079	3	8
gene555	534773	535831	1059	+	ydcR	0.000944287	1	2
gene556	536096	536365	270	+	ydcS	0	0	0
gene557	536404	536670	267	+	ydcT	0	0	1
gene558	536687	536995	309	+	yddA	0.00323625	1	0
gene559	536985	538049	1065	+	yddB	0.000938967	1	1
gene560	538061	538309	249	+	yddC	0	0	0
gene561	538322	538846	525	+	yddD	0	0	1
gene562	538836	541229	2394	+	yddE	0.00167084	4	3
gene563	541248	541574	327	+	yddF	0	0	0
gene564	541578	544025	2448	+	yddG	0.000816993	2	5
gene565	544022	545011	990	+	yddH	0.0010101	1	2
gene566	545026	545532	507	+	yddI	0.00197239	1	1
gene567	545595	545975	381	+	yddJ	0.0472441	18	102
gene568	546166	546966	801	-	yddK	0.0948814	76	559
gene569	547306	548481	1176	+	rapI	0.0544218	64	113
gene570	548438	548557	120	+	phrI	0.15	18	269
gene571	548710	549651	942	+	yddM	0.0254777	24	137
gene572	550240	551259	1020	-	yddN	0.0235294	24	39
gene573	551519	551929	411	+	lrpA	0.0316302	13	54
gene574	552052	552501	450	-	lrpB	0.0133333	6	27
gene575	552616	553158	543	+	yddQ	0.00736648	4	34
gene576	553711	554475	765	+	yddR	0.00653595	5	35
gene577	554669	555979	1311	+	yddS	0.020595	27	45
gene578	556562	556738	177	+	ydzM	0.0225989	4	40
gene579	556763	557449	687	+	yddT	0.0174672	12	14
gene580	557873	558058	186	+	ydzN	0.145161	27	52
gene581	558408	559001	594	+	ydeA	0.030303	18	57
gene582	559264	559464	201	+	cspC	6.10945	1228	8294
gene583	560151	560612	462	-	ydeB	0.0627706	29	100
gene584	561180	561416	237	-	ydzE	0.0126582	3	1
gene585	561514	562389	876	-	ydeC	0.0159817	14	36
gene586	562502	563461	960	+	ydeD	0.0197917	19	22
gene587	563614	564486	873	-	ydeE	0.0137457	12	50
gene588	564704	566101	1398	+	ydeF	0.0157368	22	72
gene589	566211	567503	1293	+	ydeG	0.0224285	29	122
gene590	567662	568108	447	+	ydeH	0.183445	82	70
gene591	568345	568938	594	+	ydeI	0.016835	10	76
gene592	569290	569949	660	-	ydeJ	0.0318182	21	192
gene593	570371	571234	864	-	ydeK	0.0196759	17	54
gene594	571389	572780	1392	+	ydeL	0.0114943	16	21
gene595	572974	573399	426	+	ydeM	0.0352113	15	209
gene596	573452	574024	573	-	ydeN	0.0907504	52	112
gene597	574106	574435	330	-	ydzF	0.0393939	13	198
gene598	574690	575562	873	+	ydeO	0.213058	186	772
gene599	575712	576098	387	-	ydeP	0.0232558	9	47
gene600	576209	576802	594	+	ydeQ	0.313131	186	1308
gene601	576946	578133	1188	-	ydeR	0.0109428	13	20
gene602	578337	578933	597	+	ydeS	0.0636516	38	286
gene603	579047	579232	186	+	ydzO	0.0430108	8	3
gene604	579541	579876	336	+	aseR	0.0595238	20	39
gene605	579889	581196	1308	+	ydfA	0.0672783	88	84
gene608	581694	582479	786	+	ydfB	0.0139949	11	39
gene609	582536	583456	921	-	ydfC	0	0	2
gene610	583589	585037	1449	+	ydfD	0.0089717	13	33
gene611	585155	585778	624	-	ydfE	0.00160256	1	31
gene612	585868	586548	681	+	ydfF	0.0675477	46	120
gene613	586628	587071	444	-	ydfG	0.335586	149	645
gene614	587157	587336	180	-	ydzP	0	0	1
gene615	587333	587476	144	-	ydzQ	0	0	1
gene616	587744	588967	1224	+	ydfH	0.0326797	40	42
gene617	588960	589601	642	+	ydfI	0.0311526	20	42
gene618	589717	591891	2175	+	ydfJ	0.00183908	4	12
gene619	592303	593205	903	-	nap	0.0741971	67	135
gene620	593407	594096	690	-	ydfK	0.00434783	3	8
gene621	594186	594998	813	-	ydfL	0.0246002	20	39
gene622	595109	596002	894	-	ydfM	0.112975	101	54
gene623	596478	597098	621	+	ydfN	0.0128824	8	46
gene624	597114	598052	939	+	ydfO	0.0127796	12	173
gene625	598154	598543	390	+	ydfP	0.0461538	18	215
gene626	598729	599067	339	+	ydfQ	0.00884956	3	8
gene627	599107	599343	237	-	ydzH	0.00421941	1	4
gene628	599875	600105	231	-	ydzR	0	0	0
gene629	600229	600906	678	-	ydfR	0	0	0
gene630	601019	601726	708	+	ydfS	0.00141243	1	0
gene631	601741	602172	432	-	cotP	0.00231481	1	1
gene632	602185	602427	243	-	ydgA	0	0	0
gene633	602441	602713	273	-	ydgB	0	0	0
gene634	603012	603599	588	+	ydgC	0.153061	90	40
gene635	603596	603940	345	+	ydgD	0.176812	61	32
gene636	604103	604576	474	+	ydgE	0.0949367	45	111
gene637	604736	606379	1644	-	vmlR	0.00486618	8	65
gene638	606699	608075	1377	-	ydgF	0.233115	321	693
gene639	608246	608764	519	-	dinB	0.026975	14	98
gene640	608933	609391	459	+	ydgG	0.0196078	9	16
gene641	609388	612045	2658	+	ydgH	0.0323552	86	158
gene642	612191	612820	630	-	ydgI	0.031746	20	224
gene643	612836	613330	495	-	ydgJ	0.0262626	13	32
gene644	613641	614849	1209	+	ydgK	0.136476	165	239
gene645	614885	615622	738	-	ydhB	0.0298103	22	53
gene646	615871	616545	675	+	ydhC	0.0474074	32	160
gene647	616672	617934	1263	+	ydhD	0.00475059	6	5
gene648	618095	619282	1188	+	ydhE	0.0277778	33	322
gene649	619321	620031	711	-	ydhF	0.00281294	2	4
gene650	620097	621485	1389	-	phoB	0.0050396	7	6
gene651	621847	622218	372	+	ydhG	0.16129	60	180
gene652	622293	622790	498	-	ydhH	0.0381526	19	18
gene653	622808	623290	483	-	ydhI	0.0227743	11	36
gene654	623373	624350	978	+	ydhJ	0.0388548	38	125
gene655	624492	625109	618	+	ydhK	0.0145631	9	68
gene656	625125	626291	1167	-	pbuE	0.00856898	10	32
gene658	626622	626933	312	+	gmuB	0	0	11
gene659	626933	627265	333	+	gmuA	0	0	6
gene660	627284	628612	1329	+	gmuC	0.00150489	2	14
gene661	628630	630027	1398	+	gmuD	0.00143062	2	15
gene662	630170	630883	714	+	gmuR	0.0266106	19	66
gene663	630912	631811	900	+	gmuE	0.0222222	20	7
gene664	631808	632755	948	+	gmuF	0.0105485	10	9
gene665	632774	633862	1089	+	gmuG	0.0146924	16	43
gene675	640662	641639	978	+	thiL	0.0848671	83	113
gene676	641654	642130	477	+	ydiB	0.0587002	28	169
gene677	642111	642800	690	+	ydiC	0.108696	75	233
gene678	642810	643265	456	+	rimI	0.105263	48	47
gene679	643258	644298	1041	+	gcp	0.137368	143	400
gene680	644528	646456	1929	-	ydiF	0.0383618	74	402
gene681	646582	647094	513	+	moaC	0.191033	98	308
gene682	647091	647738	648	+	ydiH	0.305556	198	316
gene683	647760	647933	174	+	tatAY	0.534483	93	336
gene684	647940	648704	765	+	tatCY	0.877124	671	193
gene685	648742	648933	192	-	ydiK	0.3125	60	91
gene686	648930	649664	735	-	ydiL	0.25034	184	280
gene687	649903	650187	285	+	groES	1.01404	289	2816
gene688	650234	651868	1635	+	groEL	1.16942	1912	11823
gene694	653432	653812	381	+	ydiM	0.0262467	10	7
gene695	654071	654343	273	+	ydzU	0.010989	3	0
gene697	655223	656506	1284	+	ydiO	0.116822	150	611
gene698	656528	657697	1170	+	ydiP	0.236752	277	680
gene706	659623	660564	942	+	ydiR	0.0902335	85	726
gene707	660596	661627	1032	+	ydiS	0.118217	122	473
gene708	661630	663027	1398	+	ydjA	0.11588	162	132
gene709	663601	663936	336	+	ydjB	0.0505952	17	53
gene710	664319	664669	351	+	ydjC	0.037037	13	1
gene711	664775	667264	2490	-	gutR	0.0269076	67	83
gene712	667466	668527	1062	+	gutB	0.00847458	9	42
gene713	668601	669992	1392	+	gutP	0.016523	23	14
gene714	670087	671049	963	+	ydjE	0.470405	453	1842
gene715	671245	671928	684	+	pspA	0.0891813	61	1117
gene716	671994	673019	1026	+	ydjG	0.137427	141	470
gene717	673019	673783	765	+	ydjH	0.143791	110	282
gene718	673814	674785	972	+	ydjI	0.152263	148	1071
gene719	674832	675857	1026	-	ydjJ	0.000974659	1	2
gene720	676442	677863	1422	+	iolT	0.0021097	3	6
gene721	677911	678951	1041	-	bdhA	0.897214	934	11570
gene722	679390	679761	372	+	ydjM	0.389785	145	664
gene723	679827	680873	1047	+	ydjN	0.0668577	70	177
gene724	680907	681065	159	-	ydzJ	0.0691824	11	9
gene725	681255	681464	210	-	ydjO	0.733333	154	1131
gene726	681547	682362	816	-	ydjP	0.0465686	38	192
gene727	682375	683364	990	-	yeaA	0.0484848	48	148
gene728	683462	685003	1542	-	cotA	0.0077821	12	1
gene729	685155	686564	1410	-	gabP	0.291489	411	1321
gene730	686602	686889	288	-	ydzX	0.00694444	2	0
gene731	686962	687834	873	+	yeaB	0.109966	96	117
gene732	688184	689146	963	+	yeaC	0.109034	105	388
gene733	689146	690342	1197	+	yeaD	0.103592	124	194
gene734	690364	692577	2214	+	yebA	0.0794941	176	143
gene735	692740	694281	1542	+	guaA	1.07652	1660	9659
gene737	694662	695984	1323	+	pbuG	0.886621	1173	3610
gene738	696195	696998	804	+	yebC	0.206468	166	376
gene739	697157	697324	168	+	yebD	0.077381	13	27
gene740	697538	698092	555	+	yebE	0.0162162	9	33
gene741	698092	698289	198	+	yebG	0	0	39
gene743	698612	699100	489	+	purE	0.93047	455	1195
gene744	699093	700235	1143	+	purK	0.856518	979	1993
gene745	700232	701527	1296	+	purB	1.05015	1361	11491
gene746	701601	702326	726	+	purC	1.02204	742	4788
gene747	702319	702573	255	+	purS	0.815686	208	2886
gene748	702570	703253	684	+	purQ	1.32018	903	5641
gene749	703237	705465	2229	+	purL	1.3118	2924	15304
gene750	705441	706871	1431	+	purF	1.28092	1833	7438
gene751	706973	708013	1041	+	purM	0.852065	887	5119
gene752	708010	708597	588	+	purN	0.709184	417	639
gene753	708594	710132	1539	+	purH	0.669266	1030	8614
gene754	710148	711416	1269	+	purD	0.830575	1054	4232
gene755	711456	711875	420	-	yezC	0.0357143	15	205
gene756	712019	713293	1275	+	yecA	0.00941176	12	14
gene757	713308	713535	228	-	yezF	0	0	3
gene758	713664	715406	1743	+	yerA	0.0665519	116	274
gene759	715433	716428	996	+	yerB	1.81526	1808	83
gene760	716431	716745	315	+	yerC	2.10476	663	1752
gene761	716780	718357	1578	-	yerD	0.00253485	4	20
gene762	718622	719308	687	+	pcrB	0.0917031	63	420
gene763	719370	721589	2220	+	pcrA	0.135586	301	737
gene764	721613	723619	2007	+	ligA	0.125062	251	521
gene765	723635	724825	1191	+	yerH	0.164568	196	675
gene766	724987	725997	1011	+	yerI	0.216617	219	235
gene767	726035	726733	699	-	sapB	0.0515021	36	44
gene768	726840	728318	1479	-	opuE	0.159567	236	344
gene769	728732	729022	291	+	gatC	0.381443	111	1370
gene770	729038	730495	1458	+	gatA	0.589163	859	4081
gene771	730509	731939	1431	+	gatB	0.842767	1206	3481
gene772	731954	732823	870	-	yerO	0.129885	113	391
gene773	732916	736113	3198	+	swrC	1.5985	5112	11466
gene774	736436	737347	912	+	yerQ	0.343202	313	433
gene775	737603	738982	1380	+	yefA	0.0594203	82	330
gene776	738995	739897	903	-	yefB	0.00110742	1	3
gene777	739878	740213	336	+	yefC	0.0297619	10	1
gene778	740288	742927	2640	+	yeeA	0.0371212	98	190
gene779	742939	744738	1800	+	yeeB	0.0383333	69	475
gene780	744851	745999	1149	+	yeeC	0.0583116	67	75
gene781	746261	746566	306	-	yeeD	0	0	3
gene782	746633	746839	207	-	yezA	0.00966184	2	3
gene783	747079	747534	456	-	yezG	0.0657895	30	130
gene784	747554	749563	2010	-	yeeF	0.0343284	69	359
gene785	749775	750797	1023	+	yeeG	0.000977517	1	4
gene786	750959	752089	1131	+	rapH	0.106101	120	135
gene787	752079	752252	174	+	phrH	0.109195	19	122
gene788	752412	753131	720	+	yeeI	0.381944	275	2175
gene789	753265	753702	438	+	yeeK	0.0136986	6	7
gene790	753817	754401	585	+	yezE	0.153846	90	134
gene791	754480	754923	444	+	yesE	0.00900901	4	18
gene792	754920	755780	861	+	yesF	0.0127758	11	39
gene793	755907	756155	249	+	cotJA	0.00803213	2	0
gene794	756139	756402	264	+	cotJB	0	0	1
gene795	756417	756986	570	+	cotJC	0.00877193	5	2
gene796	757111	757653	543	+	yesJ	0.149171	81	357
gene797	757676	757978	303	+	yesK	0.00990099	3	5
gene798	758093	758722	630	+	yesL	0.00952381	6	6
gene799	758719	760452	1734	+	yesM	0.00403691	7	1
gene800	760452	761558	1107	+	yesN	0.00271003	3	1
gene801	761662	762945	1284	+	yesO	0.00155763	2	0
gene802	762942	763871	930	+	yesP	0.00107527	1	2
gene803	763875	764765	891	+	yesQ	0	0	2
gene804	764781	765815	1035	+	yesR	0.000966184	1	6
gene805	765838	768123	2286	+	yesS	0.00174978	4	6
gene806	768137	768835	699	+	rhgT	0	0	5
gene807	768828	769490	663	+	yesU	0	0	3
gene808	769487	770113	627	+	yesV	0.00318979	2	0
gene809	770234	772096	1863	+	yesW	0.000536769	1	1
gene810	772142	773980	1839	+	yesX	0.00108755	2	5
gene811	774138	774791	654	+	yesY	0.00152905	1	13
gene812	774799	776790	1992	+	yesZ	0.00200803	4	5
gene813	776834	779407	2574	+	yetA	0.000777001	2	6
gene814	779529	781037	1509	+	lplA	0.00198807	3	4
gene815	781092	782048	957	+	lplB	0.00104493	1	4
gene816	782062	782949	888	+	lplC	0.0045045	4	1
gene817	782958	784298	1341	+	lplD	0.00298285	4	6
gene818	784381	785076	696	+	yetF	0.0143678	10	5
gene819	785113	785490	378	-	yetG	0.769841	291	1420
gene820	785543	785905	363	-	yetH	0.206612	75	414
gene823	787715	787882	168	+	yezD	0.386905	65	247
gene824	787992	788636	645	+	yetJ	1.71318	1105	2138
gene825	788636	789628	993	+	yetK	0.323263	321	382
gene826	789652	790155	504	-	yetL	0.0218254	11	19
gene827	790318	791427	1110	+	yetM	0.0045045	5	6
gene828	791462	792532	1071	-	yetN	0.0252101	27	75
gene829	792682	795867	3186	+	yetO	0.000627746	2	1
gene830	796314	798233	1920	+	ltaSA	0.550521	1057	1551
gene831	798469	799233	765	+	yfnH	0.00261438	2	0
gene832	799303	800208	906	+	yfnG	0.00110375	1	2
gene833	800232	801143	912	+	yfnF	0.00109649	1	0
gene834	801172	802350	1179	+	yfnE	0.00678541	8	3
gene835	802351	803286	936	+	yfnD	0.0149573	14	3
gene836	803317	804546	1230	-	yfnC	0.200813	247	643
gene837	804657	805364	708	-	yfnB	0.138418	98	124
gene838	805456	806841	1386	-	yfnA	0.24531	340	728
gene839	807091	808548	1458	+	yfmT	0.460219	671	5586
gene840	808562	809422	861	+	yfmS	0.595819	513	2480
gene841	809557	811446	1890	+	yfmR	0.113228	214	985
gene842	811569	812015	447	+	yfmQ	0.246085	110	233
gene843	812140	812562	423	+	yfmP	0.0685579	29	131
gene844	812628	813818	1191	+	yfmO	0.02267	27	94
gene845	814109	814264	156	+	yfmN	0	0	0
gene846	814384	815940	1557	-	yfmM	0.125241	195	825
gene847	816113	817243	1131	+	yfmL	0.0618921	70	568
gene848	817311	817757	447	+	yfmK	0.0290828	13	67
gene849	817810	818829	1020	-	yfmJ	0.168627	172	646
gene850	819311	820531	1221	-	yfmI	0.036036	44	116
gene851	820867	822330	1464	+	yfmG	0.0607923	89	446
gene852	822903	823703	801	-	yfmF	0.184769	148	300
gene853	823716	824717	1002	-	yfmE	0.174651	175	188
gene854	824714	825715	1002	-	yfmD	0.141717	142	188
gene855	825787	826734	948	-	yfmC	0.520042	493	1650
gene856	826843	827211	369	-	yfmB	0.0460705	17	47
gene857	827252	827419	168	+	yfmA	0	0	0
gene858	827455	827802	348	+	yflT	0.0258621	9	99
gene859	827993	829255	1263	+	pel	0.119557	151	1110
gene860	829382	830818	1437	+	yflS	0.013222	19	32
gene861	830945	832573	1629	+	citS	0.0779619	127	106
gene862	832545	833225	681	+	citT	0.041116	28	45
gene863	833228	834187	960	+	yflP	0.0635417	61	33
gene864	834383	835684	1302	+	citM	0.0115207	15	4
gene865	835740	836534	795	+	yflN	0.0201258	16	2
gene866	836653	837744	1092	+	nosA	0.0815018	89	251
gene867	837735	838010	276	-	yflL	0.0471014	13	27
gene868	838077	838742	666	+	yflK	0.118619	79	411
gene869	838783	838920	138	-	yflJ	0.130435	18	7
gene870	839077	839232	156	-	yflI	0.185897	29	67
gene871	839339	839653	315	-	yflH	0.146032	46	133
gene872	839735	840484	750	-	yflG	0.170667	128	1094
gene873	840656	842014	1359	+	nagP	0.127299	173	739
gene874	842047	843996	1950	-	yflE	0.607179	1184	2252
gene875	844097	844234	138	+	yflD	0	0	0
gene876	844253	844645	393	+	yflB	0.043257	17	61
gene877	844770	846185	1416	+	yflA	0.019774	28	54
gene878	846182	847258	1077	-	yfkT	0.00278552	3	0
gene879	847282	847482	201	-	yfkS	0	0	0
gene880	847498	848652	1155	-	yfkR	0	0	1
gene881	848633	850174	1542	-	yfkQ	0	0	0
gene882	850367	851779	1413	+	treP	0.004954	7	19
gene883	851850	853535	1686	+	treA	0.00533808	9	34
gene884	853556	854272	717	+	treR	0.192469	138	124
gene885	854412	855077	666	+	yfkO	6.74174	4490	31412
gene886	855114	859502	4389	-	yfkN	0.050581	222	788
gene887	859745	860263	519	+	yfkM	0.0982659	51	405
gene888	860303	861493	1191	-	yfkL	0.106633	127	140
gene889	861586	861801	216	-	yfkK	0.439815	95	482
gene890	862004	862474	471	+	yfkJ	0.0467091	22	48
gene891	862492	862812	321	+	yfkI	0.0529595	17	52
gene892	862836	863663	828	+	yfkH	0.0531401	44	15
gene893	863862	865037	1176	-	yfkF	0.045068	53	93
gene894	865205	866260	1056	+	yfkE	0.0132576	14	20
gene895	866331	867125	795	+	yfkD	0.0138365	11	1
gene896	867164	868006	843	-	yfkC	0.115065	97	57
gene897	868007	869128	1122	-	yfkA	0.0695187	78	375
gene898	869273	869458	186	+	yfjT	0.139785	26	173
gene899	869559	870350	792	+	pdaA	0.0176768	14	2
gene900	870388	871248	861	-	yfjR	0.149826	129	649
gene901	871347	872306	960	-	yfjQ	0.090625	87	100
gene902	872425	873288	864	+	yfjP	0.0335648	29	141
gene903	873402	874802	1401	+	yfjO	0.0870807	122	457
gene904	875428	875694	267	+	yfzA	0.0786517	21	18
gene905	876426	877403	978	+	dusC	0.0869121	85	444
gene906	877599	878051	453	+	yfjM	0.0662252	30	29
gene907	878081	878770	690	+	yfjL	0.015942	11	51
gene908	879002	880003	1002	+	acoA	0	0	2
gene909	880007	881035	1029	+	acoB	0	0	0
gene910	881049	882245	1197	+	acoC	0.00501253	6	4
gene911	882266	883642	1377	+	acoL	0.00290487	4	10
gene912	883758	885575	1818	+	acoR	0.00770077	14	22
gene913	885629	885808	180	+	sspH	0.0111111	2	0
gene914	885844	886173	330	-	yfjF	0.0909091	30	23
gene915	886223	886681	459	-	yfjE	0.0827887	38	8
gene916	886775	887332	558	-	yfjD	0.0681004	38	74
gene917	887364	888131	768	-	yfjC	0.0403646	31	124
gene918	888143	889366	1224	-	yfjB	0.0269608	33	136
gene919	889372	889686	315	-	yfjA	0.0126984	4	33
gene920	890022	891371	1350	+	malA	0.0140741	19	79
gene921	891436	892200	765	+	malR	0.0300654	23	66
gene922	892215	893798	1584	+	malP	0.0138889	22	29
gene923	893904	895625	1722	+	malQ	0.0418118	72	144
gene924	895619	897433	1815	+	yfiC	0.061157	111	103
gene925	897588	897992	405	+	catD	0.649383	263	2705
gene926	898010	898867	858	+	catE	0.609557	523	437
gene927	898961	899905	945	+	yfiF	0.00740741	7	13
gene928	900080	901528	1449	+	yfiG	0.00828157	12	2
gene929	901555	902496	942	+	yfiH	0.00424628	4	21
gene930	902506	903687	1182	+	yfiI	0.00592217	7	39
gene931	903811	905013	1203	+	yfiJ	0.0615129	74	63
gene932	905010	905672	663	+	yfiK	0.066365	44	163
gene933	905816	906751	936	+	yfiL	0.00106838	1	2
gene934	906764	907954	1191	+	yfiM	0.00167926	2	2
gene935	907968	909125	1158	+	yfiN	0.00259067	3	5
gene936	909198	909746	549	-	padR	0.12204	67	115
gene937	910019	910651	633	+	estB	0.124803	79	486
gene938	910840	911928	1089	+	yfiQ	0.0137741	15	26
gene939	911964	912581	618	-	yfiR	0.0550162	34	96
gene940	912547	913800	1254	-	yfiS	0.0151515	19	74
gene941	913924	914460	537	+	yfiT	0.0856611	46	213
gene942	914457	916013	1557	-	yfiU	0.00899165	14	23
gene943	916124	916606	483	-	yfiV	0.0310559	15	113
gene944	916778	919348	2571	+	mprF	0.16375	421	495
gene945	919366	920343	978	-	yfiY	1.19836	1172	7559
gene946	920474	921475	1002	+	yfiZ	0.304391	305	351
gene947	921472	922503	1032	+	yfhA	0.28876	298	302
gene948	922618	923499	882	+	yfhB	0.147392	130	657
gene949	923587	924171	585	+	yfhC	1.22051	714	2900
gene950	924210	924401	192	-	yfhD	0.0104167	2	1
gene951	924468	924578	111	-	yfhE	0	0	3
gene952	924633	925544	912	-	yfhF	0.00986842	9	46
gene953	925633	926427	795	+	recX	0.0641509	51	67
gene954	926429	926743	315	+	yfhH	0.0888889	28	102
gene955	926886	928079	1194	+	yfhI	0.0301508	36	71
gene956	928112	928264	153	-	sspK	0.00653595	1	0
gene957	928389	928658	270	+	yfhJ	0.114815	31	221
gene958	928803	929321	519	+	yfhK	0.017341	9	58
gene959	929406	929738	333	+	yfhL	0.033033	11	50
gene960	929725	930585	861	+	yfhM	0.0278746	24	134
gene961	930818	931807	990	+	csbB	0.0757576	75	313
gene962	931879	934464	2586	+	yfhO	0.0429234	111	117
gene963	934457	935440	984	-	yfhP	0.107724	106	158
gene964	935656	936765	1110	+	yfhQ	0.0882883	98	185
gene965	936773	936997	225	-	yfhS	0	0	0
gene966	937079	937831	753	+	fabL	0.184595	139	1497
gene967	937900	938154	255	+	sspE	0.345098	88	4
gene968	938243	938587	345	+	ygaB	0.0231884	8	19
gene969	938731	939261	531	+	ygaC	0.369115	196	272
gene970	939322	941091	1770	+	ygaD	0.0870056	154	174
gene971	941168	942229	1062	-	ygaE	0.113936	121	125
gene972	942449	943738	1290	-	gsaB	0.2	258	1763
gene973	943891	944364	474	+	ygaF	0.0527426	25	723
gene974	944487	944924	438	+	perR	0.509132	223	637
gene975	944959	945312	354	-	ygzB	0.389831	138	76
gene976	945520	946404	885	+	ygxA	0.349153	309	855
gene996	953373	954149	777	-	spo0M	0.24453	190	2074
gene997	954291	954494	204	+	ygzA	0.00980392	2	4
gene998	954579	954851	273	-	ygzC	0	0	6
gene999	954893	955585	693	+	ygaJ	0.0562771	39	83
gene1001	955895	957667	1773	+	thiC	0.0276368	49	65
gene1002	957705	959060	1356	-	ygaK	0	0	0
gene1003	959290	959508	219	+	senS	0.0410959	9	54
gene1004	959535	960986	1452	-	katA	0.241736	351	2191
gene1005	961394	962161	768	+	ssuB	0.779948	599	2464
gene1006	962179	963177	999	+	ssuA	1.18118	1180	2937
gene1007	963174	964004	831	+	ssuC	1.45728	1211	3566
gene1008	964027	965157	1131	+	ssuD	1.45712	1648	13225
gene1009	965261	965797	537	+	ygaN	0.592179	318	268
gene1010	965909	966178	270	+	rpsN	0.544444	147	218
gene1011	966196	966669	474	-	ygaO	0.0590717	28	63
gene1012	966671	966871	201	-	ygzD	0.039801	8	11
gene1014	967229	967852	624	-	yhzB	0.0336538	21	143
gene1015	967935	969095	1161	+	yhbA	0.0318691	37	72
gene1016	969162	970097	936	+	yhbB	0.0042735	4	0
gene1017	970135	970617	483	+	cspR	0.275362	133	325
gene1018	970667	971383	717	+	yhbD	0.0111576	8	58
gene1019	971374	972087	714	+	yhbE	0.0070028	5	133
gene1020	972099	972806	708	+	yhbF	0.0169492	12	136
gene1021	973156	975051	1896	+	prkA	0.00949367	18	9
gene1022	975231	976409	1179	+	yhbH	0.00932994	11	3
gene1023	976569	977033	465	+	yhbI	0.055914	26	14
gene1024	977069	977734	666	+	yhbJ	0.027027	18	158
gene1025	977775	979373	1599	+	yhcA	0.0644153	103	110
gene1026	979396	979926	531	+	yhcB	0.0659134	35	142
gene1027	979939	980313	375	+	yhcC	0.0826667	31	25
gene1028	980313	980468	156	+	yhcD	0.0833333	13	1
gene1029	980473	981234	762	+	yhcE	0.0682415	52	57
gene1030	981237	981602	366	+	yhcF	0.0191257	7	19
gene1031	981604	982302	699	+	yhcG	0.0257511	18	86
gene1032	982319	983236	918	+	yhcH	0.0272331	25	375
gene1033	983229	984170	942	+	yhcI	0.106157	100	394
gene1034	984262	984465	204	-	cspB	37.6029	7671	43402
gene1035	984901	985731	831	+	yhcJ	0.459687	382	42
gene1036	985734	986813	1080	-	dgcK	0.160185	173	62
gene1037	986986	988377	1392	+	tcyP	1.70905	2379	6112
gene1038	988417	988872	456	-	yhcM	0.0109649	5	7
gene1039	989022	989591	570	+	yhcN	0.0175439	10	11
gene1040	989712	990680	969	+	yhcO	0.00309598	3	0
gene1041	990612	991265	654	-	yhcQ	0.00152905	1	1
gene1042	991348	995001	3654	+	yhcR	0.0251779	92	263
gene1043	994998	995594	597	+	yhcS	0.0368509	22	55
gene1044	995624	996532	909	-	yhcT	0.0220022	20	115
gene1045	996643	997038	396	+	yhcU	0.0176768	7	23
gene1046	997175	997597	423	+	yhcV	0.0283688	12	0
gene1047	997724	998386	663	+	yhcW	0.102564	68	515
gene1048	998402	999943	1542	+	yhcX	0.152399	235	809
gene1050	1000364	1001716	1353	+	yhxA	0.130081	176	1015
gene1051	1001744	1002322	579	+	glpP	0.177893	103	203
gene1052	1002501	1003325	825	+	glpF	1.37091	1131	6535
gene1053	1003344	1004834	1491	+	glpK	0.993964	1482	9190
gene1054	1004975	1006642	1668	+	glpD	0.939448	1567	21368
gene1055	1006774	1008519	1746	+	pgcA	0.381443	666	5986
gene1056	1008668	1009807	1140	+	yhcY	0.0236842	27	53
gene1057	1009804	1010448	645	+	yhcZ	0.0310078	20	35
gene1058	1010445	1010969	525	+	yhdA	0.0571429	30	205
gene1059	1010984	1011226	243	-	yhdB	0	0	0
gene1060	1011427	1011750	324	+	yhdC	0.00308642	1	0
gene1061	1011792	1013258	1467	-	lytF	0.41377	607	2443
gene1062	1013411	1013851	441	-	nsrR	0.321995	142	300
gene1063	1013958	1015616	1659	-	ygxB	0.130199	216	651
gene1064	1015647	1017053	1407	+	spoVR	0.00568586	8	4
gene1065	1017083	1018468	1386	-	phoA	0.00865801	12	46
gene1066	1018998	1020002	1005	+	lytE	0.2199	221	1688
gene1067	1020073	1020948	876	-	citR	0.0319635	28	70
gene1068	1021057	1022157	1101	+	citA	0.0181653	20	215
gene1069	1022231	1023100	870	+	yhdF	0.037931	33	15
gene1070	1023350	1024747	1398	+	ctrA	0.330472	462	2488
gene1071	1024865	1026220	1356	+	yhdH	0.15413	209	314
gene1072	1026255	1027664	1410	-	yhdI	0.0198582	28	28
gene1073	1027774	1028202	429	+	yhdJ	0.020979	9	81
gene1074	1028233	1028523	291	-	yhdK	0.237113	69	229
gene1075	1028511	1029587	1077	-	yhdL	0.133705	144	634
gene1076	1029577	1030068	492	-	sigM	0.144309	71	81
gene1077	1030265	1031260	996	+	yhdN	0.0160643	16	54
gene1078	1031395	1031994	600	+	plsC	0.335	201	981
gene1079	1032063	1033397	1335	-	yhdP	0.57603	769	1148
gene1080	1033458	1033889	432	-	cueR	0.921296	398	540
gene1081	1034046	1035227	1182	+	yhdR	0.241963	286	1258
gene1082	1035554	1036939	1386	+	yhdT	0.541126	750	595
gene1083	1036953	1037309	357	-	crcBA	0.0868347	31	24
gene1084	1037306	1037701	396	-	yhdV	0.123737	49	87
gene1085	1037688	1038419	732	-	yhdW	0.105191	77	82
gene1086	1038653	1038760	108	+	yhdX	0.62037	67	55
gene1087	1038909	1040024	1116	+	yhdY	0.0663082	74	86
gene1088	1040094	1040837	744	+	yhdZ	0.0524194	39	205
gene1089	1040861	1041709	849	-	yheN	0.404005	343	436
gene1090	1041994	1042842	849	+	dat	0.594817	505	2699
gene1091	1042885	1044246	1362	-	nhaC	0.0888399	121	133
gene1092	1044373	1044873	501	-	nhaX	0.0139721	7	53
gene1093	1045037	1045198	162	+	yheJ	1.81481	294	59
gene1094	1045318	1047075	1758	+	yheI	0.016496	29	67
gene1095	1047072	1049093	2022	+	yheH	0.0296736	60	61
gene1096	1049142	1049762	621	-	yheG	0.0869565	54	128
gene1097	1049801	1049926	126	-	yheF	0	0	0
gene1098	1050031	1050234	204	-	sspB	0.00980392	2	2
gene1099	1050443	1050661	219	-	yheE	0.0730594	16	29
gene1100	1050811	1052172	1362	-	yheD	0.00220264	3	2
gene1101	1052162	1053253	1092	-	yheC	0.00274725	3	3
gene1102	1053520	1054653	1134	+	yheB	0.0925926	105	330
gene1103	1054746	1055099	354	+	yheA	0.918079	325	2842
gene1104	1055143	1056216	1074	-	yhaZ	0.0139665	15	38
gene1105	1056702	1057568	867	+	yhaX	0.0219146	19	8
gene1106	1057680	1059185	1506	+	hemZ	0.0863214	130	389
gene1107	1059203	1060420	1218	-	yhaU	0.0197044	24	10
gene1108	1060427	1060924	498	-	khtT	0.0120482	6	15
gene1109	1060988	1061326	339	-	khtS	0.0619469	21	12
gene1110	1061491	1062258	768	+	yhaR	0.0273438	21	104
gene1111	1062279	1062464	186	-	yhzD	0.102151	19	172
gene1112	1062591	1063487	897	+	natA	0.185061	166	353
gene1113	1063480	1064739	1260	+	natB	0.231746	292	792
gene1114	1064846	1066072	1227	+	yhaO	0.0236349	29	63
gene1115	1066077	1068968	2892	+	yhaN	0.0210927	61	64
gene1116	1069042	1069986	945	+	yhaM	0.26455	250	1042
gene1117	1070111	1070323	213	+	yhaL	0.0234742	5	6
gene1118	1070364	1071242	879	-	prsA	0.538111	473	3818
gene1119	1071402	1071488	87	+	yhzE	0.0114943	1	8
gene1120	1072042	1072560	519	-	yhaJ	0.117534	61	65
gene1121	1072768	1073109	342	+	yhaI	0.204678	70	86
gene1122	1073106	1073717	612	-	hpr	0.29902	183	807
gene1123	1073895	1074251	357	-	yhaH	0.266106	95	768
gene1124	1074381	1074572	192	+	yhzF	0.00520833	1	0
gene1125	1074646	1075164	519	-	trpP	1.57418	817	167
gene1126	1075289	1076368	1080	-	serC	0.568519	614	4560
gene1127	1076515	1076952	438	-	hinT	0.410959	180	855
gene1128	1077440	1078183	744	+	ecsA	0.137097	102	527
gene1129	1078176	1079402	1227	+	ecsB	0.240424	295	411
gene1130	1079422	1080132	711	+	ecsC	0.195499	139	130
gene1131	1080150	1081340	1191	-	yhaA	0.268682	320	1296
gene1132	1081413	1082804	1392	-	yhfA	0.00933908	13	1
gene1133	1082870	1083184	315	-	yhgB	0.0222222	7	2
gene1134	1083229	1083729	501	-	yhgC	0.307385	154	603
gene1135	1083851	1085995	2145	+	pbpF	0.027972	60	76
gene1136	1086117	1087178	1062	+	hemE	0.112994	120	711
gene1137	1087250	1088182	933	+	hemH	0.175777	164	1186
gene1138	1088197	1089609	1413	+	hemY	0.228592	323	624
gene1139	1089755	1090330	576	+	yhgD	0.342014	197	104
gene1140	1090401	1092728	2328	+	yhgE	0.0635739	148	262
gene1141	1092770	1093747	978	-	fabHB	0.0378323	37	410
gene1142	1093874	1094650	777	+	yhfC	0.037323	29	52
gene1143	1095063	1096103	1041	+	yhfE	0.100865	105	863
gene1144	1096116	1096523	408	+	yhfF	0.137255	56	157
gene1145	1096560	1097849	1290	-	gltT	2.06202	2660	5776
gene1146	1098120	1098260	141	-	yhfH	0.0283688	4	2
gene1147	1098412	1099146	735	+	yhfI	0.209524	154	479
gene1148	1099159	1100154	996	+	yhfJ	0.149598	149	1069
gene1149	1100219	1100863	645	+	yhfK	0.376744	243	1040
gene1150	1100980	1102521	1542	+	yhfL	0.0175097	27	32
gene1151	1102560	1102955	396	-	yhfM	0.00757576	3	3
gene1152	1103104	1104384	1281	+	yhfN	0.0241998	31	25
gene1153	1104423	1105568	1146	-	aprE	0.169284	194	602
gene1154	1106003	1106452	450	+	yhfO	0.0844444	38	78
gene1155	1106524	1107516	993	+	yhfP	0.282981	281	814
gene1156	1107733	1108704	972	+	yhfQ	0.75	729	1717
gene1157	1108736	1109317	582	-	phoE	0.441581	257	1431
gene1158	1109388	1110482	1095	-	yhfS	0.357991	392	523
gene1159	1110479	1111918	1440	-	yhfT	0.368056	530	961
gene1160	1111925	1112485	561	-	bioY	0.442068	248	797
gene1161	1112620	1113918	1299	-	hemAT	0.235566	306	2555
gene1162	1114057	1115586	1530	-	yhfW	0.00130719	2	4
gene1163	1115698	1116555	858	+	yhxC	0.00582751	5	3
gene1164	1116583	1116816	234	-	yhzC	0.384615	90	136
gene1165	1117109	1117687	579	+	comK	0.0259067	15	163
gene1166	1117734	1118633	900	-	yhxD	0.0788889	71	500
gene1167	1118850	1119119	270	+	yhjA	0.92963	251	1531
gene1168	1119162	1120631	1470	-	yhjB	0.0986395	145	445
gene1169	1120628	1120828	201	-	yhjC	0.179104	36	92
gene1170	1121036	1121398	363	-	yhjD	0.00275482	1	4
gene1171	1121550	1122173	624	+	yhjE	0.165064	103	53
gene1172	1122175	1122681	507	+	sipV	0.136095	69	53
gene1173	1122862	1124361	1500	+	yhjG	0.008	12	90
gene1174	1124438	1124965	528	+	yhjH	0.0359848	19	54
gene1175	1125123	1126328	1206	-	glcP	0.0116086	14	8
gene1176	1126400	1127452	1053	-	ntdC	0.00379867	4	22
gene1177	1127466	1128314	849	-	ntdB	0.00117786	1	8
gene1178	1128286	1129611	1326	-	ntdA	0.00377074	5	17
gene1179	1129715	1130704	990	+	yhjM	0.0757576	75	170
gene1180	1130918	1132072	1155	-	yhjN	0.0510823	59	81
gene1181	1132179	1133384	1206	-	yhjO	0	0	2
gene1182	1133498	1135225	1728	+	yhjP	0.0335648	58	46
gene1183	1135255	1135581	327	-	yhjQ	0	0	0
gene1184	1135699	1136136	438	-	yhjR	0.00228311	1	1
gene1185	1136320	1139820	3501	+	addB	0.0674093	236	560
gene1186	1139807	1143505	3699	+	addA	0.0865099	320	522
gene1187	1143577	1144752	1176	+	sbcD	0.0527211	62	181
gene1188	1144749	1148141	3393	+	sbcC	0.0371353	126	384
gene1189	1148155	1148457	303	+	yisB	0.0627063	19	11
gene1190	1148494	1148721	228	-	gerPF	0.0131579	3	1
gene1191	1148744	1149145	402	-	gerPE	0.00746269	3	0
gene1192	1149145	1149321	177	-	gerPD	0	0	2
gene1193	1149318	1149935	618	-	gerPC	0.00485437	3	0
gene1194	1149958	1150200	243	-	gerPB	0.00411523	1	2
gene1195	1150206	1150427	222	-	gerPA	0.0045045	1	0
gene1196	1150850	1151020	171	-	yisI	0.0116959	2	26
gene1197	1151166	1152089	924	-	yisJ	0	0	0
gene1198	1152244	1153149	906	+	yisK	0.288079	261	1039
gene1199	1153265	1153621	357	+	yisL	0.731092	261	1149
gene1200	1153789	1156473	2685	+	wprA	0.468901	1259	8651
gene1201	1156504	1157091	588	-	yisN	0	0	0
gene1202	1157237	1159081	1845	+	asnO	0.00162602	3	2
gene1203	1159211	1159690	480	-	yizA	0.0291667	14	13
gene1204	1159922	1160746	825	+	yisP	0.0472727	39	145
gene1205	1160776	1162143	1368	-	yisQ	0.00950292	13	17
gene1206	1162267	1163130	864	+	yisR	0.0277778	24	36
gene1207	1163148	1164161	1014	+	degA	0.0364892	37	101
gene1208	1164370	1165398	1029	+	yisS	0.0359572	37	126
gene1209	1165449	1165958	510	-	yisT	0.194118	99	182
gene1210	1166008	1166670	663	-	yisU	0.0015083	1	5
gene1211	1166737	1168191	1455	+	yisV	0.0137457	20	32
gene1212	1168199	1168837	639	-	yisX	0.0735524	47	76
gene1213	1169043	1169849	807	+	yisY	0.00991326	8	13
gene1214	1169877	1170476	600	-	yisZ	0	0	0
gene1215	1170473	1171642	1170	-	sat	0.0017094	2	1
gene1216	1171755	1172465	711	-	yitB	0	0	1
gene1217	1172650	1173336	687	+	yitC	0.0014556	1	0
gene1218	1173333	1174091	759	+	yitD	0	0	1
gene1219	1174136	1174765	630	-	yitE	0	0	1
gene1220	1174861	1175976	1116	-	yitF	0.00896057	10	2
gene1221	1175985	1177253	1269	-	yitG	0.0070922	9	5
gene1222	1177365	1178213	849	-	yitH	0.107185	91	179
gene1223	1178218	1178682	465	-	yitI	0.113978	53	265
gene1224	1178757	1180595	1839	-	yitJ	0.364872	671	2773
gene1226	1180909	1181400	492	-	yitK	0.25813	127	1869
gene1227	1181499	1182395	897	+	yitL	0.107023	96	831
gene1228	1182448	1183032	585	-	yitM	0.0529915	31	77
gene1229	1183029	1183958	930	-	yitO	0.0139785	13	7
gene1230	1183943	1184479	537	-	yitP	0.00558659	3	5
gene1231	1184657	1185004	348	+	yizB	0.0143678	5	23
gene1232	1185001	1185588	588	+	yitQ	0.0595238	35	42
gene1233	1185608	1185901	294	+	yitR	0.0782313	23	116
gene1234	1186037	1187653	1617	+	nprB	0.00865801	14	30
gene1235	1187700	1188551	852	-	yitS	0.200704	171	385
gene1236	1188689	1189531	843	+	yitT	0.113879	96	343
gene1237	1189646	1190005	360	+	ipi	0.161111	58	66
gene1238	1190036	1190233	198	-	yizC	0.212121	42	2
gene1239	1190490	1191302	813	-	yitU	0.190652	155	688
gene1240	1191423	1192190	768	+	yitV	0.164062	126	638
gene1241	1192254	1192562	309	+	yitW	0.799353	247	1483
gene1242	1192858	1194288	1431	+	yitY	0.120196	172	113
gene1243	1194333	1194827	495	+	yitZ	0.113131	56	57
gene1244	1195034	1196071	1038	+	argC	0.985549	1023	5089
gene1245	1196091	1197311	1221	+	argJ	0.657658	803	8745
gene1246	1197326	1198102	777	+	argB	0.667954	519	3439
gene1247	1198099	1199256	1158	+	argD	1.05959	1227	6772
gene1248	1199327	1200388	1062	+	carA	1.19115	1265	4385
gene1249	1200381	1203473	3093	+	carB	1.11445	3447	9491
gene1250	1203461	1204420	960	+	argF	1.10208	1058	8250
gene1251	1204506	1204685	180	+	yjzC	0.00555556	1	3
gene1252	1204731	1204916	186	-	yjzD	2.26344	421	481
gene1253	1205165	1205899	735	+	yjaU	0.0108844	8	3
gene1254	1205981	1206538	558	+	yjaV	0.00537634	3	3
gene1255	1206629	1207582	954	+	med	0.179245	171	93
gene1256	1207597	1207788	192	+	comZ	0.677083	130	132
gene1257	1207818	1208057	240	-	yjzB	0.0125	3	2
gene1258	1208222	1209160	939	+	fabHA	0.539936	507	3147
gene1259	1209183	1210424	1242	+	fabF	0.839775	1043	4841
gene1260	1210500	1211285	786	+	yjaZ	0.00254453	2	1
gene1261	1211477	1212463	987	+	appD	0.244174	241	1097
gene1262	1212460	1213449	990	+	appF	0.246465	244	1118
gene1265	1215243	1216193	951	+	appB	0.618297	588	1240
gene1266	1216210	1217121	912	+	appC	0.575658	525	1029
gene1267	1217326	1218078	753	+	yjbA	0.0345286	26	3
gene1268	1218113	1219105	993	-	trpS	0.246727	245	1135
gene1270	1219849	1221486	1638	+	oppA	1.31868	2160	12391
gene1271	1221594	1222529	936	+	oppB	0.595085	557	2110
gene1272	1222533	1223450	918	+	oppC	0.663399	609	2132
gene1273	1223455	1224531	1077	+	oppD	0.393686	424	2416
gene1274	1224533	1225450	918	+	oppF	0.504357	463	1757
gene1275	1225557	1226774	1218	+	yjbB	0.0180624	22	16
gene1276	1226938	1227516	579	+	yjbC	0.164076	95	120
gene1277	1227697	1228092	396	+	spxA	1.83838	728	3584
gene1278	1228135	1228791	657	-	yjbE	0.00456621	3	0
gene1279	1229068	1229724	657	+	mecA	0.750381	493	733
gene1280	1229915	1231036	1122	+	coiA	0.0115865	13	1
gene1281	1231083	1233095	2013	+	pepF	0.334327	673	3967
gene1282	1233133	1233300	168	-	yizD	0	0	1
gene1283	1233614	1234513	900	-	yjbH	0.285556	257	145
gene1284	1234510	1234908	399	-	yjbI	0.310777	124	167
gene1285	1235163	1235708	546	-	yjbJ	0.736264	402	575
gene1286	1235912	1236484	573	-	yjbK	0.115183	66	216
gene1287	1236609	1236977	369	+	yjbL	0.124661	46	478
gene1288	1237006	1237641	636	+	yjbM	0.121069	77	362
gene1289	1237660	1238460	801	+	ppnK	0.156055	125	626
gene1290	1238523	1239374	852	+	yjbO	0.18662	159	116
gene1291	1239387	1240121	735	-	yjbP	0.0176871	13	65
gene1292	1240356	1242200	1845	+	yjbQ	0.0330623	61	94
gene1294	1242449	1243159	711	+	tenA	0.0126582	9	46
gene1295	1243134	1243751	618	+	tenI	0.00647249	4	9
gene1296	1243735	1244844	1110	+	thiO	0.0126126	14	18
gene1297	1244844	1245044	201	+	thiS	0	0	3
gene1298	1245041	1245811	771	+	thiG	0.0129702	10	59
gene1299	1245808	1246818	1011	+	thiF	0.00692384	7	9
gene1300	1246837	1247652	816	+	yjbV	0.0183824	15	25
gene1301	1247788	1248564	777	+	fabI	1.38224	1074	6996
gene1302	1248665	1249348	684	+	cotO	0.00584795	4	6
gene1303	1249442	1249888	447	-	cotZ	0.00223714	1	1
gene1304	1250016	1250504	489	-	cotY	0.00408998	2	3
gene1305	1250656	1251174	519	-	cotX	0.00192678	1	6
gene1306	1251273	1251590	318	-	cotW	0	0	1
gene1307	1251631	1252017	387	-	cotV	0.00258398	1	0
gene1308	1252177	1252533	357	+	yjcA	0.00560224	2	0
gene1309	1252815	1253021	207	+	yjzK	0	0	0
gene1310	1253103	1253252	150	+	yjcZ	0.00666667	1	1
gene1311	1253385	1253639	255	+	spoVIF	0.00392157	1	2
gene1312	1253713	1255866	2154	-	yjcD	0.0492108	106	200
gene1313	1256109	1256363	255	+	yjzE	0.0509804	13	15
gene1314	1256436	1256858	423	-	yjcF	0.666667	282	515
gene1315	1256862	1257377	516	-	yjcG	0.428295	221	3263
gene1316	1257414	1258136	723	-	yjcH	0.515906	373	1443
gene1318	1258492	1259613	1122	+	yjcI	0.596257	669	5913
gene1319	1259606	1260778	1173	+	yjcJ	0.851662	999	5137
gene1320	1260811	1261356	546	-	yjcK	0.043956	24	105
gene1321	1261426	1262616	1191	-	yjcL	0.0310663	37	150
gene1323	1263702	1264931	1230	-	yjcM	0.510569	628	2330
gene1324	1265057	1265377	321	+	yjcN	0.52648	169	888
gene1325	1265530	1265661	132	+	yjzF	0.00757576	1	18
gene1326	1265677	1265850	174	+	yjzG	0.00574713	1	34
gene1327	1265887	1266348	462	+	yjcO	0.0108225	5	59
gene1328	1266614	1267117	504	+	yjcP	0.126984	64	281
gene1329	1267129	1267413	285	+	yjcQ	0.108772	31	306
gene1330	1267574	1268101	528	+	yjcR	0	0	0
gene1331	1268275	1268592	318	+	yjcS	0.00943396	3	120
gene1332	1268829	1269584	756	+	yjdA	0.119048	90	412
gene1333	1269733	1270080	348	-	yjdB	0.0574713	20	48
gene1334	1270631	1272577	1947	+	manR	0.0138675	27	22
gene1335	1272725	1274677	1953	+	manP	0.015361	30	106
gene1336	1274692	1275639	948	+	manA	0.00738397	7	30
gene1337	1275809	1276291	483	+	yjdF	0.10766	52	55
gene1338	1276337	1276843	507	-	yjdG	0.0690335	35	132
gene1339	1277062	1277457	396	-	yjdH	0	0	3
gene1340	1277686	1278165	480	+	yjdI	0.0416667	20	105
gene1341	1278205	1278399	195	-	yjzH	0.0923077	18	68
gene1342	1278565	1278894	330	-	yjdJ	0.0181818	6	17
gene1343	1279514	1280503	990	-	ctaO	0.0212121	21	26
gene1344	1280626	1280949	324	-	cotT	0.00617284	2	7
gene1345	1281128	1282531	1404	+	yjeA	0.0975783	137	423
gene1346	1282571	1283044	474	-	yjfA	0.0274262	13	19
gene1347	1283169	1283336	168	-	yjfB	1.32143	222	1109
gene1348	1283463	1284362	900	+	yjfC	0	0	2
gene1349	1284371	1284769	399	-	yjgA	0.0726817	29	10
gene1350	1284870	1285445	576	-	yjgB	0.00173611	1	1
gene1351	1285591	1288548	2958	+	yjgC	0.0189317	56	178
gene1352	1288541	1289101	561	+	yjgD	0.00534759	3	55
gene1353	1289298	1289939	642	+	yjhA	0.0560748	36	731
gene1354	1290018	1290644	627	+	yjhB	0.0398724	25	121
gene1355	1290675	1290953	279	-	yjiA	0.0430108	12	15
gene1356	1291344	1292534	1191	+	yjiB	0.0293871	35	120
gene1357	1292557	1293735	1179	+	yjiC	0.0441052	52	271
gene1358	1293776	1293964	189	-	yjzI	0.0634921	12	102
gene1359	1294138	1294950	813	+	hemD	0.0861009	70	456
gene1360	1294996	1295748	753	-	yjkA	0.0398406	30	29
gene1361	1295748	1296500	753	-	yjkB	0.0305445	23	51
gene1362	1296620	1297594	975	-	yjlA	0.0974359	95	223
gene1363	1297726	1298223	498	+	yjlB	0.0060241	3	6
gene1364	1298612	1299034	423	+	rex	1.20331	509	2524
gene1365	1299074	1300252	1179	+	ndh	1.48431	1750	9507
gene1366	1300450	1301871	1422	+	uxaC	0.000703235	1	5
gene1367	1301939	1303318	1380	+	exuM	0.000724638	1	1
gene1368	1303423	1304436	1014	+	yjmC	0.000986193	1	0
gene1369	1304442	1305461	1020	+	yjmD	0	0	1
gene1370	1305486	1306565	1080	+	uxuA	0.0037037	4	1
gene1371	1306562	1307398	837	+	yjmF	0.00358423	3	1
gene1372	1307446	1308714	1269	+	exuT	0.000788022	1	0
gene1373	1308802	1309803	1002	+	exuR	0.0489022	49	154
gene1374	1309880	1311322	1443	+	uxaB	0.001386	2	8
gene1375	1311319	1312812	1494	+	uxaA	0.00200803	3	11
gene1376	1312851	1313615	765	-	yjnA	0.386928	296	1161
gene1377	1313840	1314304	465	-	yjoA	0.666667	310	2407
gene1378	1314453	1315724	1272	+	yjoB	0.0487421	62	352
gene1379	1315869	1317005	1137	+	rapA	0.274406	312	298
gene1380	1316995	1317129	135	+	phrA	0.125926	17	137
gene1381	1317157	1317414	258	-	yjpA	0.104651	27	53
gene1382	1317535	1318488	954	+	xlyB	0.0251572	24	142
gene1383	1318528	1318905	378	-	yjqA	0.269841	102	288
gene1384	1319011	1319613	603	+	yjqB	0.0630182	38	12
gene1385	1319690	1320526	837	+	yjqC	0.0573477	48	5
gene1386	1320570	1321166	597	-	xkdA	0.0268007	16	106
gene1387	1321329	1321670	342	-	xre	0.195906	67	114
gene1388	1321848	1322027	180	+	yjzJ	0.00555556	1	3
gene1389	1322014	1322850	837	+	xkdB	0.00119474	1	3
gene1390	1322750	1323550	801	+	xkdC	0.00374532	3	11
gene1391	1323550	1323717	168	+	ykzK	0	0	1
gene1392	1323802	1324152	351	+	xkdD	0.00854701	3	5
gene1393	1324149	1324355	207	+	xtrA	0	0	3
gene1394	1324471	1324980	510	+	xpf	0	0	17
gene1395	1325096	1325893	798	+	xtmA	0.018797	15	86
gene1396	1325890	1327191	1302	+	xtmB	0.0115207	15	1
gene1397	1327195	1328682	1488	+	xkdE	0.0134409	20	31
gene1398	1328702	1329529	828	+	xkdF	0.0422705	35	115
gene1399	1329555	1330490	936	+	xkdG	0.0438034	41	237
gene1400	1330512	1330895	384	+	ykzL	0.03125	12	40
gene1401	1330892	1331248	357	+	xkdH	0.0420168	15	19
gene1402	1331245	1331730	486	+	xkdI	0.0288066	14	10
gene1403	1331743	1332183	441	+	xkdJ	0.0362812	16	8
gene1404	1332187	1332405	219	+	ykzM	0.0365297	8	11
gene1405	1332402	1333802	1401	+	xkdK	0.0442541	62	540
gene1406	1333804	1334247	444	+	xkdM	0.0563063	25	178
gene1407	1334339	1334785	447	+	xkdN	0.0469799	21	152
gene1408	1334815	1334964	150	+	xkzB	0.0133333	2	3
gene1409	1334966	1338964	3999	+	xkdO	0.0102526	41	39
gene1410	1338957	1339616	660	+	xkdP	0.00757576	5	6
gene1411	1339632	1340609	978	+	xkdQ	0.0143149	14	6
gene1412	1340609	1340875	267	+	xkdR	0.0149813	4	1
gene1413	1340932	1341357	426	+	xkdS	0.0187793	8	29
gene1414	1341350	1342396	1047	+	xkdT	0.0152818	16	23
gene1415	1342380	1342958	579	+	xkdU	0.0103627	6	11
gene1416	1342955	1343227	273	+	xkzA	0.014652	4	5
gene1417	1343230	1345293	2064	+	xkdV	0.0116279	24	71
gene1418	1345305	1345634	330	+	xkdW	0.0151515	5	32
gene1419	1345631	1345795	165	+	xkdX	0.0181818	3	8
gene1420	1345839	1346678	840	+	xepA	0.0190476	16	81
gene1421	1346731	1347000	270	+	xhlA	0.0481481	13	9
gene1422	1347013	1347276	264	+	xhlB	0.0340909	9	42
gene1423	1347289	1348182	894	+	xlyA	0.033557	30	202
gene1424	1348442	1348612	171	-	spoIISB	0.111111	19	40
gene1425	1348612	1349358	747	-	spoIISA	0.135207	101	6
gene1426	1349468	1350469	1002	-	pit	0.97006	972	1363
gene1427	1350482	1351099	618	-	ykaA	0.441748	273	1201
gene1428	1351375	1352691	1317	-	ykbA	0.198178	261	494
gene1429	1353080	1354030	951	+	mhqA	0.0925342	88	864
gene1430	1354285	1356435	2151	+	ykcB	0.0023245	5	24
gene1431	1356447	1357418	972	+	ykcC	0.00205761	2	6
gene1432	1357936	1359285	1350	-	htrA	0.0481481	65	519
gene1433	1359454	1360272	819	+	proG	0.043956	36	354
gene1434	1360401	1361225	825	+	dppA	0.144242	119	402
gene1435	1361242	1362168	927	+	dppB	0.10356	96	43
gene1436	1362174	1363136	963	+	dppC	0.0841121	81	102
gene1437	1363141	1364148	1008	+	dppD	0.0486111	49	87
gene1438	1364151	1365800	1650	+	dppE	0.0606061	100	356
gene1439	1365888	1366847	960	+	ykfA	0.0333333	32	134
gene1440	1366844	1367944	1101	+	ykfB	0.0544959	60	84
gene1441	1367941	1368831	891	+	ykfC	0.0359147	32	89
gene1442	1368844	1369833	990	+	ykfD	0.0535354	53	144
gene1443	1369876	1370925	1050	-	ykgB	0.321905	338	2908
gene1444	1371015	1371875	861	-	ykgA	0.00348432	3	23
gene1445	1372035	1372553	519	+	ykhA	0.146435	76	191
gene1446	1372792	1373991	1200	+	hmp	0.00833333	10	49
gene1447	1374068	1374292	225	-	ykzH	0	0	0
gene1448	1374437	1375168	732	+	ykjA	0.00136612	1	0
gene1449	1375260	1375787	528	+	ykkA	0.0416667	22	73
gene1450	1375777	1376295	519	+	ykkB	0.0250482	13	46
gene1452	1376517	1376855	339	+	ykkC	0.0294985	10	36
gene1453	1376855	1377172	318	+	ykkD	0.0188679	6	30
gene1454	1377243	1378145	903	+	purU	0.392027	354	1272
gene1456	1378496	1379593	1098	+	proB	0.0837887	92	368
gene1457	1379605	1380852	1248	+	proA	0.171474	214	977
gene1458	1380978	1381403	426	+	ohrA	0.107981	46	584
gene1459	1381434	1381877	444	-	ohrR	0.0315315	14	103
gene1460	1382020	1382430	411	+	ohrB	0.109489	45	386
gene1461	1382457	1382627	171	+	ykzN	0.0292398	5	0
gene1462	1382677	1383147	471	-	guaD	0.0233546	11	13
gene1463	1383320	1385608	2289	-	metE	1.90389	4358	34003
gene1465	1386024	1386983	960	-	ispA	0.0375	36	96
gene1466	1387206	1388039	834	+	rsbRB	0.245803	205	689
gene1467	1388070	1388834	765	-	thiX	0.0130719	10	13
gene1468	1388809	1390452	1644	-	thiW	0.00547445	9	11
gene1469	1390439	1391038	600	-	thiV	0.00666667	4	26
gene1470	1391040	1391642	603	-	thiU	0.00497512	3	13
gene1472	1391953	1392639	687	+	ykoG	0.0160116	11	112
gene1473	1392643	1394007	1365	+	ykoH	0.0205128	28	31
gene1474	1394004	1394684	681	+	ykoI	0.0161527	11	13
gene1475	1394776	1395288	513	+	ykoJ	0.0136452	7	87
gene1476	1395371	1395508	138	+	ykzD	0	0	1
gene1478	1396013	1397368	1356	+	mgtE	0.20059	272	454
gene1479	1397411	1397743	333	-	tnrA	0.0510511	17	38
gene1480	1397938	1398093	156	+	ykzB	0	0	1
gene1481	1398181	1398363	183	+	ykoL	0.0163934	3	2
gene1482	1398496	1398960	465	+	ykoM	0.298925	139	286
gene1483	1398975	1400096	1122	-	ykoN	0	0	3
gene1484	1400188	1400739	552	+	ykoP	0.00181159	1	0
gene1485	1400767	1401579	813	-	ykoQ	0.00492005	4	2
gene1486	1401772	1403466	1695	+	ykoS	0.00176991	3	3
gene1487	1403479	1404492	1014	+	ykoT	0.00493097	5	5
gene1488	1404518	1406353	1836	-	ligD	0.0087146	16	1
gene1489	1406357	1407292	936	-	ykoV	0.00641026	6	4
gene1490	1407329	1409578	2250	-	dgcW	0.084	189	129
gene1491	1409912	1410577	666	+	ykoX	0.0525526	35	127
gene1492	1410654	1411628	975	+	ykoY	0.728205	710	228
gene1493	1411892	1412647	756	+	sigI	0.0502646	38	63
gene1494	1412644	1413789	1146	+	rsgI	0.0383944	44	216
gene1495	1413800	1413994	195	-	sspD	0.00512821	1	1
gene1496	1414125	1414826	702	-	ykrK	0.183761	129	261
gene1497	1414997	1415893	897	+	ykrL	0.090301	81	268
gene1498	1416067	1417416	1350	+	ktrD	0.0992593	134	151
gene1499	1417561	1417716	156	+	ykzP	0	0	2
gene1500	1417719	1417895	177	+	ykzE	0	0	0
gene1501	1417938	1418960	1023	-	ykrP	0.00195503	2	4
gene1502	1419213	1421429	2217	+	kinE	0.0613442	136	506
gene1503	1421426	1421923	498	+	ogt	0.176707	88	329
gene1504	1422172	1423233	1062	-	mtnA	0.774011	822	2516
gene1505	1423241	1424440	1200	-	mtnK	0.584167	701	4142
gene1507	1424767	1425546	780	-	mtnU	0.183333	143	894
gene1508	1425641	1426837	1197	+	ykrV	0.360902	432	1237
gene1510	1427034	1428278	1245	+	mtnW	0.4249	529	1665
gene1511	1428275	1428982	708	+	mtnX	0.566384	401	939
gene1512	1428940	1429569	630	+	mtnB	0.326984	206	816
gene1513	1429584	1430120	537	+	mtnD	0.657356	353	3986
gene1514	1430161	1430481	321	-	ykvA	0.0903427	29	201
gene1515	1430684	1430941	258	+	spo0E	0.337209	87	69
gene1516	1431027	1431458	432	+	eag	0.0231481	10	21
gene1517	1431486	1433006	1521	-	kinD	0.157791	240	127
gene1518	1433199	1433636	438	+	mhqR	0.251142	110	189
gene1519	1433676	1434461	786	-	motB	0.486005	382	738
gene1520	1434433	1435245	813	-	motA	0.473555	385	1728
gene1521	1435628	1437727	2100	-	clpE	0.012381	26	88
gene1522	1438092	1439135	1044	+	ykvI	0.00574713	6	0
gene1524	1439448	1440107	660	+	queC	0.080303	53	286
gene1525	1440100	1440549	450	+	queD	0.0866667	39	96
gene1526	1440542	1441273	732	+	queE	0.0833333	61	179
gene1527	1441291	1441788	498	+	ykvM	0.164659	82	448
gene1528	1442347	1442703	357	-	ykvN	0.0168067	6	60
gene1529	1442872	1443618	747	+	ykvO	0.00401606	3	18
gene1530	1444099	1445298	1200	+	ykvP	0.000833333	1	1
gene1531	1445314	1445541	228	+	ykzQ	0.00877193	2	7
gene1532	1445638	1446336	699	+	ykvQ	0.0200286	14	9
gene1533	1446317	1446568	252	+	ykzR	0.00396825	1	0
gene1534	1447251	1447541	291	+	ykvR	0.0309278	9	53
gene1535	1447662	1447847	186	-	ykvS	0.327957	61	417
gene1536	1448013	1448207	195	+	ykzS	0.14359	28	56
gene1537	1448506	1449132	627	+	ykvT	0.0015949	1	2
gene1538	1449250	1450587	1338	+	ykvU	0	0	0
gene1539	1450638	1451135	498	+	stoA	0.0321285	16	1
gene1540	1451371	1453284	1914	+	zosA	0.0109718	21	72
gene1541	1453691	1454782	1092	+	ykvY	0.338828	370	1525
gene1542	1455064	1456029	966	+	ykvZ	0.0424431	41	37
gene1543	1456092	1456958	867	+	glcT	0.143022	124	210
gene1544	1457187	1459286	2100	+	ptsG	0.128095	269	665
gene1545	1459384	1459650	267	+	ptsH	1.31835	352	3500
gene1546	1459650	1461362	1713	+	ptsI	1.91594	3282	6252
gene1547	1461453	1461692	240	+	splA	0.0166667	4	13
gene1548	1461770	1462798	1029	+	splB	0.00971817	10	3
gene1549	1462813	1463493	681	-	ykwB	0.0748899	51	150
gene1550	1463628	1465595	1968	+	mcpC	0.280996	553	2660
gene1551	1465733	1466599	867	+	ykwC	0.457901	397	4265
gene1552	1466638	1467411	774	-	ykwD	0.0167959	13	73
gene1553	1467805	1469862	2058	+	pbpH	0.100583	207	754
gene1554	1470026	1471846	1821	+	kinA	0.0439319	80	146
gene1555	1471857	1473038	1182	-	patA	0.48731	576	976
gene1556	1473240	1473401	162	-	ykzT	0.209877	34	311
gene1557	1473605	1474516	912	+	cheV	0.402412	367	2555
gene1558	1474560	1475024	465	-	ykyB	0.236559	110	295
gene1559	1475150	1476442	1293	-	ykuC	0.191802	248	269
gene1560	1476518	1477012	495	-	ykuD	0.0181818	9	0
gene1561	1477069	1477929	861	-	ykuE	0.0197445	17	48
gene1562	1478072	1478836	765	+	ykuF	0.0222222	17	201
gene1563	1479137	1480867	1731	+	fadG	0.0398614	69	250
gene1564	1480933	1481451	519	+	ykzU	0.0462428	24	0
gene1565	1481547	1482095	549	+	ykuH	0.147541	81	282
gene1566	1482248	1483471	1224	+	ykuI	0.241013	295	595
gene1567	1484117	1484356	240	+	ykuJ	1.10833	266	2668
gene1568	1484466	1484984	519	+	ykuK	1.07707	559	26
gene1569	1485118	1485315	198	+	ykzF	0.888889	176	535
gene1570	1485453	1485896	444	+	ykuL	0.0630631	28	123
gene1571	1486045	1486926	882	+	ccpC	0.197279	174	170
gene1572	1487038	1487514	477	+	ykuN	0.821803	392	1702
gene1573	1487504	1488397	894	+	ykuO	0.799776	715	1359
gene1574	1488413	1488868	456	+	ykuP	0.734649	335	2239
gene1575	1488973	1489683	711	+	dapH	0.585091	416	4671
gene1576	1489753	1490877	1125	+	dapL	0.133333	150	803
gene1577	1490939	1491184	246	+	ykuS	0.101626	25	17
gene1578	1491221	1492024	804	-	ykuT	0.0248756	20	54
gene1579	1492261	1492803	543	+	ykuU	0.134438	73	214
gene1580	1492875	1493321	447	+	ykuV	0.0805369	36	50
gene1581	1493787	1494362	576	+	rok	0.211806	122	880
gene1582	1494403	1495368	966	-	yknT	0.0010352	1	0
gene1583	1495505	1496104	600	+	mobA	0.0516667	31	37
gene1584	1496155	1497174	1020	+	moeB	0.0784314	80	160
gene1585	1497192	1498484	1293	+	moeA	0.106729	138	473
gene1586	1498445	1498966	522	+	mobB	0.0632184	33	50
gene1587	1498966	1499439	474	+	moaE	0.0654008	31	219
gene1588	1499432	1499665	234	+	moaD	0.0854701	20	581
gene1589	1499889	1501646	1758	+	yknU	0.0250284	44	135
gene1590	1501658	1503472	1815	+	yknV	0.0264463	48	95
gene1591	1503582	1504277	696	+	yknW	0.333333	232	1896
gene1592	1504282	1505415	1134	+	yknX	0.0987654	112	532
gene1593	1505416	1506108	693	+	yknY	0.184704	128	305
gene1594	1506105	1507298	1194	+	yknZ	0.221106	264	375
gene1595	1507578	1508333	756	+	fruR	0.0542328	41	10
gene1596	1508330	1509241	912	+	fruK	0.0383772	35	177
gene1597	1509256	1511163	1908	+	fruA	0.086478	165	636
gene1598	1511308	1511889	582	+	sipT	0.302405	176	529
gene1599	1511923	1512192	270	-	ykoA	0.325926	88	183
gene1600	1512373	1513995	1623	+	ykpA	0.504621	819	2905
gene1601	1514052	1514963	912	+	ykpB	0.127193	116	371
gene1602	1514997	1516229	1233	-	ampS	0.1103	136	1504
gene1603	1516339	1516473	135	-	ykpC	0.037037	5	1
gene1604	1516574	1517581	1008	-	mreBH	0.0109127	11	99
gene1605	1517865	1518143	279	+	abh	0.293907	82	1040
gene1606	1518333	1519619	1287	+	kinC	0.0932401	120	198
gene1607	1519635	1520468	834	+	ykqA	0.088729	74	142
gene1608	1520531	1521196	666	+	ktrC	0.258258	172	547
gene1609	1521351	1523084	1734	+	adeC	0.132641	230	469
gene1610	1523118	1524785	1668	-	rnjA	0.968225	1615	4774
gene1611	1524791	1525000	210	-	ykzG	0.552381	116	1231
gene1612	1525386	1526159	774	+	ykrA	0.144703	112	939
gene1613	1526195	1526749	555	-	def	0.322523	179	883
gene1614	1526859	1527017	159	-	ykzV	0.0125786	2	8
gene1615	1527231	1527902	672	+	ykyA	0.0386905	26	117
gene1616	1528326	1529441	1116	+	pdhA	1.46147	1631	14609
gene1617	1529445	1530422	978	+	pdhB	1.85378	1813	10475
gene1618	1530537	1531865	1329	+	pdhC	2.48984	3309	13298
gene1619	1531870	1533282	1413	+	pdhD	3.19887	4520	26317
gene1620	1533327	1533701	375	-	slp	0.0213333	8	7
gene1621	1534120	1534239	120	+	ykzW	0.025	3	3
gene1622	1534279	1535751	1473	-	speA	0.11609	171	434
gene1623	1535936	1536202	267	+	yktA	0.164794	44	581
gene1624	1536235	1536873	639	-	yktB	0.14554	93	441
gene1625	1537113	1537301	189	+	ykzI	0.015873	3	4
gene1626	1537441	1538238	798	+	suhB	0.0639098	51	397
gene1627	1538264	1538692	429	+	ykzC	0.125874	54	61
gene1628	1538770	1539684	915	-	yktD	0.0601093	55	74
gene1629	1540036	1541601	1566	-	nprE	0.139208	218	951
gene1630	1541886	1543826	1941	+	ylaA	0.00515198	10	12
gene1631	1543816	1544085	270	+	ylaB	0	0	3
gene1632	1544085	1544606	522	+	ylaC	0.00766284	4	0
gene1633	1544603	1544896	294	+	ylaD	0.0102041	3	13
gene1634	1544936	1545547	612	-	ylaE	0.0130719	8	68
gene1635	1545820	1546008	189	-	ylaF	1.19577	226	892
gene1636	1546121	1547959	1839	+	bipA	0.985318	1812	7130
gene1637	1548016	1548333	318	+	ylaH	1.36478	434	81
gene1638	1548389	1548598	210	-	ylaI	0.119048	25	61
gene1639	1548681	1549310	630	-	ylaJ	0.0031746	2	1
gene1640	1549465	1550793	1329	+	ylaK	0.00677201	9	1
gene1641	1550797	1551282	486	-	ylaL	0.37037	180	566
gene1642	1551385	1552314	930	+	ylaM	0.0215054	20	3
gene1643	1552412	1552693	282	+	ylaN	1.60284	452	2055
gene1644	1552899	1554110	1212	+	ftsW	0.259076	314	409
gene1645	1554185	1557631	3447	+	pycA	0.990426	3414	14162
gene1646	1558034	1558954	921	-	ctaA	0.369164	340	412
gene1647	1559309	1560226	918	+	ctaB	0.770153	707	1871
gene1648	1560466	1561536	1071	+	ctaC	0.138189	148	319
gene1649	1561569	1563437	1869	+	ctaD	0.162654	304	781
gene1650	1563437	1564060	624	+	ctaE	0.144231	90	236
gene1651	1564063	1564395	333	+	ctaF	0.225225	75	133
gene1652	1564422	1565315	894	+	ctaG	0.128635	115	153
gene1653	1565347	1565709	363	-	ylbA	0.286501	104	586
gene1654	1565849	1566295	447	+	ylbB	0.0782998	35	15
gene1655	1566379	1567419	1041	+	ylbC	0.161383	168	248
gene1656	1567651	1568049	399	+	ylbD	0.00250627	1	1
gene1657	1568065	1568304	240	+	ylbE	0.00416667	1	3
gene1658	1568420	1568869	450	+	ylbF	0.408889	184	311
gene1659	1568924	1569196	273	+	ylbG	0.245421	67	133
gene1661	1569519	1570073	555	+	ylbH	0.178378	99	134
gene1662	1570078	1570563	486	+	coaD	0.174897	85	275
gene1663	1570574	1571800	1227	-	ylbJ	0.000814996	1	1
gene1664	1571981	1572763	783	+	ylbK	0.0983397	77	2
gene1665	1572765	1573790	1026	+	ylbL	0.0779727	80	236
gene1666	1573807	1575054	1248	-	ylbM	0.0192308	24	89
gene1667	1575051	1575236	186	-	ylzH	0	0	0
gene1668	1575264	1575782	519	+	ylbN	5.16956	2683	1162
gene1669	1575804	1575983	180	+	rpmF	12.4667	2244	6381
gene1670	1576129	1576710	582	+	ylbO	0.0223368	13	12
gene1671	1576767	1577249	483	-	ylbP	0.163561	79	592
gene1672	1577409	1578305	897	+	ylbQ	0.0691193	62	117
gene1673	1578376	1579995	1620	+	yllA	0.195679	317	830
gene1674	1580121	1580552	432	+	yllB	0.736111	318	88
gene1675	1580622	1581557	936	+	mraW	0.497863	466	528
gene1676	1581597	1581950	354	+	ftsL	0.398305	141	498
gene1677	1581947	1584097	2151	+	pbpB	0.161785	348	358
gene1678	1584214	1586154	1941	+	spoVD	0.01288	25	0
gene1679	1586330	1587814	1485	+	murE	0.197306	293	1161
gene1680	1587926	1588900	975	+	mraY	0.328205	320	845
gene1681	1588901	1590256	1356	+	murD	0.297198	403	708
gene1682	1590317	1591417	1101	+	spoVE	0.281562	310	14
gene1683	1591540	1592631	1092	+	murG	0.136447	149	722
gene1684	1592663	1593574	912	+	murB	0.199561	182	1375
gene1685	1593704	1594495	792	+	divIB	0.0593434	47	149
gene1686	1594492	1595187	696	+	ylxW	0.0603448	42	39
gene1687	1595210	1595917	708	+	ylxX	0.129944	92	25
gene1688	1595935	1596300	366	+	sbp	0.262295	96	49
gene1689	1596474	1597796	1323	+	ftsA	0.386999	512	1252
gene1690	1597832	1598980	1149	+	ftsZ	0.839861	965	6608
gene1691	1599283	1603584	4302	+	bpr	0.0288238	124	419
gene1692	1603779	1604708	930	+	spoIIGA	0.00537634	5	15
gene1693	1604771	1605490	720	+	sigE	0.00833333	6	11
gene1694	1605630	1606412	783	+	sigG	0.0229885	18	2
gene1695	1606560	1607354	795	+	ylmA	0.0930818	74	425
gene1697	1607556	1608836	1281	+	ylmB	0.00234192	3	49
gene1698	1608919	1609164	246	+	ylmC	0.487805	120	7
gene1699	1609327	1610163	837	+	ylmD	0.422939	354	258
gene1700	1610170	1610862	693	+	ylmE	0.398268	276	456
gene1701	1610865	1611314	450	+	sepF	0.593333	267	698
gene1702	1611321	1611593	273	+	ylmG	0.970696	265	368
gene1703	1611654	1612427	774	+	ylmH	0.297158	230	208
gene1704	1612521	1613015	495	+	divIVA	0.634343	314	1241
gene1706	1613357	1616122	2766	+	ileS	0.446132	1234	6130
gene1707	1616267	1616641	375	+	ylyA	0.00266667	1	0
gene1708	1616744	1617208	465	+	lspA	0.352688	164	204
gene1709	1617210	1618121	912	+	rluD	0.274123	250	1046
gene1711	1618304	1618849	546	+	pyrR	1.03846	567	1315
gene1713	1619023	1620330	1308	+	pyrP	0.720183	942	1353
gene1715	1620476	1621390	915	+	pyrB	0.298361	273	1206
gene1716	1621374	1622660	1287	+	pyrC	0.304584	392	4434
gene1717	1622657	1623751	1095	+	pyrAA	0.359817	394	6208
gene1718	1623736	1626951	3216	+	carB	0.853234	2744	17719
gene1719	1626948	1627718	771	+	pyrK	0.946822	730	2073
gene1720	1627718	1628653	936	+	pyrD	1.11645	1045	2813
gene1721	1628622	1629341	720	+	pyrF	0.909722	655	1900
gene1722	1629320	1629970	651	+	pyrE	1.09063	710	3435
gene1724	1630382	1631083	702	+	cysH	1.58974	1116	3838
gene1725	1631095	1632159	1065	+	cysP	1.80845	1926	1402
gene1726	1632208	1633356	1149	+	sat	1.28024	1471	17645
gene1727	1633369	1633962	594	+	cysC	1.27778	759	4012
gene1728	1634061	1634834	774	+	sumT	1.28811	997	1040
gene1729	1634837	1635622	786	+	sirB	1.60814	1264	1433
gene1730	1635603	1636091	489	+	sirC	1.62986	797	329
gene1731	1636131	1637849	1719	-	yloA	0.105876	182	801
gene1732	1637965	1640637	2673	+	yloB	0.00897868	24	7
gene1733	1640720	1641595	876	+	yloC	0.658676	577	260
gene1734	1641672	1641941	270	+	ylzA	0.725926	196	330
gene1735	1641949	1642563	615	+	gmk	0.650407	400	851
gene1736	1642567	1642770	204	+	rpoZ	0.921569	188	928
gene1737	1642851	1644071	1221	+	coaBC	0.0687961	84	324
gene1738	1644068	1646485	2418	+	priA	0.0723739	175	227
gene1739	1646512	1646994	483	+	def	0.15528	75	249
gene1740	1646999	1647952	954	+	fmt	0.124738	119	565
gene1741	1647939	1649282	1344	+	rsmB	0.173363	233	676
gene1742	1649286	1650377	1092	+	yloN	0.188645	206	1278
gene1743	1650384	1651148	765	+	prpC	0.154248	118	301
gene1744	1651142	1653088	1947	+	prkC	0.0980996	191	259
gene1745	1653103	1653999	897	+	yloQ	0.206243	185	349
gene1746	1654004	1654657	654	+	rpe	0.376147	246	443
gene1747	1654730	1655374	645	+	thiN	0.0418605	27	112
gene1748	1655446	1655526	81	+	spoVM	0.135802	11	31
gene1749	1655599	1655787	189	-	rpmB	8.21693	1553	4723
gene1750	1656064	1656426	363	+	yloU	0.561983	204	808
gene1751	1656442	1658103	1662	+	yloV	0.413357	687	1970
gene1752	1658242	1658904	663	+	sdaAB	0.0935143	62	237
gene1753	1658930	1659832	903	+	sdaAA	0.0664452	60	468
gene1754	1659810	1661858	2049	+	recG	0.0541728	111	136
gene1755	1661967	1662533	567	+	ylpC	0.522046	296	394
gene1756	1662547	1663548	1002	+	plsX	0.546906	548	1245
gene1757	1663567	1664520	954	+	fabD	0.550314	525	1571
gene1758	1664513	1665253	741	+	fabG	0.716599	531	3823
gene1759	1665337	1665570	234	+	acpP	9.60256	2247	4984
gene1760	1665710	1666459	750	+	rnc	0.649333	487	1099
gene1761	1666560	1670120	3561	+	smc	0.0690817	246	662
gene1762	1670140	1671129	990	+	ftsY	0.139394	138	754
gene1763	1671166	1671651	486	-	ylqB	1.26132	613	2960
gene1764	1671828	1672160	333	+	ylxM	1.58859	529	556
gene1765	1672174	1673514	1341	+	ffh	1.14169	1531	1948
gene1766	1673620	1673892	273	+	rpsP	3.69963	1010	8157
gene1767	1673892	1674137	246	+	ylqC	4.6626	1147	153
gene1768	1674259	1674645	387	+	ylqD	0.0775194	30	3
gene1769	1674650	1675174	525	+	rimM	0.0819048	43	267
gene1770	1675171	1675902	732	+	trmD	0.11612	85	219
gene1772	1676033	1676389	357	+	rplS	13.1036	4678	9914
gene1773	1676532	1677380	849	+	rbgA	0.207303	176	641
gene1774	1677451	1678218	768	+	rnhB	0.078125	60	117
gene1775	1678250	1679980	1731	+	ylqG	0.105142	182	209
gene1776	1679977	1680258	282	+	ylqH	0.0673759	19	39
gene1777	1680431	1681588	1158	+	sucC	2.20207	2550	16427
gene1778	1681617	1682519	903	+	sucD	2.79181	2521	17477
gene1779	1682580	1683473	894	+	dprA	0.0760626	68	146
gene1780	1683661	1685736	2076	+	topA	0.258671	537	1943
gene1781	1685812	1687119	1308	+	gid	0.0680428	89	1090
gene1782	1687187	1688101	915	+	xerC	0.378142	346	150
gene1783	1688114	1688659	546	+	clpQ	0.269231	147	460
gene1784	1688676	1690079	1404	+	hslU	0.2151	302	1465
gene1785	1690119	1690898	780	+	codY	0.534615	417	3765
gene1786	1691278	1691667	390	+	flgB	0.405128	158	478
gene1787	1691667	1692119	453	+	flgC	0.439294	199	942
gene1788	1692130	1692450	321	+	fliE	0.451713	145	394
gene1789	1692496	1694106	1611	+	fliF	0.584109	941	1443
gene1790	1694119	1695135	1017	+	fliG	0.469027	477	1113
gene1791	1695254	1695880	627	+	fliH	0.30941	194	231
gene1792	1695877	1697193	1317	+	fliI	0.373576	492	519
gene1793	1697196	1697639	444	+	fliJ	0.166667	74	114
gene1794	1697651	1698265	615	+	ylxF	0.295935	182	329
gene1795	1698278	1699741	1464	+	fliK	0.370219	542	1065
gene1796	1699738	1700160	423	+	flgD	0.338061	143	369
gene1797	1700182	1700976	795	+	flgG	0.431447	343	5968
gene1798	1701016	1701231	216	+	ylzI	0.314815	68	471
gene1799	1701228	1701650	423	+	fliL	0.243499	103	395
gene1800	1701684	1702682	999	+	fliM	0.442442	442	840
gene1801	1702672	1703808	1137	+	fliY	0.44591	507	2370
gene1802	1703834	1704196	363	+	cheY	0.512397	186	3199
gene1803	1704211	1704870	660	+	fliZ	0.481818	318	173
gene1804	1704863	1705528	666	+	fliP	0.632132	421	181
gene1805	1705543	1705812	270	+	fliQ	0.788889	213	144
gene1806	1705820	1706599	780	+	fliR	0.592308	462	67
gene1807	1706599	1707681	1083	+	flhB	0.371191	402	98
gene1808	1707714	1709747	2034	+	flhA	0.423304	861	750
gene1809	1709747	1710847	1101	+	flhF	0.353315	389	361
gene1810	1710838	1711734	897	+	ylxH	0.364548	327	155
gene1811	1711736	1712809	1074	+	cheB	0.287709	309	426
gene1812	1712815	1714833	2019	+	cheA	0.335315	677	3202
gene1813	1714855	1715325	471	+	cheW	0.335456	158	1276
gene1814	1715344	1715973	630	+	cheC	0.419048	264	369
gene1815	1715970	1716470	501	+	cheD	0.341317	171	210
gene1816	1716493	1717257	765	+	sigD	0.291503	223	472
gene1817	1717286	1717789	504	+	ylxL	0.224206	113	191
gene1818	1717933	1718673	741	+	rpsB	3.48313	2581	17178
gene1819	1718775	1719656	882	+	tsf	1.45351	1282	10531
gene1820	1719802	1720524	723	+	pyrH	0.569848	412	3433
gene1821	1720526	1721083	558	+	frr	0.52509	293	3218
gene1822	1721214	1721996	783	+	uppS	0.385696	302	414
gene1823	1722000	1722809	810	+	cdsA	0.524691	425	450
gene1824	1722871	1724022	1152	+	dxr	0.40625	468	793
gene1825	1724029	1725297	1269	+	rseP	0.568164	721	1122
gene1826	1725330	1727024	1695	+	proS	0.59174	1003	3544
gene1827	1727133	1731446	4314	+	polC	0.123551	533	697
gene1828	1731776	1732246	471	+	ylxS	0.723992	341	781
gene1829	1732281	1733396	1116	+	nusA	0.683692	763	2840
gene1830	1733410	1733685	276	+	ylxR	0.34058	94	193
gene1831	1733687	1733989	303	+	ylxQ	0.316832	96	274
gene1832	1734009	1736159	2151	+	infB	0.839609	1806	7007
gene1833	1736156	1736434	279	+	ylxP	1.44444	403	123
gene1834	1736451	1736804	354	+	rbfA	1.46893	520	647
gene1835	1736886	1737815	930	+	truB	0.0655914	61	326
gene1836	1737834	1738784	951	+	ribC	0.206099	196	446
gene1837	1738941	1739210	270	+	rpsO	14.3111	3864	8120
gene1838	1739383	1741500	2118	+	pnpA	0.986308	2089	7288
gene1839	1741618	1742577	960	+	ylxY	0.034375	33	1
gene1840	1742617	1743846	1230	+	mlpA	0.0626016	77	608
gene1841	1743924	1744181	258	+	ymxH	0.00387597	1	5
gene1842	1744367	1745260	894	+	spoVFA	0	0	1
gene1843	1745263	1745865	603	+	spoVFB	0	0	4
gene1844	1745991	1747031	1041	+	asd	0.829011	863	6361
gene1845	1747123	1748337	1215	+	dapG	0.388477	472	1966
gene1846	1748368	1749240	873	+	dapA	0.790378	690	2323
gene1847	1749418	1751085	1668	+	rnjB	0.542566	905	3281
gene1848	1751201	1751938	738	+	tepA	0.00677507	5	3
gene1849	1751935	1752147	213	+	ylzJ	0	0	0
gene1850	1752272	1754641	2370	+	spoIIIE	0.128692	305	442
gene1851	1754785	1755510	726	+	ymfC	0.508264	369	225
gene1852	1755649	1756857	1209	+	ymfD	0.0537634	65	15
gene1853	1757037	1758317	1281	+	ymfF	0.131928	169	811
gene1854	1758314	1759600	1287	+	ymfH	0.204351	263	1060
gene1855	1759655	1760383	729	+	fabG	0.0219479	16	93
gene1856	1760464	1760721	258	+	ymfJ	0.0116279	3	13
gene1859	1761707	1762573	867	+	ymfM	0.476355	413	956
gene1860	1762623	1763204	582	+	pgsA	0.185567	108	370
gene1861	1763222	1764472	1251	+	cinA	0.191847	240	1029
gene1862	1764645	1765691	1047	+	recA	0.389685	408	3241
gene1863	1765859	1767034	1176	+	pbpX	0.0595238	70	230
gene1864	1767310	1768872	1563	+	ymdA	2.50224	3911	2068
gene1865	1768941	1769735	795	+	ymdB	0.142138	113	643
gene1866	1769935	1770195	261	+	spoVS	0.996169	260	1780
gene1867	1770461	1771504	1044	+	tdh	0.125479	131	547
gene1868	1771517	1772695	1179	+	kbl	0.0381679	45	385
gene1869	1772843	1774372	1530	+	ymcB	0.148366	227	1984
gene1870	1774374	1774805	432	+	ymcA	0.414352	179	305
gene1871	1775067	1775612	546	+	cotE	0.010989	6	7
gene1872	1775745	1778321	2577	+	mutS	0.0667443	172	443
gene1873	1778337	1780220	1884	+	mutL	0.0881104	166	231
gene1874	1780618	1781073	456	-	ymzD	0.125	57	33
gene1875	1781228	1781785	558	-	ymcC	0.00716846	4	20
gene1876	1781906	1782523	618	+	pksA	0.0517799	32	55
gene1877	1782713	1783390	678	+	pksB	0.0560472	38	123
gene1878	1783763	1784629	867	+	pksC	0.155709	135	292
gene1879	1785133	1786107	975	+	pksD	0.139487	136	291
gene1880	1786104	1788407	2304	+	pksE	0.062934	145	466
gene1881	1788469	1788717	249	+	acpK	0.0843373	21	212
gene1882	1788695	1789942	1248	+	pksF	0.09375	117	175
gene1883	1789943	1791205	1263	+	pksG	0.0973872	123	430
gene1884	1791193	1791972	780	+	pksH	0.0820513	64	89
gene1885	1792012	1792761	750	+	pksI	0.0826667	62	85
gene1886	1792806	1807937	15132	+	pksJ	0.057428	869	2199
gene1887	1807921	1821537	13617	+	pksL	0.0444298	605	1302
gene1888	1821553	1834341	12789	+	pksM	0.0397998	509	929
gene1889	1834409	1850875	16467	+	pksN	0.04257	701	1912
gene1890	1850890	1858521	7632	+	pksR	0.0615828	470	1397
gene1891	1858566	1859783	1218	-	pksS	0.133005	162	919
gene1892	1860014	1860370	357	-	ymzB	0.0756303	27	23
gene1893	1860449	1861273	825	-	ymaE	0.0606061	50	209
gene1894	1861384	1862712	1329	-	aprX	0.00225734	3	2
gene1897	1863448	1864155	708	+	ymaC	0.00706215	5	19
gene1898	1864225	1864677	453	+	ymaD	0.156733	71	359
gene1899	1864691	1865044	354	-	ebrB	0.0338983	12	11
gene1900	1865058	1865375	318	-	ebrA	0.0125786	4	10
gene1901	1865512	1865787	276	-	ymaG	0.00362319	1	2
gene1902	1865876	1866289	414	+	ymaF	0	0	1
gene1903	1866389	1867333	945	+	miaA	0.0708995	67	163
gene1904	1867373	1867594	222	+	hfq	1.34685	299	1854
gene1905	1867790	1868062	273	+	ymzC	0.029304	8	72
gene1906	1868144	1868374	231	+	ymzA	0.116883	27	211
gene1907	1868617	1869009	393	+	nrdI	0.379135	149	361
gene1908	1868969	1871071	2103	+	nrdE	0.368521	775	3113
gene1909	1871089	1872078	990	+	nrdF	0.377778	374	1057
gene1910	1872128	1872748	621	+	ymaB	0.181965	113	503
gene1911	1872812	1873579	768	-	cwlC	0.00651042	5	0
gene1912	1874203	1875171	969	+	spoVK	0.00515996	5	13
gene1913	1875304	1876566	1263	+	ynbA	0.0997625	126	561
gene1914	1876584	1877849	1266	+	ynbB	0.0860979	109	440
gene1915	1877959	1878366	408	+	glnR	0.419118	171	394
gene1916	1878425	1879759	1335	+	glnA	1.63071	2177	15312
gene1917	1880087	1880377	291	+	ynxB	0.0103093	3	6
gene1918	1880623	1880967	345	+	ynzF	0.0231884	8	10
gene1919	1881098	1881349	252	+	ynzG	0	0	2
gene1920	1881536	1881970	435	+	ynaB	0.062069	27	7
gene1921	1882040	1882831	792	+	ynaC	0.0340909	27	57
gene1922	1883166	1883678	513	+	ynaD	0.0194932	10	71
gene1923	1884238	1884879	642	+	ynaE	0.046729	30	67
gene1924	1884968	1885321	354	+	ynaF	0.0649718	23	9
gene1925	1885365	1885640	276	+	ynaG	0.0833333	23	122
gene1926	1885753	1885917	165	+	ynzI	0.0666667	11	18
gene1927	1886057	1886527	471	+	ynaI	0.0233546	11	14
gene1928	1887352	1888743	1392	+	xynP	0.00359195	5	3
gene1929	1888774	1890375	1602	+	xynB	0.00686642	11	33
gene1930	1890512	1891564	1053	-	xylR	0.0332384	35	145
gene1931	1891908	1893245	1338	+	xylA	0.00597907	8	39
gene1932	1893396	1894895	1500	+	xylB	0.00866667	13	33
gene1933	1895378	1896013	636	-	yncB	0.00786164	5	36
gene1934	1896424	1897839	1416	+	yncC	0.0105932	15	8
gene1935	1897941	1899125	1185	-	alrB	0	0	0
gene1936	1899589	1900050	462	+	yncE	0.021645	10	56
gene1937	1900080	1900514	435	+	yncF	0.0321839	14	217
gene1938	1901117	1901377	261	-	cotU	0.00766284	2	1
gene1940	1902219	1903058	840	+	thyA	0.0357143	30	262
gene1941	1903511	1904263	753	-	yncM	0.155378	117	503
gene1942	1904393	1904749	357	-	ynzK	0.0140056	5	6
gene1943	1904995	1905195	201	-	cotC	0.00995025	2	4
gene1944	1905370	1905558	189	-	tatAC	0.132275	25	248
gene1945	1905809	1906207	399	+	yndA	0.00501253	2	0
gene1946	1906272	1906706	435	-	yndB	0.314943	137	525
gene1947	1907013	1907201	189	+	ynzB	0.015873	3	17
gene1948	1907494	1909056	1563	+	yndD	0.000639795	1	0
gene1949	1909086	1910177	1092	+	yndE	0.003663	4	0
gene1950	1910167	1911381	1215	+	yndF	0.00329218	4	4
gene1951	1911528	1912334	807	+	yndG	0.0669145	54	169
gene1952	1912339	1912956	618	+	yndH	0.0550162	34	74
gene1953	1912953	1914593	1641	+	yndJ	0.0731261	120	141
gene1954	1914630	1914995	366	+	yndK	0.0437158	16	51
gene1955	1915221	1915979	759	+	yndL	0.00263505	2	2
gene1956	1916006	1916545	540	-	yndM	0.00185185	1	2
gene1957	1916663	1917097	435	+	yndN	0.0137931	6	40
gene1958	1917639	1918256	618	-	lexA	0.31068	192	1283
gene1959	1918406	1918723	318	+	yneA	0.0283019	9	19
gene1960	1918742	1919395	654	+	yneB	0.00764526	5	42
gene1961	1919459	1919692	234	+	ynzC	0.230769	54	341
gene1962	1919861	1921864	2004	+	tkt	1.13922	2283	17448
gene1963	1922017	1922463	447	+	yneE	0.0111857	5	20
gene1964	1922549	1922767	219	+	yneF	1.92237	421	1283
gene1965	1922841	1923014	174	-	ynzD	0.206897	36	22
gene1966	1923234	1923941	708	+	ccdA	0.0508475	36	157
gene1967	1924030	1924392	363	+	yneI	0.0991736	36	156
gene1968	1924471	1924962	492	+	yneJ	0.695122	342	473
gene1969	1924993	1925421	429	-	yneK	0.107226	46	81
gene1970	1925655	1926047	393	-	cotM	0.00763359	3	0
gene1971	1926128	1926274	147	-	sspP	0	0	0
gene1972	1926306	1926452	147	-	sspO	0	0	0
gene1973	1926680	1929409	2730	+	citB	0.740659	2022	9898
gene1974	1929481	1929993	513	+	yneN	0.159844	82	27
gene1975	1930074	1930199	126	+	ynzL	0.031746	4	8
gene1976	1930264	1930410	147	+	sspN	0.00680272	1	0
gene1977	1930447	1930698	252	+	tlp	0.00396825	1	32
gene1978	1930834	1931199	366	+	yneP	0.0601093	22	132
gene1979	1931215	1931514	300	+	yneQ	0.0866667	26	64
gene1980	1931545	1931832	288	-	yneR	0.708333	204	1932
gene1981	1931920	1932501	582	-	yneS	0.446735	260	835
gene1982	1932671	1933078	408	+	yneT	0.343137	140	387
gene1983	1933477	1935444	1968	+	parE	0.108232	213	1043
gene1984	1935448	1937868	2421	+	parC	0.128046	310	1235
gene1985	1938066	1938476	411	-	ynfC	1.41119	580	260
gene1986	1938925	1940322	1398	+	alsT	0.46495	650	2165
gene1987	1940625	1942124	1500	+	eglS	0.0126667	19	104
gene1988	1942192	1942455	264	+	ynfE	0.00378788	1	2
gene1989	1942714	1943982	1269	-	xynC	0.036249	46	210
gene1990	1944113	1945654	1542	-	xynD	0.0246433	38	89
gene1991	1946249	1946695	447	+	yngA	0	0	2
gene1992	1946702	1947595	894	+	yngB	0.049217	44	22
gene1993	1947668	1948264	597	+	yngC	0.242881	145	400
gene1994	1948313	1949512	1200	-	yngD	0	0	8
gene1995	1949682	1951217	1536	-	yngE	0.00455729	7	3
gene1996	1951228	1952010	783	-	yngF	0	0	0
gene1997	1952031	1952930	900	-	yngG	0	0	10
gene1998	1952945	1953166	222	-	yngHB	0	0	1
gene1999	1953181	1954515	1335	-	yngH	0	0	5
gene2000	1954525	1956174	1650	-	yngI	0.00121212	2	0
gene2001	1956218	1957360	1143	-	yngJ	0.00262467	3	3
gene2002	1957451	1957756	306	-	ynzE	0	0	0
gene2003	1958027	1959559	1533	-	yngK	0	0	0
gene2004	1959695	1960087	393	-	yngL	0.00254453	1	0
gene2005	1960198	1964037	3840	-	ppsE	0.09375	360	1293
gene2006	1964045	1974856	10812	-	ppsD	0.0825934	893	2623
gene2007	1974881	1982548	7668	-	ppsC	0.0761607	584	1503
gene2008	1982565	1990247	7683	-	ppsB	0.118964	914	2055
gene2009	1990272	1997957	7686	-	ppsA	0.0856102	658	1218
gene2010	1998340	1999815	1476	-	dacC	0.0880759	130	126
gene2011	1999849	2000826	978	-	yoxA	0.102249	100	951
gene2012	2000960	2002351	1392	-	yoeA	0.196121	273	1004
gene2013	2002637	2003182	546	+	iseA	0.276557	151	1163
gene2015	2003401	2003946	546	-	yoeC	0.0164835	9	51
gene2016	2004262	2004492	231	-	yoeD	0.0562771	13	81
gene2017	2004677	2006440	1764	+	ggt	0.00680272	12	27
gene2018	2006541	2007398	858	-	ftsR	0.0559441	48	22
gene2019	2007526	2008515	990	+	yogA	0.00707071	7	33
gene2020	2008572	2010053	1482	-	gltD	0.251687	373	2717
gene2021	2010070	2014632	4563	-	gltA	0.260793	1190	5523
gene2022	2014779	2015681	903	+	gltC	0.109635	99	286
gene2023	2015733	2016848	1116	-	proJ	0.0421147	47	93
gene2024	2016845	2017738	894	-	proH	0.033557	30	123
gene2025	2017886	2018254	369	-	rtp	0.0325203	12	123
gene2026	2018554	2019270	717	-	fabG	0.468619	336	2004
gene2027	2019421	2019726	306	+	yoxC	0.00653595	2	37
gene2028	2019797	2020567	771	+	yoxB	0.00129702	1	1
gene2029	2020611	2021144	534	+	yoaA	0.0187266	10	56
gene2030	2021223	2022467	1245	-	yoaB	0.441767	550	2469
gene2031	2022561	2024024	1464	-	yoaC	0.26776	392	1189
gene2032	2024042	2025076	1035	-	yoaD	0.202899	210	792
gene2034	2025400	2027442	2043	+	yoaE	0.143417	293	1172
gene2035	2027509	2027802	294	+	yoaF	0.22449	66	140
gene2036	2028175	2028579	405	-	yoaG	0.0987654	40	27
gene2037	2029020	2029313	294	+	yozQ	0	0	8
gene2038	2029429	2031114	1686	-	yoaH	0.0824437	139	384
gene2039	2031439	2032890	1452	+	yoaI	0.00550964	8	7
gene2040	2032927	2033625	699	-	exlX	0.147353	103	316
gene2041	2033895	2034572	678	-	yoaK	0.0353982	24	29
gene2042	2034745	2035782	1038	+	pelB	0.00578035	6	30
gene2043	2036039	2036722	684	+	yoaM	0	0	1
gene2044	2037063	2037368	306	-	yozS	0.0620915	19	100
gene2045	2037601	2038779	1179	-	yoaN	0.00254453	3	2
gene2046	2038902	2039390	489	-	yoaO	0.00613497	3	20
gene2047	2039610	2040365	756	-	yoaP	0.00793651	6	5
gene2048	2040673	2041029	357	+	yoaQ	0.00280112	1	2
gene2049	2040988	2041227	240	-	yozT	0	0	0
gene2050	2041330	2041827	498	-	yozF	0	0	0
gene2051	2041928	2042839	912	-	yoaR	0.00109649	1	0
gene2052	2043186	2043668	483	+	yoaS	0.0248447	12	54
gene2053	2043678	2043932	255	+	yozG	0.00392157	1	12
gene2054	2044038	2044832	795	+	yoaT	0.0238994	19	49
gene2055	2044956	2045828	873	-	yoaU	0.00229095	2	24
gene2056	2045929	2046807	879	+	cyeA	0.00796359	7	35
gene2057	2046980	2047411	432	-	yoaW	0.0138889	6	43
gene2058	2047675	2048307	633	-	yoaZ	0.00631912	4	30
gene2059	2048533	2049453	921	+	penP	0.158523	146	563
gene2060	2049950	2050312	363	-	yobA	0.00275482	1	14
gene2062	2050689	2050952	264	+	yobB	0.0227273	6	25
gene2063	2051329	2053929	2601	-	pps	0.00884275	23	362
gene2064	2054599	2055240	642	-	xynA	0.521807	335	1435
gene2065	2055868	2056107	240	-	yozV	0.475	114	703
gene2066	2056278	2056616	339	+	yobD	0.0412979	14	8
gene2067	2056650	2057006	357	-	yozH	0.0392157	14	2
gene2068	2057214	2057579	366	+	yozI	0.057377	21	64
gene2069	2057801	2058460	660	+	yobE	0.0333333	22	53
gene2070	2058715	2059638	924	-	yobF	0.0844156	78	50
gene2071	2059691	2059864	174	-	yozW	0.00574713	1	7
gene2072	2060009	2060233	225	+	yozX	0.00444444	1	0
gene2073	2060237	2060692	456	-	yozJ	0.00438596	2	12
gene2074	2060817	2061077	261	+	yozY	0.172414	45	330
gene2076	2062150	2063265	1116	+	rapK	0.148746	166	581
gene2077	2063262	2063384	123	+	phrK	0.398374	49	246
gene2078	2063510	2064163	654	-	yobH	0	0	0
gene2079	2064200	2064547	348	-	yozK	0	0	0
gene2080	2064540	2064833	294	-	yozL	0	0	0
gene2081	2065042	2065377	336	+	yozM	0.0208333	7	4
gene2082	2065424	2069029	3606	-	yobI	0.102329	369	742
gene2084	2070244	2071086	843	-	yobJ	0.130486	110	321
gene2085	2071286	2071744	459	-	yobK	0.0827887	38	233
gene2086	2071754	2073556	1803	-	yobL	0.0244038	44	81
gene2087	2073658	2074221	564	-	yobM	0.0336879	19	31
gene2088	2074439	2075779	1341	+	yobN	0	0	0
gene2089	2076206	2078626	2421	+	yobO	0.0194135	47	134
gene2090	2079214	2079546	333	-	csaA	0.0720721	24	24
gene2091	2079611	2080336	726	-	yobQ	0.0647383	47	49
gene2092	2080351	2081094	744	-	yobR	0.0766129	57	79
gene2093	2081172	2081747	576	-	yobS	0.0121528	7	29
gene2094	2081753	2082454	702	-	yobT	0.0156695	11	80
gene2095	2082531	2083013	483	-	yobU	0.010352	5	28
gene2096	2083067	2084008	942	-	yobV	0.0286624	27	59
gene2097	2084214	2084759	546	+	yobW	0	0	1
gene2098	2084786	2085109	324	-	czrA	0.138889	45	361
gene2099	2085303	2085980	678	+	yocA	0.30826	209	46
gene2100	2086070	2086606	537	-	yozB	0.536313	288	1076
gene2101	2086743	2087525	783	-	yocB	0.0651341	51	170
gene2102	2087696	2088193	498	+	yocC	0.0522088	26	83
gene2103	2088257	2089234	978	+	yocD	0.174847	171	482
gene2104	2089396	2090454	1059	+	des	0.0670444	71	162
gene2105	2090574	2091686	1113	+	desK	0.0296496	33	28
gene2106	2091705	2092304	600	+	desR	0.0216667	13	90
gene2107	2092899	2093762	864	-	yocH	0.518519	448	2902
gene2108	2094010	2095785	1776	-	yocI	0.0219595	39	188
gene2110	2096350	2096976	627	-	yocJ	0.822967	516	6351
gene2111	2097126	2097617	492	-	yocK	0.0101626	5	50
gene2112	2097692	2098024	333	-	yocL	0.00600601	2	3
gene2113	2098102	2098329	228	+	yoyB	0.0131579	3	3
gene2114	2098316	2098792	477	-	yocM	0.0209644	10	2
gene2115	2098859	2099122	264	+	yozN	0	0	2
gene2116	2099127	2099360	234	+	yocN	0.00854701	2	5
gene2117	2099446	2099790	345	-	yozO	0.321739	111	385
gene2118	2100147	2100350	204	-	yozC	0.362745	74	631
gene2119	2100580	2102067	1488	+	dhaS	0.518817	772	2771
gene2120	2102168	2104066	1899	+	sqhC	0.00526593	10	0
gene2121	2104056	2104901	846	+	sodF	0.0035461	3	1
gene2122	2104934	2106271	1338	-	yocR	0.306428	410	912
gene2123	2106490	2107455	966	+	yocS	0.128364	124	407
gene2124	2107505	2108758	1254	-	odhB	1.26555	1587	11987
gene2125	2108774	2111608	2835	-	sucA	1.40811	3992	13977
gene2126	2111837	2113753	1917	-	yojO	0.0740741	142	148
gene2127	2113764	2114678	915	-	yojN	0.0808743	74	282
gene2128	2114742	2115332	591	-	sodC	0.0406091	24	2
gene2129	2115425	2116669	1245	-	cwlS	0.148594	185	1363
gene2130	2117051	2118268	1218	-	yojK	0.0311987	38	208
gene2131	2118504	2119127	624	-	yojJ	0.00160256	1	3
gene2132	2119393	2120751	1359	+	yojI	0.0986019	134	137
gene2133	2120767	2121615	849	+	rsbRC	0.0906949	77	282
gene2134	2121641	2122306	666	-	yojG	0.264264	176	815
gene2135	2122325	2122675	351	-	yojF	0.239316	84	459
gene2136	2122672	2122950	279	-	yoyC	0.27957	78	189
gene2137	2123026	2123922	897	-	yojE	0.168339	151	325
gene2138	2124021	2124494	474	+	gerT	0	0	0
gene2139	2124529	2124765	237	-	yojB	0.00421941	1	3
gene2140	2124850	2126184	1335	-	yojA	0.00224719	3	8
gene2141	2126549	2126938	390	+	yodA	0.0307692	12	53
gene2142	2127345	2127683	339	-	yodB	0.156342	53	393
gene2143	2127813	2128421	609	+	yodC	1.27258	775	4286
gene2144	2128464	2129066	603	-	yodD	0.039801	24	131
gene2145	2129082	2129993	912	-	yodE	0.0142544	13	107
gene2146	2130177	2130377	201	+	yoyD	0.577114	116	757
gene2147	2130377	2131867	1491	+	yodF	0.682763	1018	4237
[truncated: 2,173 more rows]

## Sheet: Top Third Bsu CDS Genes
Gene ID	Start	Stop	Length	Strand	Gene Name	Norm'd RNA-seq	Norm'd Ribo-seq	ARD
gene0	410	1750	1341	+	dnaA	404.973	152.974	0.377738
gene1	1939	3075	1137	+	dnaN	231.711	263.561	1.13745
gene2	3206	3421	216	+	yaaA	52.1873	80.9702	1.55153
gene3	3437	4549	1113	+	recF	421.673	32.3337	0.0766796
gene4	4567	4812	246	+	yaaB	81.4121	9.50992	0.116812
gene5	4867	6783	1917	+	gyrB	692.003	498.048	0.71972
gene6	6994	9459	2466	+	gyrA	1024.96	684.443	0.667776
gene13	15915	17381	1467	+	guaB	1689.82	2306.84	1.36513
gene14	17534	18865	1332	+	dacA	582.41	354.584	0.608823
gene15	19062	19946	885	+	yaaD	1512.39	3200.23	2.11601
gene16	19968	20558	591	+	yaaE	1106.37	492.342	0.445007
gene18	20880	22157	1278	+	serS	339.217	717.048	2.11383
gene20	22496	23149	654	-	dck	157.606	86.9479	0.55168
gene21	23146	23769	624	-	dgk	114.812	39.3983	0.343155
gene26	26814	28505	1692	+	dnaX	320.43	92.1104	0.287459
gene27	28529	28852	324	+	yaaK	77.2372	328.5	4.25313
gene28	28867	29463	597	+	recR	151.343	70.6451	0.466788
gene30	29772	30035	264	+	bofA	55.3185	0	0
gene41	39871	40200	330	+	yaaQ	58.4497	78.7965	1.34811
gene43	40665	41654	990	+	holB	237.974	30.4318	0.127879
gene44	41657	42484	828	+	yaaT	212.924	127.433	0.59849
gene45	42499	42858	360	+	yabA	94.9808	56.7878	0.597887
gene49	44848	45138	291	-	abrB	428.979	1115.65	2.60071
gene50	45633	47627	1995	+	metS	487.429	761.337	1.56194
gene52	48629	49942	1314	+	yabE	515.61	167.646	0.325142
gene56	52763	53023	261	+	veg	1525.96	597.767	0.391733
gene58	53516	54385	870	+	ipk	201.443	143.192	0.710833
gene59	54441	55298	858	+	purR	547.966	147.811	0.269745
gene60	55295	55672	378	+	yabJ	352.786	452.944	1.28391
gene61	55866	56159	294	+	spoVG	1943.45	623.579	0.320861
gene62	56352	57722	1371	+	glmU	611.635	476.04	0.778307
gene63	57745	58698	954	+	prs	576.147	825.19	1.43225
gene64	58783	59397	615	+	ctc	414.367	99.7183	0.240652
gene66	60130	60360	231	+	yabK	40.7061	5.70595	0.140175
gene72	68216	68518	303	+	yabP	54.2748	2.44541	0.0450561
gene73	68515	69150	636	+	yabQ	141.949	2.1737	0.0153132
gene74	69168	69545	378	+	divIC	76.1934	43.7456	0.574139
gene75	69626	70012	387	+	yabR	799.509	1065.11	1.33221
gene81	74929	76347	1419	+	tilS	471.773	54.0707	0.114612
gene82	76344	76886	543	+	hprT	356.961	370.887	1.03901
gene83	76984	78897	1914	+	ftsH	4338.85	1564.25	0.360521
gene84	79092	79868	777	+	coaX	150.299	109.772	0.730354
gene85	79880	80755	876	+	hslO	208.749	251.605	1.2053
gene87	81771	82697	927	+	cysK	2846.29	4579.98	1.6091
gene89	84290	84874	585	+	pabA	151.343	62.2221	0.411133
gene94	87401	87610	210	+	yazB	56.3623	11.9553	0.212116
gene95	87634	88635	1002	+	dusB	257.805	107.326	0.416308
gene96	88727	90226	1500	+	lysS	592.847	1062.12	1.79156
gene115	103572	106004	2433	+	clpC	494.735	846.927	1.71188
gene118	108674	109774	1101	+	yacL	290.161	176.069	0.606799
gene119	109789	110487	699	+	ispD	179.524	52.7121	0.293621
gene121	111047	112498	1452	+	gltX	908.059	889.314	0.979357
gene127	116600	117256	657	+	sigH	353.83	115.206	0.325597
gene128	117349	117498	150	+	rpmG	131.512	71.1886	0.541309
gene129	117532	117711	180	+	secE	270.33	255.138	0.943801
gene130	117890	118423	534	+	nusG	230.668	538.533	2.33467
gene131	118591	119016	426	+	rplK	4978.67	3045.89	0.611789
gene132	119111	119809	699	+	rplA	4003.81	4876.42	1.21794
gene134	120061	120561	501	+	rplJ	5522.46	3136.92	0.568029
gene135	120607	120978	372	+	rplL	3242.92	5361.42	1.65327
gene136	121068	121673	606	+	ybxB	145.081	69.83	0.481319
gene137	121919	125500	3582	+	rpoB	6833.4	4825.88	0.706219
gene138	125562	129161	3600	+	rpoC	8954.29	3904.77	0.436079
gene139	129340	129588	249	+	ybxF	3026.86	35.3226	0.0116697
gene140	129702	130118	417	+	rpsL	2963.19	3689.04	1.24495
gene141	130160	130630	471	+	rpsG	3879.6	4525.09	1.16638
gene142	130684	132762	2079	+	fusA	23013.5	12505.8	0.543411
gene143	132882	134072	1191	+	tufA	21127.5	29507.1	1.39662
gene145	135364	135672	309	+	rpsJ	1823.42	1705.81	0.935498
gene146	135712	136341	630	+	rplC	3487.15	3712.13	1.06452
gene147	136369	136992	624	+	rplD	3919.26	3337.71	0.851617
gene148	136992	137279	288	+	rplW	1224.31	785.248	0.641378
gene149	137311	138144	834	+	rplB	5099.74	3813.75	0.747832
gene150	138202	138480	279	+	rpsS	1571.88	2198.42	1.39859
gene151	138497	138838	342	+	rplV	2039.48	1584.35	0.776842
gene152	138842	139498	657	+	rpsC	3727.22	3260	0.874648
gene153	139500	139934	435	+	rplP	1962.24	2586.43	1.3181
gene154	139924	140124	201	+	rpmC	708.703	444.793	0.627615
gene155	140147	140410	264	+	rpsQ	842.303	1782.97	2.11679
gene156	140451	140819	369	+	rplN	1604.24	2792.39	1.74063
gene157	140857	141168	312	+	rplX	1167.95	1819.11	1.55752
gene158	141195	141734	540	+	rplE	3310.76	2852.98	0.861729
gene159	141757	141942	186	+	rpsN	1171.08	1289.82	1.10139
gene160	141974	142372	399	+	rpsH	2676.16	2038.38	0.761682
gene161	142402	142941	540	+	rplF	3318.07	4368.32	1.31652
gene162	142974	143336	363	+	rplR	2299.37	1710.7	0.743986
gene163	143361	143861	501	+	rpsE	3227.26	2716.58	0.84176
gene164	143875	144054	180	+	rpmD	1345.39	546.685	0.40634
gene165	144085	144525	441	+	rplO	2965.28	3452.1	1.16417
gene166	144527	145822	1296	+	secY	10534.5	1283.02	0.121792
gene167	145877	146530	654	+	adk	4138.45	685.258	0.165583
gene168	146527	147273	747	+	mapA	3883.78	364.366	0.0938174
gene169	147312	147536	225	+	ybzG	1252.49	3.80397	0.00303711
gene170	147585	147803	219	+	infA	1177.34	644.229	0.547188
gene171	147837	147950	114	+	rpmJ	395.58	835.515	2.11213
gene172	147973	148338	366	+	rpsM	1537.44	2148.43	1.39741
gene173	148359	148754	396	+	rpsK	2074.97	3051.06	1.47041
gene174	148931	149875	945	+	rpoA	5346.06	1809.33	0.338442
gene175	149953	150315	363	+	rplQ	2780.54	3739.03	1.34471
gene176	150443	151288	846	+	cbiO	209.793	76.8945	0.366526
gene177	151303	152133	831	+	cbiO	142.993	36.4094	0.254624
gene178	152130	152927	798	+	ybaF	184.743	31.7903	0.172079
gene179	152937	153680	744	+	truA	352.786	24.1824	0.0685469
gene181	153842	154279	438	+	rplM	2467.41	3060.29	1.24028
gene182	154300	154692	393	+	rpsI	3208.47	3653.71	1.13877
gene183	155156	155923	768	+	ybaJ	136.731	90.2084	0.659753
gene186	157421	158479	1059	+	salA	547.966	459.193	0.837996
gene207	179595	180347	753	-	ybbA	490.56	81.2419	0.16561
gene208	180344	181354	1011	-	feuC	1123.07	136.399	0.121452
gene209	181347	182351	1005	-	feuB	1952.85	334.206	0.171138
gene210	182370	183323	954	-	feuA	2023.82	2967.37	1.46622
gene225	194849	195412	564	+	sigW	326.692	49.7233	0.152202
gene226	195426	196052	627	+	rsiW	393.492	103.522	0.263086
gene227	196213	197034	822	+	ybbP	157.606	56.7878	0.360316
gene228	197027	198478	1452	+	ybbR	355.917	66.5695	0.187036
gene229	198497	199843	1347	+	glmM	396.623	619.775	1.56263
gene231	200277	202079	1803	+	glmS	1634.51	1227.87	0.751216
gene240	211429	211731	303	+	ybzH	345.48	93.7407	0.271335
gene241	211859	213031	1173	+	ybcL	235.886	438.815	1.86028
gene243	213941	214108	168	+	skfA	63.6685	120.368	1.89055
gene253	222971	223234	264	+	ybzI	121.074	53.5273	0.442102
gene263	231348	232967	1620	+	ybeC	1521.78	1162.66	0.76401
gene264	233014	233895	882	-	glpQ	282.855	568.422	2.00959
gene265	233994	235328	1335	-	glpT	611.635	506.2	0.827617
gene274	243892	245046	1155	+	purT	377.836	655.098	1.73382
gene277	246658	247548	891	+	ybfK	156.562	51.3536	0.328008
gene278	247744	248277	534	+	pssA	243.193	142.649	0.586567
gene279	248268	248756	489	+	ybfM	165.956	38.5831	0.232491
gene280	248749	249540	792	+	psd	251.543	57.0595	0.226838
gene291	260123	261535	1413	-	ybgF	706.616	203.241	0.287625
gene323	292205	292843	639	+	estA	158.649	243.454	1.53454
gene325	293499	294575	1077	+	yccF	254.674	187.753	0.737229
gene331	299438	300502	1065	-	ycdA	350.698	687.975	1.96173
gene335	304430	305551	1122	+	rapJ	270.33	96.7295	0.35782
gene338	308332	309291	960	+	adcA	175.349	106.239	0.605873
gene342	312159	312758	600	+	yceC	266.155	367.898	1.38227
gene343	312780	313361	582	+	yceD	364.267	786.878	2.16017
gene344	313396	313974	579	+	yceE	459.248	409.47	0.89161
gene345	314025	314798	774	+	yceF	821.428	652.924	0.794865
gene348	317725	318927	1203	+	yceI	967.552	767.043	0.792767
gene350	320421	320723	303	-	yceK	102.287	11.9553	0.11688
gene351	321013	322269	1257	+	opuAA	872.571	968.11	1.10949
gene352	322271	323119	849	+	opuAB	941.458	874.37	0.928739
gene353	323119	324000	882	+	opuAC	766.109	486.093	0.634496
gene358	329774	330739	966	+	ldh	457.161	874.641	1.9132
gene360	332441	333979	1539	-	mdr	450.898	246.986	0.547765
gene366	338288	339106	819	+	nadE	352.786	644.773	1.82766
gene371	342538	343494	957	+	cah	277.636	691.779	2.49167
gene372	343578	344360	783	+	ycgL	157.606	156.778	0.994748
gene375	347150	348571	1422	+	ycgO	655.472	330.674	0.504482
gene380	352858	353868	1011	+	ycgT	191.005	440.174	2.30451
gene382	355412	355732	321	-	nasE	72.0184	10.8685	0.150913
gene396	371729	372127	399	-	nin	98.1121	22.5521	0.229861
gene399	374603	375160	558	-	hxlB	139.862	55.701	0.398257
gene400	375166	375798	633	-	hxlA	108.55	411.372	3.78972
gene402	376968	387731	10764	+	srfAA	3468.37	3975.15	1.14612
gene403	387744	398495	10752	+	srfAB	4537.16	3708.33	0.817323
gene405	398532	402359	3828	+	srfAC	1808.81	1338.18	0.739813
gene406	402388	403116	729	+	srfAD	467.598	277.961	0.594445
gene414	409208	409951	744	-	tcyC	301.642	188.84	0.626039
gene415	409965	410669	705	-	tcyB	303.73	205.143	0.675411
gene416	410656	411462	807	-	tcyA	396.623	458.65	1.15639
gene433	428831	429979	1149	+	rapC	277.636	181.775	0.654725
gene434	429963	430085	123	+	phrC	242.149	157.321	0.649688
gene436	430623	431987	1365	-	yclM	314.167	335.021	1.06638
gene437	432372	433322	951	+	yclN	1003.04	93.7407	0.0934566
gene438	433315	434262	948	+	yclO	707.659	68.1997	0.0963737
gene439	434256	435014	759	+	yclP	406.017	120.64	0.297131
gene440	435036	435989	954	+	yclQ	814.121	1103.42	1.35535
gene441	436036	437454	1419	-	ycnB	296.424	316.273	1.06696
gene443	438516	439265	750	-	ycnD	276.593	397.243	1.4362
gene444	439282	439569	288	-	ycnE	70.9747	451.042	6.35497
gene445	439709	440023	315	+	yczG	158.649	14.9442	0.0941962
gene451	446174	446788	615	-	ycnI	125.249	278.505	2.2236
gene453	448461	449033	573	-	ycnK	144.037	21.737	0.150913
gene461	455346	455738	393	+	ycsD	105.418	61.9504	0.587662
gene464	457023	457796	774	+	ycsF	186.83	289.917	1.55176
gene465	457811	459025	1215	+	ycsG	359.048	361.649	1.00724
gene466	459049	459822	774	+	ycsI	200.399	86.1327	0.429806
gene467	459867	460589	723	+	kipI	157.606	86.1327	0.546508
gene468	460592	461599	1008	+	kipA	194.137	119.01	0.613021
gene469	461615	462367	753	+	kipR	129.424	73.634	0.568934
gene471	463245	463490	246	+	yczI	74.1059	80.6985	1.08896
gene472	463496	463783	288	-	yczJ	50.0998	65.7543	1.31247
gene473	463934	465940	2007	+	pbpC	361.136	376.865	1.04355
gene474	466042	466944	903	+	ycsN	368.442	78.2531	0.212389
gene495	490777	491043	267	-	ydzK	85.5871	84.2308	0.984152
gene497	492654	492911	258	-	ydaS	62.6247	97.5446	1.55761
gene507	500166	501431	1266	+	dctP	699.309	435.283	0.622447
gene508	501579	502631	1053	+	ydbI	313.124	127.976	0.408709
gene510	503854	504594	741	+	ydbK	160.737	152.159	0.946633
gene511	504689	505024	336	+	ydbL	187.874	88.0347	0.468583
gene513	506322	506501	180	-	ydbN	83.4996	159.223	1.90687
gene515	507753	508073	321	-	ydbP	104.375	217.37	2.08259
gene516	508248	509312	1065	+	ddl	409.148	451.857	1.10439
gene518	511106	512641	1536	+	cshA	1806.72	2569.31	1.42208
gene519	512814	513293	480	+	ydbS	133.599	55.9727	0.418959
gene520	513283	514764	1482	+	ydbT	285.986	58.1464	0.203319
gene524	517372	518541	1170	+	alrA	217.099	212.207	0.977467
gene525	518657	518938	282	+	endB	562.579	354.856	0.630767
gene526	518943	519293	351	+	ndoA	840.215	58.6898	0.0698509
gene527	519408	520232	825	+	rsbRA	257.805	195.089	0.756732
gene528	520237	520602	366	+	rsbS	92.8933	83.4156	0.897972
gene529	520606	521007	402	+	rsbT	84.5434	110.859	1.31126
gene530	521019	522026	1008	+	rsbU	278.68	65.4826	0.234974
gene532	522414	522896	483	+	rsbW	97.0683	204.328	2.10499
gene533	522862	523650	789	+	sigB	169.087	95.0992	0.562429
gene582	559264	559464	201	+	cspC	1281.72	2253.58	1.75825
gene590	567662	568108	447	+	ydeH	85.5871	19.0198	0.222228
gene598	574690	575562	873	+	ydeO	194.137	209.762	1.08049
gene600	576209	576802	594	+	ydeQ	194.137	355.399	1.83067
gene613	586628	587071	444	-	ydfG	155.518	175.254	1.12691
gene635	603596	603940	345	+	ydgD	63.6685	8.69479	0.136563
gene638	606699	608075	1377	-	ydgF	335.042	188.296	0.562008
gene681	646582	647094	513	+	moaC	102.287	83.6873	0.818161
gene682	647091	647738	648	+	ydiH	206.662	85.861	0.415467
gene683	647760	647933	174	+	tatAY	97.0683	91.2953	0.940526
gene684	647940	648704	765	+	tatCY	700.353	52.4404	0.0748771
gene685	648742	648933	192	-	ydiK	62.6247	24.7258	0.394825
gene686	648930	649664	735	-	ydiL	192.049	76.0794	0.396145
gene687	649903	650187	285	+	groES	301.642	765.141	2.53658
gene688	650234	651868	1635	+	groEL	1995.64	3212.45	1.60973
gene698	656528	657697	1170	+	ydiP	289.117	184.764	0.639063
gene714	670087	671049	963	+	ydjE	472.817	500.494	1.05854
gene721	677911	678951	1041	-	bdhA	974.858	3143.71	3.22479
gene722	679390	679761	372	+	ydjM	151.343	180.417	1.1921
gene725	681255	681464	210	-	ydjO	160.737	307.306	1.91186
gene729	685155	686564	1410	-	gabP	428.979	358.932	0.836711
gene735	692740	694281	1542	+	guaA	1732.62	2624.47	1.51474
gene737	694662	695984	1323	+	pbuG	1224.31	980.881	0.801168
gene738	696195	696998	804	+	yebC	173.262	102.164	0.58965
gene743	698612	699100	489	+	purE	474.904	324.696	0.683708
gene744	699093	700235	1143	+	purK	1021.83	541.522	0.529955
gene745	700232	701527	1296	+	purB	1420.54	3122.24	2.19793
gene746	701601	702326	726	+	purC	774.459	1300.96	1.67983
gene747	702319	702573	255	+	purS	217.099	784.161	3.612
gene748	702570	703253	684	+	purQ	942.502	1532.73	1.62623
gene749	703237	705465	2229	+	purL	3051.91	4158.28	1.36252
gene750	705441	706871	1431	+	purF	1913.19	2020.99	1.05635
gene751	706973	708013	1041	+	purM	925.802	1390.89	1.50237
gene752	708010	708597	588	+	purN	435.242	173.624	0.398914
gene753	708594	710132	1539	+	purH	1075.06	2340.53	2.17712
gene754	710148	711416	1269	+	purD	1100.11	1149.89	1.04525
gene759	715433	716428	996	+	yerB	1887.09	22.5521	0.0119507
gene760	716431	716745	315	+	yerC	692.003	476.04	0.687915
gene765	723635	724825	1191	+	yerH	204.574	183.406	0.896524
gene766	724987	725997	1011	+	yerI	228.58	63.8523	0.279343
gene769	728732	729022	291	+	gatC	115.856	372.246	3.21301
gene770	729038	730495	1458	+	gatA	896.577	1108.86	1.23677
gene771	730509	731939	1431	+	gatB	1258.76	945.83	0.7514
gene773	732916	736113	3198	+	swrC	5335.63	3115.45	0.583896
gene774	736436	737347	912	+	yerQ	326.692	117.651	0.360129
gene788	752412	753131	720	+	yeeI	287.03	590.974	2.05893
gene819	785113	785490	378	-	yetG	303.73	385.831	1.27031
gene820	785543	785905	363	-	yetH	78.2809	112.489	1.43699
gene823	787715	787882	168	+	yezD	67.8435	67.1129	0.989232
gene824	787992	788636	645	+	yetJ	1153.34	580.92	0.503686
gene825	788636	789628	993	+	yetK	335.042	103.794	0.309794
gene830	796314	798233	1920	+	ltaSA	1103.24	421.425	0.381989
gene836	803317	804546	1230	-	yfnC	257.805	174.711	0.677686
gene838	805456	806841	1386	-	yfnA	354.873	197.806	0.5574
gene839	807091	808548	1458	+	yfmT	700.353	1517.78	2.16717
gene840	808562	809422	861	+	yfmS	535.441	673.846	1.25849
gene842	811569	812015	447	+	yfmQ	114.812	63.3089	0.551414
gene849	817810	818829	1020	-	yfmJ	179.524	175.526	0.977729
gene852	822903	823703	801	-	yfmF	154.474	81.5136	0.527684
gene853	823716	824717	1002	-	yfmE	182.655	51.0819	0.279662
gene855	825787	826734	948	-	yfmC	514.567	448.325	0.871267
gene870	839077	839232	156	-	yflI	30.2686	18.2047	0.601438
gene872	839735	840484	750	-	yflG	133.599	297.253	2.22496
gene874	842047	843996	1950	-	yflE	1235.79	611.896	0.495143
gene884	853556	854272	717	+	treR	144.037	33.6923	0.233914
gene885	854412	855077	666	+	yfkO	4686.42	8535.02	1.82123
gene889	861586	861801	216	-	yfkK	99.1558	130.965	1.3208
gene925	897588	897992	405	+	catD	274.505	734.981	2.67748
gene926	898010	898867	858	+	catE	545.879	118.738	0.217517
gene944	916778	919348	2571	+	mprF	439.417	134.497	0.306082
gene945	919366	920343	978	-	yfiY	1223.27	2053.87	1.679
gene946	920474	921475	1002	+	yfiZ	318.342	95.3709	0.299586
gene947	921472	922503	1032	+	yfhA	311.036	82.0571	0.263818
gene949	923587	924171	585	+	yfhC	745.234	787.965	1.05734
gene966	937079	937831	753	+	fabL	145.081	406.753	2.80363
gene967	937900	938154	255	+	sspE	91.8496	1.08685	0.0118329
gene969	938731	939261	531	+	ygaC	204.574	73.9057	0.361266
gene972	942449	943738	1290	-	gsaB	269.286	479.028	1.77888
gene974	944487	944924	438	+	perR	232.755	173.081	0.743616
gene975	944959	945312	354	-	ygzB	144.037	20.6501	0.143367
gene976	945520	946404	885	+	ygxA	322.517	232.314	0.720314
gene996	953373	954149	777	-	spo0M	198.312	563.531	2.84164
gene1004	959535	960986	1452	-	katA	366.355	595.321	1.62499
gene1005	961394	962161	768	+	ssuB	625.204	669.499	1.07085
gene1006	962179	963177	999	+	ssuA	1231.62	798.018	0.647942
gene1007	963174	964004	831	+	ssuC	1263.98	968.925	0.76657
gene1008	964027	965157	1131	+	ssuD	1720.09	3593.39	2.08907
gene1009	965261	965797	537	+	ygaN	331.911	72.8188	0.219393
gene1010	965909	966178	270	+	rpsN	153.431	59.2332	0.386059
gene1017	970135	970617	483	+	cspR	138.818	88.3064	0.63613
gene1034	984262	984465	204	-	cspB	8006.57	11792.8	1.4729
gene1035	984901	985731	831	+	yhcJ	398.711	11.4119	0.028622
gene1037	986986	988377	1392	+	tcyP	2483.07	1660.7	0.668811
gene1051	1001744	1002322	579	+	glpP	107.506	55.1576	0.513066
gene1052	1002501	1003325	825	+	glpF	1180.48	1775.64	1.50417
gene1053	1003344	1004834	1491	+	glpK	1546.83	2497.03	1.61429
gene1054	1004975	1006642	1668	+	glpD	1635.55	5805.94	3.54984
gene1055	1006774	1008519	1746	+	pgcA	695.134	1626.47	2.33979
gene1061	1011792	1013258	1467	-	lytF	633.553	663.793	1.04773
gene1062	1013411	1013851	441	-	nsrR	148.212	81.5136	0.549981
gene1066	1018998	1020002	1005	+	lytE	230.668	458.65	1.98836
gene1070	1023350	1024747	1398	+	ctrA	482.21	676.02	1.40192
gene1074	1028233	1028523	291	-	yhdK	72.0184	62.2221	0.863974
gene1078	1031395	1031994	600	+	plsC	209.793	266.55	1.27054
gene1079	1032063	1033397	1335	-	yhdP	802.64	311.925	0.388624
gene1080	1033458	1033889	432	-	cueR	415.411	146.725	0.353204
gene1081	1034046	1035227	1182	+	yhdR	298.511	341.814	1.14506
gene1082	1035554	1036939	1386	+	yhdT	782.809	161.669	0.206524
gene1086	1038653	1038760	108	+	yhdX	69.9309	14.9442	0.213699
gene1089	1040861	1041709	849	-	yheN	358.005	118.466	0.330908
gene1090	1041994	1042842	849	+	dat	527.091	733.351	1.39132
gene1093	1045037	1045198	162	+	yheJ	306.861	16.031	0.0522419
gene1103	1054746	1055099	354	+	yheA	339.217	772.206	2.27643
gene1112	1062591	1063487	897	+	natA	173.262	95.9144	0.553581
gene1113	1063480	1064739	1260	+	natB	304.774	215.196	0.706085
gene1116	1069042	1069986	945	+	yhaM	260.936	283.124	1.08503
gene1118	1070364	1071242	879	-	prsA	493.692	1037.4	2.10131
gene1121	1072768	1073109	342	+	yhaI	73.0622	23.3672	0.319827
gene1122	1073106	1073717	612	-	hpr	191.005	219.272	1.14799
gene1123	1073895	1074251	357	-	yhaH	99.1558	208.675	2.10451
gene1125	1074646	1075164	519	-	trpP	852.74	45.3759	0.0532119
gene1126	1075289	1076368	1080	-	serC	640.86	1239.01	1.93335
gene1127	1076515	1076952	438	-	hinT	187.874	232.314	1.23654
gene1129	1078176	1079402	1227	+	ecsB	307.905	111.674	0.362689
gene1130	1079422	1080132	711	+	ecsC	145.081	35.3226	0.243469
gene1131	1080150	1081340	1191	-	yhaA	333.999	352.139	1.05431
gene1134	1083229	1083729	501	-	yhgC	160.737	163.842	1.01932
gene1137	1087250	1088182	933	+	hemH	171.174	322.251	1.88259
gene1138	1088197	1089609	1413	+	hemY	337.13	169.548	0.502917
gene1139	1089755	1090330	576	+	yhgD	205.618	28.2581	0.13743
gene1145	1096560	1097849	1290	-	gltT	2776.36	1569.41	0.565275
gene1147	1098412	1099146	735	+	yhfI	160.737	130.15	0.809709
gene1149	1100219	1100863	645	+	yhfK	253.63	282.581	1.11414
gene1153	1104423	1105568	1146	-	aprE	202.487	163.571	0.80781
gene1155	1106524	1107516	993	+	yhfP	293.292	221.174	0.754106
gene1156	1107733	1108704	972	+	yhfQ	760.89	466.53	0.613136
gene1157	1108736	1109317	582	-	phoE	268.243	388.82	1.44951
gene1158	1109388	1110482	1095	-	yhfS	409.148	142.105	0.34732
gene1159	1110479	1111918	1440	-	yhfT	553.185	261.115	0.472022
gene1160	1111925	1112485	561	-	bioY	258.849	216.555	0.836606
gene1161	1112620	1113918	1299	-	hemAT	319.386	694.224	2.17362
gene1164	1116583	1116816	234	-	yhzC	93.9371	36.9528	0.393379
gene1167	1118850	1119119	270	+	yhjA	261.98	415.991	1.58787
gene1169	1120628	1120828	201	-	yhjC	37.5748	24.9975	0.665273
gene1171	1121550	1122173	624	+	yhjE	107.506	14.4007	0.133953
gene1198	1152244	1153149	906	+	yisK	272.418	282.309	1.03631
gene1199	1153265	1153621	357	+	yisL	272.418	312.197	1.14602
gene1200	1153789	1156473	2685	+	wprA	1314.08	2350.58	1.78877
gene1209	1165449	1165958	510	-	yisT	103.331	49.4516	0.478576
gene1224	1178757	1180595	1839	-	yitJ	700.353	753.458	1.07583
gene1226	1180909	1181400	492	-	yitK	132.556	507.83	3.83107
gene1235	1187700	1188551	852	-	yitS	178.48	104.609	0.58611
gene1238	1190036	1190233	198	-	yizC	43.8373	0.543424	0.0123964
gene1239	1190490	1191302	813	-	yitU	161.781	186.938	1.1555
gene1240	1191423	1192190	768	+	yitV	131.512	173.352	1.31815
gene1241	1192254	1192562	309	+	yitW	257.805	402.949	1.563
gene1244	1195034	1196071	1038	+	argC	1067.75	1382.74	1.295
gene1245	1196091	1197311	1221	+	argJ	838.128	2376.12	2.83504
gene1246	1197326	1198102	777	+	argB	541.704	934.418	1.72496
gene1247	1198099	1199256	1158	+	argD	1280.68	1840.03	1.43677
gene1248	1199327	1200388	1062	+	carA	1320.34	1191.46	0.902388
gene1249	1200381	1203473	3093	+	carB	3597.79	2578.82	0.716779
gene1250	1203461	1204420	960	+	argF	1104.28	2241.62	2.02994
gene1252	1204731	1204916	186	-	yjzD	439.417	130.694	0.297425
gene1255	1206629	1207582	954	+	med	178.48	25.2692	0.14158
gene1256	1207597	1207788	192	+	comZ	135.687	35.866	0.264329
gene1258	1208222	1209160	939	+	fabHA	529.179	855.078	1.61586
gene1259	1209183	1210424	1242	+	fabF	1088.63	1315.36	1.20827
gene1261	1211477	1212463	987	+	appD	251.543	298.068	1.18496
gene1262	1212460	1213449	990	+	appF	254.674	303.774	1.1928
gene1265	1215243	1216193	951	+	appB	613.722	336.923	0.548983
gene1266	1216210	1217121	912	+	appC	547.966	279.592	0.510235
gene1268	1218113	1219105	993	-	trpS	255.718	308.393	1.20599
gene1270	1219849	1221486	1638	+	oppA	2254.49	3366.78	1.49337
gene1271	1221594	1222529	936	+	oppB	581.366	573.313	0.986147
gene1272	1222533	1223450	918	+	oppC	635.641	579.29	0.911348
gene1273	1223455	1224531	1077	+	oppD	442.548	656.456	1.48336
gene1274	1224533	1225450	918	+	oppF	483.254	477.398	0.987882
gene1276	1226938	1227516	579	+	yjbC	99.1558	32.6055	0.32883
gene1277	1227697	1228092	396	+	spxA	759.847	973.816	1.2816
gene1279	1229068	1229724	657	+	mecA	514.567	199.165	0.387054
gene1281	1231083	1233095	2013	+	pepF	702.441	1077.88	1.53448
gene1283	1233614	1234513	900	-	yjbH	268.243	39.3983	0.146875
gene1284	1234510	1234908	399	-	yjbI	129.424	45.3759	0.350598
gene1285	1235163	1235708	546	-	yjbJ	419.586	156.234	0.372354
gene1290	1238523	1239374	852	+	yjbO	165.956	31.5186	0.189922
gene1301	1247788	1248564	777	+	fabI	1120.98	1900.9	1.69574
gene1314	1256436	1256858	423	-	yjcF	294.336	139.932	0.475415
gene1315	1256862	1257377	516	-	yjcG	230.668	886.597	3.84361
gene1316	1257414	1258136	723	-	yjcH	389.317	392.081	1.0071
gene1318	1258492	1259613	1122	+	yjcI	698.266	1606.63	2.30089
gene1319	1259606	1260778	1173	+	yjcJ	1042.7	1395.79	1.33862
gene1323	1263702	1264931	1230	-	yjcM	655.472	633.089	0.965852
gene1324	1265057	1265377	321	+	yjcN	176.393	241.28	1.36786
gene1347	1283169	1283336	168	-	yjfB	231.711	301.329	1.30045
gene1364	1298612	1299034	423	+	rex	531.266	685.801	1.29088
gene1365	1299074	1300252	1179	+	ndh	1826.55	2583.17	1.41423
gene1376	1312851	1313615	765	-	yjnA	308.949	315.458	1.02107
gene1377	1313840	1314304	465	-	yjoA	323.561	654.011	2.02129
gene1379	1315869	1317005	1137	+	rapA	325.649	80.9702	0.248643
gene1383	1318528	1318905	378	-	yjqA	106.462	78.2531	0.735033
gene1387	1321329	1321670	342	-	xre	69.9309	30.9752	0.44294
gene1426	1349468	1350469	1002	-	pit	1014.52	370.344	0.365043
gene1427	1350482	1351099	618	-	ykaA	284.943	326.326	1.14524
gene1428	1351375	1352691	1317	-	ykbA	272.418	134.226	0.492721
gene1443	1369876	1370925	1050	-	ykgB	352.786	790.139	2.23971
gene1454	1377243	1378145	903	+	purU	369.486	345.618	0.935402
gene1457	1379605	1380852	1248	+	proA	223.362	265.463	1.18849
gene1463	1383320	1385608	2289	-	metE	4548.64	9239.03	2.03116
gene1466	1387206	1388039	834	+	rsbRB	213.968	187.21	0.874943
gene1478	1396013	1397368	1356	+	mgtE	283.899	123.357	0.434512
gene1482	1398496	1398960	465	+	ykoM	145.081	77.7097	0.535631
gene1492	1410654	1411628	975	+	ykoY	741.059	61.9504	0.083597
gene1496	1414125	1414826	702	-	ykrK	134.643	70.9169	0.526702
gene1503	1421426	1421923	498	+	ogt	91.8496	89.3933	0.973257
gene1504	1422172	1423233	1062	-	mtnA	857.959	683.628	0.796807
gene1505	1423241	1424440	1200	-	mtnK	731.666	1125.43	1.53818
gene1507	1424767	1425546	780	-	mtnU	149.256	242.911	1.62748
gene1508	1425641	1426837	1197	+	ykrV	450.898	336.108	0.745419
gene1510	1427034	1428278	1245	+	mtnW	552.141	452.401	0.819357
gene1511	1428275	1428982	708	+	mtnX	418.542	255.138	0.609587
gene1512	1428940	1429569	630	+	mtnB	215.012	221.717	1.03119
gene1513	1429584	1430120	537	+	mtnD	368.442	1083.04	2.93952
gene1515	1430684	1430941	258	+	spo0E	90.8059	18.7481	0.206464
gene1518	1433199	1433636	438	+	mhqR	114.812	51.3536	0.447284
gene1519	1433676	1434461	786	-	motB	398.711	200.524	0.50293
gene1520	1434433	1435245	813	-	motA	401.842	469.519	1.16842
gene1527	1441291	1441788	498	+	ykvM	85.5871	121.727	1.42226
gene1535	1447662	1447847	186	-	ykvS	63.6685	113.304	1.77959
gene1541	1453691	1454782	1092	+	ykvY	386.186	414.361	1.07296
gene1545	1459384	1459650	267	+	ptsH	367.398	950.992	2.58845
gene1546	1459650	1461362	1713	+	ptsI	3425.57	1698.74	0.495901
gene1550	1463628	1465595	1968	+	mcpC	577.191	722.754	1.25219
gene1551	1465733	1466599	867	+	ykwC	414.367	1158.85	2.79668
gene1555	1471857	1473038	1182	-	patA	601.197	265.191	0.441105
gene1556	1473240	1473401	162	-	ykzT	35.4873	84.5025	2.3812
gene1557	1473605	1474516	912	+	cheV	383.055	694.224	1.81234
gene1558	1474560	1475024	465	-	ykyB	114.812	80.1551	0.698142
gene1559	1475150	1476442	1293	-	ykuC	258.849	73.0906	0.282368
gene1566	1482248	1483471	1224	+	ykuI	307.905	161.669	0.52506
gene1567	1484117	1484356	240	+	ykuJ	277.636	724.928	2.61107
gene1568	1484466	1484984	519	+	ykuK	583.454	7.06451	0.0121081
gene1569	1485118	1485315	198	+	ykzF	183.699	145.366	0.791326
gene1571	1486045	1486926	882	+	ccpC	181.612	46.1911	0.25434
gene1572	1487038	1487514	477	+	ykuN	409.148	462.454	1.13028
gene1573	1487504	1488397	894	+	ykuO	746.278	369.257	0.494798
gene1574	1488413	1488868	456	+	ykuP	349.655	608.363	1.7399
gene1575	1488973	1489683	711	+	dapH	434.198	1269.17	2.92301
gene1581	1493787	1494362	576	+	rok	127.337	239.107	1.87775
gene1591	1503582	1504277	696	+	yknW	242.149	515.166	2.12748
gene1593	1505416	1506108	693	+	yknY	133.599	82.8722	0.620304
gene1594	1506105	1507298	1194	+	yknZ	275.549	101.892	0.369779
gene1598	1511308	1511889	582	+	sipT	183.699	143.736	0.782451
gene1599	1511923	1512192	270	-	ykoA	91.8496	49.7233	0.541356
gene1600	1512373	1513995	1623	+	ykpA	854.828	789.324	0.923372
gene1605	1517865	1518143	279	+	abh	85.5871	282.581	3.30167
gene1608	1520531	1521196	666	+	ktrC	179.524	148.627	0.827891
gene1610	1523118	1524785	1668	-	rnjA	1685.65	1297.15	0.769528
gene1611	1524791	1525000	210	-	ykzG	121.074	334.478	2.76258
gene1613	1526195	1526749	555	-	def	186.83	239.922	1.28417
gene1616	1528326	1529441	1116	+	pdhA	1702.35	3969.44	2.33174
gene1617	1529445	1530422	978	+	pdhB	1892.31	2846.18	1.50408
gene1618	1530537	1531865	1329	+	pdhC	3453.75	3613.23	1.04617
gene1619	1531870	1533282	1413	+	pdhD	4717.73	7150.65	1.5157
gene1623	1535936	1536202	267	+	yktA	45.9248	157.865	3.43746
gene1635	1545820	1546008	189	-	ylaF	235.886	242.367	1.02747
gene1636	1546121	1547959	1839	+	bipA	1891.27	1937.31	1.02434
gene1637	1548016	1548333	318	+	ylaH	452.986	22.0087	0.0485858
gene1641	1550797	1551282	486	-	ylaL	187.874	153.789	0.818575
gene1643	1552412	1552693	282	+	ylaN	471.773	558.368	1.18355
gene1644	1552899	1554110	1212	+	ftsW	327.736	111.13	0.339085
gene1645	1554185	1557631	3447	+	pycA	3563.35	3847.99	1.07988
gene1646	1558034	1558954	921	-	ctaA	354.873	111.945	0.315452
gene1647	1559309	1560226	918	+	ctaB	737.928	508.373	0.68892
gene1651	1564063	1564395	333	+	ctaF	78.2809	36.1377	0.461641
gene1653	1565347	1565709	363	-	ylbA	108.55	159.223	1.46683
gene1658	1568420	1568869	450	+	ylbF	192.049	84.5025	0.440004
gene1659	1568924	1569196	273	+	ylbG	69.9309	36.1377	0.516763
gene1661	1569519	1570073	555	+	ylbH	103.331	36.4094	0.352358
gene1662	1570078	1570563	486	+	coaD	88.7184	74.7208	0.842225
gene1668	1575264	1575782	519	+	ylbN	2800.37	315.729	0.112746
gene1669	1575804	1575983	180	+	rpmF	2342.16	1733.79	0.740253
gene1671	1576767	1577249	483	-	ylbP	82.4559	160.854	1.95078
gene1673	1578376	1579995	1620	+	yllA	330.867	225.521	0.681606
gene1674	1580121	1580552	432	+	yllB	331.911	23.9107	0.0720394
gene1675	1580622	1581557	936	+	mraW	486.385	143.464	0.29496
gene1676	1581597	1581950	354	+	ftsL	147.168	135.313	0.919443
gene1679	1586330	1587814	1485	+	murE	305.817	315.458	1.03152
gene1680	1587926	1588900	975	+	mraY	333.999	229.597	0.687418
gene1681	1588901	1590256	1356	+	murD	420.629	192.372	0.457344
gene1682	1590317	1591417	1101	+	spoVE	323.561	3.80397	0.0117566
gene1684	1592663	1593574	912	+	murB	189.962	373.604	1.96673
gene1688	1595935	1596300	366	+	sbp	100.2	13.3139	0.132874
gene1689	1596474	1597796	1323	+	ftsA	534.398	340.184	0.636574
gene1690	1597832	1598980	1149	+	ftsZ	1007.21	1795.47	1.78261
gene1698	1608919	1609164	246	+	ylmC	125.249	1.90198	0.0151856
gene1699	1609327	1610163	837	+	ylmD	369.486	70.1017	0.189728
gene1700	1610170	1610862	693	+	ylmE	288.074	123.901	0.430101
gene1701	1610865	1611314	450	+	sepF	278.68	189.655	0.680548
gene1702	1611321	1611593	273	+	ylmG	276.593	99.9901	0.361507
gene1703	1611654	1612427	774	+	ylmH	240.061	56.5161	0.235424
gene1704	1612521	1613015	495	+	divIVA	327.736	337.195	1.02886
gene1706	1613357	1616122	2766	+	ileS	1287.98	1665.6	1.29318
gene1708	1616744	1617208	465	+	lspA	171.174	55.4293	0.323818
gene1709	1617210	1618121	912	+	rluD	260.936	284.211	1.0892
gene1711	1618304	1618849	546	+	pyrR	591.804	357.301	0.60375
gene1713	1619023	1620330	1308	+	pyrP	983.208	367.626	0.373905
gene1715	1620476	1621390	915	+	pyrB	284.943	327.685	1.15
gene1716	1621374	1622660	1287	+	pyrC	409.148	1204.77	2.94458
gene1717	1622657	1623751	1095	+	pyrAA	411.236	1686.79	4.10176
gene1718	1623736	1626951	3216	+	carB	2864.04	4814.47	1.68101
gene1719	1626948	1627718	771	+	pyrK	761.934	563.259	0.739249
gene1720	1627718	1628653	936	+	pyrD	1090.71	764.326	0.700758
gene1721	1628622	1629341	720	+	pyrF	683.653	516.253	0.755139
gene1722	1629320	1629970	651	+	pyrE	741.059	933.331	1.25946
gene1724	1630382	1631083	702	+	cysH	1164.82	1042.83	0.895272
gene1725	1631095	1632159	1065	+	cysP	2010.25	380.94	0.189499
gene1726	1632208	1633356	1149	+	sat	1535.35	4794.36	3.12265
gene1727	1633369	1633962	594	+	cysC	792.203	1090.11	1.37605
gene1728	1634061	1634834	774	+	sumT	1040.61	282.581	0.271552
gene1729	1634837	1635622	786	+	sirB	1319.29	389.363	0.29513
gene1730	1635603	1636091	489	+	sirC	831.865	89.3933	0.107461
gene1733	1640720	1641595	876	+	yloC	602.241	70.6451	0.117304
gene1734	1641672	1641941	270	+	ylzA	204.574	89.665	0.438301
gene1735	1641949	1642563	615	+	gmk	417.498	231.227	0.55384
gene1736	1642567	1642770	204	+	rpoZ	196.224	252.149	1.285
gene1741	1647939	1649282	1344	+	rsmB	243.193	183.677	0.755275
gene1742	1649286	1650377	1092	+	yloN	215.012	347.248	1.61502
gene1745	1653103	1653999	897	+	yloQ	193.093	94.8275	0.491098
gene1746	1654004	1654657	654	+	rpe	256.761	120.368	0.468795
gene1749	1655599	1655787	189	-	rpmB	1620.94	1283.3	0.7917
gene1750	1656064	1656426	363	+	yloU	212.924	219.543	1.03109
gene1751	1656442	1658103	1662	+	yloV	717.053	535.273	0.74649
gene1755	1661967	1662533	567	+	ylpC	308.949	107.055	0.346512
gene1756	1662547	1663548	1002	+	plsX	571.973	338.282	0.59143
gene1757	1663567	1664520	954	+	fabD	547.966	426.86	0.778989
gene1758	1664513	1665253	741	+	fabG	554.229	1038.76	1.87424
gene1759	1665337	1665570	234	+	acpP	2345.3	1354.21	0.577417
gene1760	1665710	1666459	750	+	rnc	508.304	298.612	0.587467
gene1763	1671166	1671651	486	-	ylqB	639.816	804.268	1.25703
gene1764	1671828	1672160	333	+	ylxM	552.141	151.072	0.273611
gene1765	1672174	1673514	1341	+	ffh	1597.97	529.295	0.331229
gene1766	1673620	1673892	273	+	rpsP	1054.18	2216.36	2.10244
gene1767	1673892	1674137	246	+	ylqC	1197.18	41.572	0.034725
gene1772	1676033	1676389	357	+	rplS	4882.64	2693.75	0.5517
gene1773	1676532	1677380	849	+	rbgA	183.699	174.167	0.948112
gene1777	1680431	1681588	1158	+	sucC	2661.55	4463.41	1.677
gene1778	1681617	1682519	903	+	sucD	2631.28	4748.71	1.80471
gene1780	1683661	1685736	2076	+	topA	560.491	527.937	0.941918
gene1782	1687187	1688101	915	+	xerC	361.136	40.7568	0.112857
gene1783	1688114	1688659	546	+	clpQ	153.431	124.988	0.81462
gene1784	1688676	1690079	1404	+	hslU	315.211	398.058	1.26283
gene1785	1690119	1690898	780	+	codY	435.242	1023	2.35041
gene1786	1691278	1691667	390	+	flgB	164.912	129.878	0.787563
gene1787	1691667	1692119	453	+	flgC	207.705	255.953	1.23229
gene1788	1692130	1692450	321	+	fliE	151.343	107.055	0.707363
gene1789	1692496	1694106	1611	+	fliF	982.164	392.081	0.399201
gene1790	1694119	1695135	1017	+	fliG	497.867	302.416	0.607423
gene1791	1695254	1695880	627	+	fliH	202.487	62.7655	0.309974
gene1792	1695877	1697193	1317	+	fliI	513.523	141.019	0.27461
gene1793	1697196	1697639	444	+	fliJ	77.2372	30.9752	0.40104
gene1794	1697651	1698265	615	+	ylxF	189.962	89.3933	0.470586
gene1795	1698278	1699741	1464	+	fliK	565.71	289.373	0.511522
gene1796	1699738	1700160	423	+	flgD	149.256	100.262	0.671745
gene1797	1700182	1700976	795	+	flgG	358.005	1621.58	4.52949
gene1798	1701016	1701231	216	+	ylzI	70.9747	127.976	1.80313
gene1799	1701228	1701650	423	+	fliL	107.506	107.326	0.99833
gene1800	1701684	1702682	999	+	fliM	461.335	228.238	0.494734
gene1801	1702672	1703808	1137	+	fliY	529.179	643.958	1.2169
gene1802	1703834	1704196	363	+	cheY	194.137	869.207	4.47729
gene1803	1704211	1704870	660	+	fliZ	331.911	47.0062	0.141623
gene1804	1704863	1705528	666	+	fliP	439.417	49.1799	0.111921
gene1805	1705543	1705812	270	+	fliQ	222.318	39.1265	0.175994
gene1806	1705820	1706599	780	+	fliR	482.21	18.2047	0.0377526
gene1807	1706599	1707681	1083	+	flhB	419.586	26.6278	0.0634621
gene1808	1707714	1709747	2034	+	flhA	898.665	203.784	0.226763
gene1809	1709747	1710847	1101	+	flhF	406.017	98.0881	0.241586
gene1810	1710838	1711734	897	+	ylxH	341.305	42.1154	0.123395
gene1811	1711736	1712809	1074	+	cheB	322.517	115.749	0.358893
gene1812	1712815	1714833	2019	+	cheA	706.616	870.022	1.23125
gene1813	1714855	1715325	471	+	cheW	164.912	346.705	2.10236
gene1814	1715344	1715973	630	+	cheC	275.549	100.262	0.363862
gene1815	1715970	1716470	501	+	cheD	178.48	57.0595	0.319696
gene1816	1716493	1717257	765	+	sigD	232.755	128.248	0.551
gene1817	1717286	1717789	504	+	ylxL	117.943	51.897	0.440017
gene1818	1717933	1718673	741	+	rpsB	2693.91	4667.47	1.7326
gene1819	1718775	1719656	882	+	tsf	1338.08	2861.4	2.13843
gene1820	1719802	1720524	723	+	pyrH	430.023	932.788	2.16916
gene1821	1720526	1721083	558	+	frr	305.817	874.37	2.85912
gene1822	1721214	1721996	783	+	uppS	315.211	112.489	0.356868
gene1823	1722000	1722809	810	+	cdsA	443.592	122.27	0.275637
gene1824	1722871	1724022	1152	+	dxr	488.473	215.468	0.441105
gene1825	1724029	1725297	1269	+	rseP	752.54	304.861	0.405109
gene1826	1725330	1727024	1695	+	proS	1046.88	962.948	0.919829
gene1828	1731776	1732246	471	+	ylxS	355.917	212.207	0.596226
gene1829	1732281	1733396	1116	+	nusA	796.378	771.662	0.968965
gene1830	1733410	1733685	276	+	ylxR	98.1121	52.4404	0.534495
gene1831	1733687	1733989	303	+	ylxQ	100.2	74.4491	0.743008
gene1832	1734009	1736159	2151	+	infB	1885	1903.89	1.01002
gene1833	1736156	1736434	279	+	ylxP	420.629	33.4206	0.0794538
gene1834	1736451	1736804	354	+	rbfA	542.748	175.798	0.323903
gene1836	1737834	1738784	951	+	ribC	204.574	121.184	0.59237
gene1837	1738941	1739210	270	+	rpsO	4033.03	2206.3	0.547058
gene1838	1739383	1741500	2118	+	pnpA	2180.38	1980.24	0.908206
gene1844	1745991	1747031	1041	+	asd	900.752	1728.36	1.9188
gene1845	1747123	1748337	1215	+	dapG	492.648	534.186	1.08432
gene1846	1748368	1749240	873	+	dapA	720.184	631.187	0.876425
gene1847	1749418	1751085	1668	+	rnjB	944.59	891.487	0.943783
gene1851	1754785	1755510	726	+	ymfC	385.142	61.1352	0.158734
gene1854	1758314	1759600	1287	+	ymfH	274.505	288.015	1.04922
gene1859	1761707	1762573	867	+	ymfM	431.067	259.757	0.60259
gene1860	1762623	1763204	582	+	pgsA	112.725	100.533	0.891851
gene1861	1763222	1764472	1251	+	cinA	250.499	279.592	1.11614
gene1862	1764645	1765691	1047	+	recA	425.848	880.619	2.06792
gene1864	1767310	1768872	1563	+	ymdA	4082.09	561.901	0.13765
gene1866	1769935	1770195	261	+	spoVS	271.374	483.648	1.78222
gene1870	1774374	1774805	432	+	ymcA	186.83	82.8722	0.443569
gene1904	1867373	1867594	222	+	hfq	312.08	503.754	1.61418
gene1907	1868617	1869009	393	+	nrdI	155.518	98.0881	0.630718
gene1908	1868969	1871071	2103	+	nrdE	808.903	845.84	1.04566
gene1909	1871089	1872078	990	+	nrdF	390.361	287.2	0.735729
gene1910	1872128	1872748	621	+	ymaB	117.943	136.671	1.15879
gene1915	1877959	1878366	408	+	glnR	178.48	107.055	0.599811
gene1916	1878425	1879759	1335	+	glnA	2272.23	4160.46	1.831
gene1946	1906272	1906706	435	-	yndB	142.993	142.649	0.997592
gene1958	1917639	1918256	618	-	lexA	200.399	348.607	1.73956
gene1961	1919459	1919692	234	+	ynzC	56.3623	92.6538	1.6439
gene1962	1919861	1921864	2004	+	tkt	2382.87	4740.83	1.98955
gene1964	1922549	1922767	219	+	yneF	439.417	348.607	0.793339
gene1965	1922841	1923014	174	-	ynzD	37.5748	5.97767	0.159087
gene1968	1924471	1924962	492	+	yneJ	356.961	128.52	0.360039
gene1973	1926680	1929409	2730	+	citB	2110.45	2689.41	1.27433
gene1980	1931545	1931832	288	-	yneR	212.924	524.948	2.46542
gene1981	1931920	1932501	582	-	yneS	271.374	226.88	0.836041
gene1982	1932671	1933078	408	+	yneT	146.124	105.153	0.71961
gene1985	1938066	1938476	411	-	ynfC	605.372	70.6451	0.116697
gene1986	1938925	1940322	1398	+	alsT	678.435	588.257	0.86708
gene1993	1947668	1948264	597	+	yngC	151.343	108.685	0.718135
gene2012	2000960	2002351	1392	-	yoeA	284.943	272.799	0.957382
gene2013	2002637	2003182	546	+	iseA	157.606	316.001	2.00501
gene2020	2008572	2010053	1482	-	gltD	389.317	738.242	1.89625
gene2021	2010070	2014632	4563	-	gltA	1242.06	1500.67	1.20821
gene2026	2018554	2019270	717	-	fabG	350.698	544.511	1.55265
gene2030	2021223	2022467	1245	-	yoaB	574.06	670.857	1.16862
gene2031	2022561	2024024	1464	-	yoaC	409.148	323.066	0.789606
gene2032	2024042	2025076	1035	-	yoaD	219.187	215.196	0.981794
gene2035	2027509	2027802	294	+	yoaF	68.8872	38.0397	0.552203
gene2064	2054599	2055240	642	-	xynA	349.655	389.907	1.11512
gene2065	2055868	2056107	240	-	yozV	118.987	191.014	1.60533
gene2074	2060817	2061077	261	+	yozY	46.9685	89.665	1.90904
gene2077	2063262	2063384	123	+	phrK	51.1435	66.8412	1.30693
gene2099	2085303	2085980	678	+	yocA	218.143	12.4988	0.0572962
gene2100	2086070	2086606	537	-	yozB	300.599	292.362	0.9726
gene2103	2088257	2089234	978	+	yocD	178.48	130.965	0.733779
gene2107	2092899	2093762	864	-	yocH	467.598	788.509	1.6863
gene2110	2096350	2096976	627	-	yocJ	538.573	1725.64	3.20411
gene2117	2099446	2099790	345	-	yozO	115.856	104.609	0.902926
gene2118	2100147	2100350	204	-	yozC	77.2372	171.45	2.21979
gene2119	2100580	2102067	1488	+	dhaS	805.771	752.914	0.934402
gene2122	2104934	2106271	1338	-	yocR	427.936	247.801	0.579062
gene2124	2107505	2108758	1254	-	odhB	1656.42	3257.01	1.96629
gene2125	2108774	2111608	2835	-	sucA	4166.63	3797.72	0.91146
gene2134	2121641	2122306	666	-	yojG	183.699	221.445	1.20548
gene2135	2122325	2122675	351	-	yojF	87.6746	124.716	1.42249
gene2136	2122672	2122950	279	-	yoyC	81.4121	51.3536	0.630785
gene2137	2123026	2123922	897	-	yojE	157.606	88.3064	0.5603
gene2143	2127813	2128421	609	+	yodC	808.903	1164.56	1.43968
gene2146	2130177	2130377	201	+	yoyD	121.074	205.686	1.69884
gene2147	2130377	2131867	1491	+	yodF	1062.53	1151.24	1.08349
gene2148	2131902	2133302	1401	-	ctpA	412.279	216.826	0.525921
gene2152	2135470	2136171	702	-	deoD	226.493	576.845	2.54686
gene2159	2138868	2139092	225	-	yozE	48.0123	56.5161	1.17712
gene2235	2186985	2187299	315	-	yorD	232.755	461.911	1.98453
gene2271	2203779	2204003	225	+	yopS	191.005	57.8747	0.303
gene2278	2208855	2208980	126	-	yopL	82.4559	36.9528	0.448153
gene2286	2212567	2212746	180	+	yoyH	37.5748	43.7456	1.16423
gene2298	2221061	2221387	327	-	yonR	56.3623	4.34739	0.0771331
gene2332	2248417	2249100	684	+	yomJ	162.824	140.747	0.86441
gene2342	2265225	2265671	447	-	bdbB	92.8933	27.7146	0.298349
gene2345	2267346	2269463	2118	-	sunT	472.817	73.3623	0.15516
gene2346	2269521	2269691	171	-	sunA	472.817	3526.82	7.45918
gene2347	2269988	2270305	318	-	sunI	318.342	225.521	0.708423
gene2351	2272534	2272890	357	-	yolB	424.804	273.071	0.642815
gene2352	2272896	2273363	468	-	yolA	752.54	462.454	0.614524
gene2360	2278602	2279675	1074	-	yokG	198.312	444.249	2.24016
gene2370	2288194	2288619	426	+	ypoP	121.074	132.867	1.0974
gene2372	2290078	2290272	195	-	ypmT	57.406	23.0955	0.402319
gene2373	2290285	2290848	564	-	ypmS	98.1121	39.1265	0.398794
gene2376	2292432	2292683	252	-	ypmP	222.318	20.6501	0.0928856
gene2377	2292769	2294037	1269	-	ilvA	375.748	712.157	1.8953
gene2383	2297984	2298517	534	-	ypjQ	236.93	95.0992	0.401381
gene2384	2298535	2299146	612	-	ypjP	254.674	95.3709	0.374483
gene2386	2300221	2300655	435	-	yphP	271.374	470.605	1.73416
gene2387	2300762	2302438	1677	-	ilvD	1066.71	2529.37	2.37119
gene2388	2302727	2303860	1134	-	ypgR	198.312	329.315	1.66059
gene2392	2306514	2307662	1149	+	ugtP	496.823	218.185	0.43916
gene2393	2307905	2308105	201	+	cspD	3398.44	6296.66	1.85281
gene2401	2310995	2311885	891	-	exoA	186.83	120.368	0.644266
gene2402	2311986	2312132	147	-	ypzF	48.0123	1.08685	0.0226369
gene2403	2312207	2312464	258	-	ypbS	73.0622	103.251	1.41319
gene2407	2318127	2319443	1317	-	pbuX	1405.93	877.902	0.62443
gene2408	2319440	2320024	585	-	xpt	445.679	741.774	1.66437
gene2410	2320355	2321860	1506	-	ypwA	331.911	556.738	1.67737
gene2417	2327488	2329413	1926	-	ypvA	428.979	216.283	0.50418
gene2420	2330075	2331232	1158	-	ypsC	249.455	256.496	1.02823
gene2422	2331779	2332075	297	-	ypsB	178.48	407.296	2.28202
gene2424	2332784	2333011	228	-	cotD	132.556	2.1737	0.0163984
gene2430	2338582	2338770	189	+	yppF	75.1497	34.5074	0.459183
gene2435	2340802	2341422	621	+	recU	152.387	27.9863	0.183653
gene2436	2341444	2344188	2745	+	ponA	790.115	847.47	1.07259
gene2437	2344264	2344758	495	-	ypoC	123.162	16.3027	0.132368
gene2439	2345433	2346131	699	-	dnaD	120.031	33.1489	0.27617
gene2440	2346224	2347516	1293	-	asnC	1140.81	1353.94	1.18682
gene2441	2347660	2348841	1182	-	aspB	774.459	1268.35	1.63773
gene2442	2348864	2349349	486	-	ypmB	180.568	33.4206	0.185086
gene2444	2349671	2352466	2796	-	dinG	712.878	111.13	0.15589
gene2445	2352592	2352975	384	-	panD	171.174	80.4268	0.469853
gene2446	2352977	2353837	861	-	panC	225.449	135.856	0.602602
gene2447	2353839	2354672	834	-	panB	225.449	237.205	1.05214
gene2449	2355880	2357073	1194	-	cca	203.53	71.4603	0.351104
gene2450	2357078	2358211	1134	-	ypjH	223.362	149.713	0.670274
gene2451	2358208	2358918	711	-	ypjG	160.737	57.8747	0.360059
gene2452	2358911	2359324	414	-	mgsA	96.0246	116.293	1.21107
gene2455	2360630	2361502	873	+	ypjC	166.999	50.2667	0.301
gene2458	2363111	2363878	768	-	qcrC	325.649	101.62	0.312055
gene2459	2363913	2364587	675	-	qcrB	289.117	139.66	0.483056
gene2460	2364589	2365092	504	-	qcrA	195.18	67.3846	0.345243
gene2462	2365736	2366275	540	-	ypiB	243.193	83.959	0.345237
gene2464	2367954	2369240	1287	-	aroE	1370.44	1089.57	0.795049
gene2465	2369251	2370366	1116	-	tyrA	853.784	305.948	0.358343
gene2466	2370415	2371497	1083	-	hisC	1388.18	644.229	0.464082
gene2467	2371508	2372311	804	-	trpA	686.785	24.9975	0.0363979
gene2473	2377632	2378015	384	-	aroH	131.512	199.437	1.51649
gene2474	2378012	2379100	1089	-	aroB	587.629	441.804	0.751842
gene2475	2379100	2380272	1173	-	aroF	595.979	1574.84	2.64245
gene2477	2381354	2381803	450	-	ndk	508.304	1198.25	2.35735
gene2478	2381919	2382965	1047	-	hepT	313.124	154.061	0.492013
gene2479	2382907	2383608	702	-	ubiE	191.005	117.108	0.613113
gene2480	2383615	2384370	756	-	hepS	251.543	139.117	0.553054
gene2481	2384534	2384761	228	-	mtrB	131.512	157.321	1.19625
gene2482	2384783	2385355	573	-	folE	323.561	257.583	0.796088
gene2483	2385543	2385821	279	-	hbs	5831.41	1357.47	0.232787
gene2485	2387854	2388588	735	-	yphF	277.636	55.4293	0.199647
gene2486	2388610	2388813	204	-	yphE	88.7184	23.3672	0.263387
gene2487	2389151	2390188	1038	-	gpsA	307.905	338.282	1.09866
gene2488	2390206	2391516	1311	-	engA	360.092	571.682	1.5876
gene2493	2393602	2394651	1050	-	fni	747.322	50.2667	0.0672625
gene2494	2394664	2395812	1149	-	rpsA	1734.7	3852.06	2.22059
gene2500	2400208	2400864	657	-	prsW	220.23	38.3114	0.173961
gene2501	2400984	2401958	975	-	ypdA	196.224	199.437	1.01637
gene2502	2402067	2403350	1284	-	gudB	1667.91	2318.52	1.39008
gene2503	2403506	2404090	585	-	ypbH	269.286	120.64	0.448
gene2507	2406293	2406862	570	-	ypbD	100.2	20.3784	0.203378
gene2510	2409729	2409977	249	+	fer	487.429	1485.72	3.04808
gene2511	2410017	2410589	573	-	fmnP	365.311	316.545	0.866507
gene2512	2410695	2410859	165	-	ypzE	339.217	10.5968	0.0312389
gene2513	2411086	2412663	1578	+	serA	3284.67	4171.87	1.2701
gene2515	2413585	2414691	1107	-	rsiX	200.399	74.1774	0.370148
gene2516	2414627	2415211	585	-	sigX	170.131	63.8523	0.375314
gene2517	2415415	2417184	1770	-	resE	356.961	89.1216	0.249668
gene2519	2417984	2419159	1176	-	resC	200.399	72.5471	0.362013
gene2521	2420804	2421343	540	-	resA	165.956	45.1042	0.271785
gene2522	2421438	2422172	735	-	rluB	169.087	271.169	1.60373
gene2530	2427405	2427779	375	-	ypzK	313.124	82.6005	0.263795
gene2531	2427892	2428356	465	-	ribH	158.649	821.929	5.18079
gene2532	2428389	2429585	1197	-	ribA	413.323	637.708	1.54288
gene2533	2429600	2430247	648	-	ribE	164.912	160.31	0.972096
gene2534	2430258	2431343	1086	-	ribD	446.723	92.9255	0.208016
gene2537	2432316	2432870	555	-	sipS	222.318	138.03	0.620867
gene2544	2435360	2435791	432	-	ppiB	439.417	1007.51	2.29283
gene2545	2436045	2436917	873	+	ypuA	264.068	236.933	0.897244
gene2546	2436947	2438266	1320	-	lysA	712.878	838.775	1.1766
gene2558	2446418	2447233	816	-	pupG	197.268	193.459	0.980692
gene2559	2447246	2448430	1185	-	drm	234.843	288.015	1.22642
gene2560	2448591	2449481	891	-	xerD	182.655	33.6923	0.184458
gene2561	2449489	2449716	228	-	yqzK	44.8811	1.08685	0.0242162
gene2562	2449841	2450290	450	-	fur	147.168	58.4181	0.396948
gene2575	2461621	2461860	240	-	yqkC	182.655	33.1489	0.181483
gene2576	2461873	2462196	324	-	yqkB	75.1497	61.9504	0.82436
gene2592	2475843	2476859	1017	+	yqjM	617.897	1050.17	1.69958
gene2595	2479156	2480625	1470	+	zwf	1062.53	1628.37	1.53254
gene2596	2480750	2482159	1410	-	yqjI	1937.19	3003.51	1.55044
gene2598	2483586	2483873	288	+	yqzJ	164.912	51.6253	0.313048
gene2599	2483904	2484731	828	+	yqjG	237.974	47.0062	0.197527
gene2601	2485680	2486795	1116	-	yqjE	298.511	727.645	2.43758
gene2602	2486813	2488336	1524	-	yqjD	319.386	12.4988	0.0391337
gene2605	2489535	2490503	969	-	yqjA	213.968	31.7903	0.148575
gene2606	2490574	2491296	723	-	artR	977.989	1008.6	1.03129
gene2607	2491289	2491948	660	-	artQ	919.54	639.882	0.695872
gene2608	2492029	2492796	768	-	artP	1893.35	2504.1	1.32257
gene2609	2493064	2493501	438	-	yqiW	295.38	523.046	1.77076
gene2621	2507020	2507256	237	+	yqzF	75.1497	9.23821	0.122931
gene2631	2516440	2517558	1119	+	yqiG	282.855	556.738	1.96828
gene2632	2518023	2518826	804	-	spo0A	326.692	392.624	1.20182
gene2636	2522871	2523716	846	-	yqxC	389.317	127.705	0.328022
gene2637	2523713	2525614	1902	-	dxs	772.372	496.961	0.643423
gene2641	2528404	2529255	852	-	folD	461.335	684.715	1.4842
gene2642	2529267	2529662	396	-	nusB	114.812	215.468	1.8767
gene2643	2529926	2530333	408	-	yqhY	551.098	280.135	0.508322
gene2644	2530354	2531706	1353	-	accC	1043.75	955.611	0.91556
gene2645	2531718	2532197	480	-	accB	219.187	745.578	3.40157
gene2655	2538115	2538672	558	-	efp	802.64	1056.42	1.31618
gene2656	2538697	2539758	1062	-	yqhT	932.065	466.258	0.500242
gene2657	2539755	2540201	447	-	yqhS	197.268	78.2531	0.396684
gene2659	2541051	2542007	957	+	yqhQ	217.099	107.055	0.493114
gene2660	2542047	2542442	396	+	yqhP	77.2372	29.0732	0.376415
gene2662	2543440	2543868	429	-	mntR	312.08	67.3846	0.215921
gene2664	2544995	2545375	381	+	yqhL	188.918	191.829	1.01541
gene2665	2545410	2546876	1467	-	gcvPB	319.386	531.741	1.66488
gene2666	2546869	2548215	1347	-	gcvPA	231.711	397.515	1.71556
gene2667	2548245	2549333	1089	-	gcvT	187.874	565.705	3.01108
gene2673	2552653	2552988	336	+	sinR	207.705	126.346	0.608295
gene2674	2553081	2553866	786	-	tasA	183.699	743.948	4.04981
gene2691	2564638	2564883	246	+	yqgY	268.243	167.646	0.62498
gene2692	2564923	2565558	636	-	yqgX	254.674	212.207	0.833251
gene2693	2565715	2565888	174	+	yqgW	191.005	227.151	1.18924
gene2695	2566237	2567298	1062	-	yqgU	191.005	31.5186	0.165014
gene2697	2568573	2570489	1917	-	yqgS	766.109	89.1216	0.11633
gene2701	2573520	2573693	174	-	yqgO	51.1435	3.26055	0.0637528
gene2703	2574408	2574557	150	-	rpmG	1031.22	1186.84	1.15091
gene2706	2576367	2576720	354	+	yqzD	129.424	114.119	0.881743
gene2707	2576717	2577181	465	+	yqzC	245.28	115.478	0.470799
gene2713	2581771	2583921	2151	-	pbpA	504.129	237.748	0.471602
gene2715	2585434	2586042	609	-	sodA	3887.95	6543.37	1.68299
gene2716	2586221	2586703	483	-	yqgC	87.6746	72.0037	0.821261
gene2718	2587996	2588424	429	-	yqgA	1292.16	2169.89	1.67928
gene2720	2589123	2590256	1134	+	ispG	411.236	531.197	1.29171
gene2722	2590804	2591385	582	+	yqfW	145.081	92.9255	0.64051
gene2723	2591428	2591865	438	-	zur	107.506	80.6985	0.750643
gene2724	2592003	2592884	882	-	yqfU	187.874	149.442	0.795435
gene2726	2593281	2594174	894	-	yqfS	233.799	227.151	0.971567
gene2727	2594184	2595500	1317	-	cshB	233.799	388.548	1.66189
gene2730	2597502	2598623	1122	-	yqfO	196.224	192.372	0.98037
gene2733	2600214	2601329	1116	-	sigA	1021.83	1058.86	1.03624
gene2734	2601528	2603339	1812	-	dnaG	1127.25	55.9727	0.0496544
gene2736	2603373	2603867	495	-	yqxD	294.336	16.5744	0.0563112
gene2737	2604121	2604933	813	-	yqfL	150.299	259.485	1.72646
gene2738	2604959	2605597	639	-	ccpN	163.868	68.4715	0.417845
gene2739	2605730	2607769	2040	-	glyS	595.979	715.69	1.20086
gene2740	2607762	2608649	888	-	glyQ	224.405	370.887	1.65276
gene2742	2608946	2609713	768	-	recO	273.461	29.3449	0.107309
gene2743	2609750	2609893	144	-	yqzL	48.0123	22.8238	0.475374
gene2744	2610041	2610946	906	-	era	261.98	223.076	0.851498
gene2745	2610927	2611337	411	-	cdd	166.999	194.002	1.1617
gene2746	2611456	2611827	372	-	dgkA	125.249	19.835	0.158364
gene2747	2611808	2612281	474	-	yqfG	92.8933	90.2084	0.971097
gene2748	2612282	2614417	2136	-	yqfF	469.685	140.747	0.299662
gene2749	2614496	2615455	960	-	phoH	516.654	227.966	0.441236
gene2752	2617005	2617424	420	-	yqfB	72.0184	57.0595	0.792291
gene2753	2617449	2618444	996	-	yqfA	284.943	648.033	2.27426
gene2754	2618466	2619779	1314	-	yqeZ	515.61	85.0459	0.164942
gene2755	2619910	2620356	447	-	yqeY	3855.6	193.731	0.0502466
gene2756	2620371	2620544	174	-	rpsU	931.021	1690.59	1.81585
gene2758	2621677	2623032	1356	-	rimO	509.348	391.265	0.76817
gene2759	2623032	2623802	771	-	yqeU	217.099	58.6898	0.270337
gene2760	2623825	2624760	936	-	prmA	306.861	245.628	0.800452
gene2761	2624785	2625912	1128	-	dnaJ	290.161	541.522	1.86628
gene2762	2626112	2627947	1836	-	dnaK	1226.4	2229.94	1.81828
gene2763	2627971	2628534	564	-	grpE	410.192	328.5	0.800844
gene2764	2628606	2629637	1032	-	hrcA	259.893	35.0509	0.134867
gene2766	2630910	2632748	1839	-	lepA	754.628	555.108	0.735605
gene2770	2635815	2636081	267	+	rpsT	3406.79	2524.48	0.741014
gene2772	2637369	2637503	135	+	yqzM	446.723	72.8188	0.163007
gene2777	2642101	2642844	744	-	yqeM	361.136	48.6365	0.134676
gene2778	2642841	2643197	357	-	yqeL	140.906	224.978	1.59665
gene2779	2643215	2643775	561	-	yqeK	250.499	52.7121	0.210429
gene2780	2643765	2644334	570	-	nadD	166.999	50.2667	0.301
gene2781	2644346	2644636	291	-	yqeI	53.231	149.442	2.80742
gene2782	2644630	2645472	843	-	aroE	201.443	84.5025	0.419486
gene2783	2645490	2646590	1101	-	yqeH	205.618	214.109	1.0413
gene2785	2647456	2647614	159	+	sda	160.737	75.536	0.469936
gene2800	2660330	2660464	135	+	phrE	110.637	62.4938	0.564854
gene2822	2678240	2678419	180	+	yqdB	178.48	23.3672	0.130923
gene2840	2691642	2692571	930	+	yqaP	176.393	241.28	1.36786
gene2899	2734953	2735456	504	-	yrdA	90.8059	30.7035	0.338122
gene2903	2739486	2740193	708	+	yrpD	258.849	485.006	1.8737
gene2924	2757492	2758001	510	+	yraA	241.105	557.01	2.31024
gene2946	2784688	2784918	231	-	yrhC	288.074	62.4938	0.216937
gene2947	2785001	2786140	1140	-	yrhB	412.279	1014.57	2.46089
gene2948	2786142	2787065	924	-	mccA	304.774	126.618	0.415449
gene2949	2787130	2787825	696	-	mtn	393.492	433.924	1.10275
gene2950	2787846	2788487	642	-	yrrT	304.774	165.201	0.542045
gene2951	2788680	2788883	204	+	yrzA	53.231	42.6588	0.80139
gene2952	2788920	2789621	702	-	yrrS	153.431	131.509	0.857122
gene2954	2791494	2791967	474	-	greA	396.623	803.181	2.02505
gene2955	2792218	2792853	636	-	udk	188.918	59.505	0.314978
gene2958	2795082	2795735	654	-	yrrM	121.074	48.093	0.397219
gene2960	2797100	2797381	282	-	yrzB	201.443	494.516	2.45487
gene2961	2797399	2797815	417	-	yrrK	144.037	48.093	0.333894
gene2962	2797823	2798089	267	-	yrzL	89.7621	94.5558	1.0534
gene2963	2798174	2800810	2637	-	alaS	536.485	1012.94	1.88811
gene2975	2809413	2810528	1116	-	mnmA	276.593	202.154	0.730872
gene2976	2810559	2811698	1140	-	iscS	333.999	116.564	0.348997
gene2977	2811717	2812133	417	-	cymR	100.2	202.969	2.02565
gene2979	2813643	2814407	765	-	yrvM	230.668	186.938	0.810421
gene2981	2814743	2816521	1779	-	aspS	1071.93	1752	1.63444
gene2982	2816535	2817809	1275	-	hisS	520.829	756.175	1.45187
gene2985	2818494	2820050	1557	+	yrvJ	569.885	275.516	0.483459
gene2986	2820077	2820475	399	-	yrvI	249.455	5.70595	0.0228737
gene2987	2820529	2822733	2205	-	relA	846.478	380.669	0.449709
gene2988	2822901	2823413	513	-	apt	342.349	493.973	1.44289
gene2989	2823419	2825779	2361	-	recJ	496.823	159.223	0.320483
gene2992	2826900	2829113	2214	-	secDF	1400.71	642.327	0.458574
gene2993	2829152	2829448	297	-	comN	125.249	91.8387	0.733246
gene2997	2832424	2832690	267	-	yajC	683.653	502.939	0.735664
gene2998	2832727	2833872	1146	-	tgt	449.854	319.533	0.710304
gene2999	2833899	2834927	1029	-	queA	211.88	153.246	0.723265
gene3008	2841307	2841447	141	+	yrzT	72.0184	2.44541	0.0339553
gene3012	2844675	2845838	1164	-	safA	913.277	94.0124	0.10294
gene3013	2845955	2847061	1107	-	nadA	961.29	1810.15	1.88304
gene3014	2847048	2847917	870	-	nadC	559.448	1459.37	2.60858
gene3015	2847871	2849466	1596	-	nadB	1720.09	1028.43	0.597892
gene3016	2849569	2850756	1188	+	nifS	560.491	436.098	0.778064
gene3017	2850716	2851258	543	+	nadR	241.105	107.598	0.44627
gene3018	2851283	2852140	858	-	pheA	174.305	59.2332	0.339824
gene3019	2852157	2852600	444	-	pheB	93.9371	49.1799	0.523541
gene3020	2852661	2853947	1287	-	obgE	353.83	443.162	1.25247
gene3021	2853981	2854559	579	-	spo0B	110.637	55.1576	0.498545
gene3022	2854880	2855164	285	-	rpmA	3835.76	1208.3	0.31501
gene3023	2855177	2855515	339	-	ysxB	2253.45	57.603	0.0255622
gene3024	2855518	2855826	309	-	rplU	1660.6	559.727	0.337063
gene3028	2857776	2858582	807	-	minD	616.854	292.906	0.474838
gene3029	2858584	2859264	681	-	minC	488.473	134.497	0.275343
gene3030	2859317	2859835	519	-	mreD	391.405	39.9417	0.102047
gene3031	2859832	2860704	873	-	mreC	367.398	146.453	0.398621
gene3032	2860735	2861748	1014	-	mreB	542.748	1178.69	2.1717
gene3038	2866664	2869306	2643	-	valS	780.722	1166.73	1.49443
gene3043	2872880	2874172	1293	-	hemL	389.317	508.917	1.3072
gene3044	2874202	2875176	975	-	hemB	199.355	269.81	1.35341
gene3047	2876928	2877758	831	-	hemX	179.524	18.7481	0.104432
gene3048	2877766	2879133	1368	-	hemA	378.88	203.241	0.536425
gene3050	2879882	2880469	588	-	engB	220.23	182.047	0.826622
gene3051	2880466	2882790	2325	-	lonA	495.779	532.556	1.07418
gene3053	2884781	2886043	1263	-	clpX	1766.02	1399.86	0.792665
gene3054	2886315	2887589	1275	-	tig	2334.86	4797.89	2.0549
gene3056	2888940	2889539	600	-	leuD	773.415	482.832	0.624286
gene3057	2889552	2890970	1419	-	leuC	1237.88	1135.76	0.9175
gene3058	2891020	2892117	1098	-	leuB	1071.93	1230.86	1.14827
gene3059	2892138	2893694	1557	-	leuA	1369.39	1407.2	1.02761
gene3060	2893681	2894709	1029	-	ilvC	709.747	6145.58	8.65884
gene3061	2894733	2895251	519	-	ilvH	375.748	370.887	0.987062
gene3062	2895248	2896972	1725	-	ilvB	1421.58	2102.78	1.47918
gene3068	2900020	2900529	510	-	ysnB	181.612	73.634	0.405447
gene3070	2901154	2901891	738	-	rph	144.037	228.238	1.58458
gene3072	2903217	2904035	819	-	racE	183.699	92.3821	0.502899
gene3073	2904043	2904483	441	-	ysmB	87.6746	85.861	0.979315
gene3076	2905571	2906332	762	-	sdhB	1101.15	1077.07	0.978128
gene3077	2906335	2908095	1761	-	sdhA	1937.19	3180.39	1.64175
gene3078	2908129	2908737	609	-	sdhC	1009.3	999.901	0.990685
gene3079	2909030	2909476	447	+	yslB	134.643	70.6451	0.524684
gene3080	2909520	2910746	1227	-	lysC	500.998	1247.16	2.48935
gene3083	2913024	2913338	315	-	trxA	1209.7	2449.76	2.02509
gene3090	2920517	2920921	405	-	yshE	79.3247	41.0285	0.517223
gene3093	2925100	2925633	534	-	yshB	105.418	33.6923	0.319606
gene3096	2927008	2929422	2415	-	pheT	717.053	975.99	1.36111
gene3103	2935967	2936209	243	-	ysfE	51.1435	8.15136	0.159382
gene3115	2950221	2951306	1086	-	ysdC	306.861	748.567	2.43943
gene3116	2951490	2951882	393	+	ysdB	87.6746	32.3337	0.368792
gene3117	2951898	2952167	270	-	ysdA	66.7997	19.5633	0.292865
gene3118	2952224	2952583	360	-	rplT	1141.86	2459.54	2.15398
gene3119	2952615	2952815	201	-	rpmI	285.986	917.3	3.2075
gene3120	2952828	2953349	522	-	infC	1131.42	1181.4	1.04418
gene3127	2958434	2959216	783	+	ysaA	468.642	323.881	0.691105
gene3128	2959257	2961188	1932	-	thrS	663.822	967.567	1.45757
gene3135	2966413	2966793	381	-	speD	772.372	274.973	0.356011
gene3146	2978734	2979672	939	-	mdh	1843.25	3658.6	1.98486
gene3147	2979716	2980987	1272	-	icd	1588.58	4685.4	2.94943
gene3148	2981151	2982269	1119	-	citZ	1615.72	1549.3	0.958894
gene3151	2984312	2984695	384	-	fxsA	350.698	47.8213	0.13636
gene3152	2984788	2986545	1758	-	pyk	1829.69	2710.6	1.48146
gene3153	2986588	2987547	960	-	pfkA	773.415	1376.77	1.78011
gene3154	2987731	2988708	978	-	accA	718.097	588.257	0.819189
gene3155	2988693	2989565	873	-	accD	579.279	600.755	1.03707
gene3156	2989900	2991132	1233	-	ytsJ	612.679	918.115	1.49853
gene3160	2995699	2995890	192	+	ytzJ	109.593	47.0062	0.428915
gene3161	2995908	2996849	942	-	nrnA	256.761	440.174	1.71433
gene3162	2996980	2997282	303	+	ytpI	52.1873	24.4541	0.468583
gene3164	2998796	2999698	903	-	ytnM	1229.53	1267.27	1.03069
gene3165	2999717	3000967	1251	-	ytnL	1596.93	347.52	0.217617
gene3166	3000985	3001677	693	-	rbfK	689.916	406.21	0.588781
gene3167	3001724	3003052	1329	-	ytnJ	1817.16	2745.38	1.51081
gene3168	3003049	3003330	282	-	ytnI	270.33	540.979	2.00118
gene3169	3003345	3004349	1005	-	ytmO	992.602	1005.61	1.0131
gene3170	3004346	3005125	780	-	tcyN	711.834	808.887	1.13634
gene3171	3005122	3005829	708	-	tcyM	1316.16	404.851	0.307599
gene3172	3005859	3006578	720	-	tcyL	1062.53	255.409	0.240378
gene3173	3006600	3007412	813	-	tcyK	830.821	735.525	0.885298
gene3174	3007426	3008235	810	-	tcyJ	643.991	278.777	0.432889
gene3175	3008249	3008785	537	-	ytmI	718.097	934.146	1.30086
gene3177	3009915	3010598	684	-	ytkL	188.918	269.81	1.42819
gene3178	3010661	3011428	768	-	fabG	144.037	53.5273	0.371622
gene3179	3011555	3011689	135	-	ytzD	491.604	7.60794	0.0154757
gene3180	3011751	3013136	1386	-	argH	2926.66	3183.92	1.0879
gene3181	3013133	3014344	1212	-	argG	1940.32	8090.77	4.16981
gene3183	3015111	3016298	1188	-	ackA	729.578	1142.55	1.56604
gene3184	3016646	3017635	990	-	ytxK	314.167	184.493	0.587243
gene3185	3017696	3018199	504	-	tpx	745.234	877.087	1.17693
gene3188	3019533	3020027	495	-	yteJ	138.818	91.8387	0.661576
gene3189	3020040	3021047	1008	-	sppA	197.268	279.592	1.41732
gene3191	3022068	3023657	1590	-	ytcJ	338.174	102.707	0.303711
gene3192	3023677	3025266	1590	-	ytcI	307.905	551.304	1.7905
gene3193	3025445	3025654	210	-	sspA	49.056	13.5856	0.276941
gene3196	3028297	3029634	1338	+	braB	731.666	466.801	0.637998
gene3197	3029729	3031417	1689	-	ezrA	522.916	275.516	0.526884
gene3200	3033167	3033658	492	+	ytsP	247.368	259.485	1.04899
gene3202	3035730	3036332	603	+	rpsD	3400.52	3887.93	1.14333
gene3203	3036603	3037871	1269	-	tyrS	350.698	690.692	1.96948
gene3204	3038060	3038203	144	-	ytzK	106.462	1.08685	0.0102088
gene3211	3044165	3045169	1005	-	ccpA	394.536	455.118	1.15355
gene3212	3045445	3046521	1077	-	aroA	1211.79	2564.42	2.11623
gene3213	3046757	3047083	327	-	ytxJ	300.599	191.557	0.637252
gene3214	3047107	3047562	456	-	ytxH	149.256	375.506	2.51586
gene3215	3047593	3048015	423	-	ytxG	150.299	130.965	0.871363
gene3216	3048177	3049475	1299	-	murC	989.471	724.384	0.732093
gene3218	3052743	3053348	606	-	ytpR	364.267	502.124	1.37845
gene3219	3053364	3054173	810	-	ytpQ	263.024	131.509	0.499988
gene3220	3054188	3054511	324	-	ytpP	64.7122	329.043	5.08472
gene3223	3056479	3056796	318	+	ytzB	280.768	182.591	0.650326
gene3224	3056849	3058549	1701	-	malS	434.198	39.3983	0.090738
gene3225	3058631	3059401	771	-	ytnP	171.174	36.4094	0.212704
gene3226	3059547	3060188	642	-	trmB	222.318	104.337	0.469317
gene3228	3060674	3061288	615	-	ytmP	184.743	45.3759	0.245617
gene3230	3063833	3064762	930	-	ytlR	292.249	51.0819	0.174789
gene3231	3064811	3065725	915	-	ytlQ	304.774	53.5273	0.17563
gene3234	3067420	3068811	1392	-	ytjP	243.193	420.067	1.7273
gene3235	3068908	3070206	1299	+	pbuO	242.149	169.277	0.69906
gene3238	3072401	3072622	222	+	ytzE	59.4935	29.0732	0.488679
gene3240	3073531	3075165	1635	-	ytgP	467.598	193.731	0.41431
gene3242	3076818	3078356	1539	+	opuD	349.655	137.486	0.393206
gene3252	3088388	3089149	762	-	ytbQ	454.029	183.677	0.40455
gene3253	3089226	3090413	1188	-	bioI	536.485	679.552	1.26667
gene3254	3090482	3091489	1008	-	bioB	1232.66	1998.17	1.62102
gene3255	3091492	3092187	696	-	bioD	874.659	728.46	0.832851
gene3256	3092184	3093353	1170	-	bioF	2058.27	786.607	0.38217
gene3257	3093343	3094689	1347	-	bioA	1661.64	1817.21	1.09362
gene3258	3094679	3095455	777	-	bioW	718.097	368.17	0.512702
gene3265	3102201	3102512	312	-	ytwF	166.999	187.481	1.12265
gene3266	3102629	3105043	2415	-	leuS	1085.5	1671.57	1.53992
gene3284	3120964	3121548	585	+	ytqB	113.768	40.7568	0.358244
gene3285	3121538	3122641	1104	-	ytpB	266.155	84.2308	0.316472
gene3286	3122662	3123441	780	-	ytpA	153.431	47.2779	0.308139
gene3288	3124250	3125641	1392	-	ytnA	610.591	458.107	0.750267
gene3289	3125777	3127675	1899	-	asnB	1459.16	1171.35	0.802759
gene3290	3127825	3129027	1203	-	metK	1194.04	2521.22	2.11149
gene3293	3131152	3131394	243	-	ytmB	49.056	100.262	2.04382
gene3298	3134983	3135459	477	-	ytkD	87.6746	65.2109	0.743783
gene3300	3136238	3136675	438	-	dps	242.149	561.086	2.31711
gene3303	3137495	3137968	474	-	luxS	1143.95	1107.5	0.96814
gene3316	3148901	3149716	816	-	menB	569.885	836.33	1.46754
gene3317	3149751	3150575	825	-	ytxM	165.956	13.3139	0.0802257
gene3319	3152302	3153717	1416	-	menF	278.68	173.081	0.621073
gene3363	3182015	3182539	525	-	yuaF	107.506	25.5409	0.237577
gene3364	3182707	3183195	489	+	yuaE	200.399	340.455	1.69889
gene3373	3190462	3190725	264	-	yubF	188.918	147.54	0.780972
gene3378	3194635	3195465	831	-	yubB	215.012	248.345	1.15503
gene3379	3195558	3196724	1167	-	yubA	342.349	129.878	0.379375
gene3380	3196906	3197892	987	+	yulF	187.874	266.821	1.42021
gene3387	3206169	3208154	1986	-	mcpA	961.29	814.865	0.847679
gene3389	3210445	3212433	1989	-	mcpB	601.197	880.891	1.46523
gene3395	3217496	3218173	678	-	yugP	116.899	131.509	1.12497
gene3401	3220731	3222083	1353	-	pgi	1466.46	1805.53	1.23121
gene3403	3223471	3224634	1164	-	yugJ	863.177	1081.41	1.25283
gene3405	3225178	3225570	393	-	yugI	628.335	2603.55	4.14356
gene3406	3225772	3226932	1161	-	alaT	573.016	340.455	0.594146
gene3407	3226933	3227433	501	-	yugG	144.037	392.081	2.72208
gene3409	3228431	3228691	261	-	yugE	44.8811	38.8548	0.865729
gene3415	3233911	3235785	1875	+	pbpD	483.254	259.485	0.536954
gene3416	3235806	3236219	414	+	yuxK	152.387	34.5074	0.226446
gene3417	3236422	3236979	558	-	yufK	349.655	179.33	0.512877
gene3433	3252405	3252785	381	-	yuxO	108.55	52.7121	0.485605
gene3434	3252804	3253448	645	-	comA	135.687	157.05	1.15744
gene3435	3253529	3255838	2310	-	comP	840.215	97.5446	0.116095
gene3436	3255853	3256020	168	-	comX	39.6623	76.3511	1.92503
gene3437	3256008	3256907	900	-	comQ	203.53	75.8077	0.372464
gene3438	3257092	3257232	141	-	degQ	80.3684	96.4578	1.2002
gene3441	3259403	3260875	1473	-	yueK	546.923	403.492	0.737751
gene3442	3260891	3261442	552	-	pncA	240.061	100.262	0.41765
gene3443	3261539	3261937	399	-	yueI	74.1059	18.7481	0.252991
gene3444	3262009	3262257	249	-	yueH	42.7936	127.976	2.99055
gene3445	3262330	3262551	222	-	yueG	120.031	1.90198	0.0158458
gene3446	3262611	3263720	1110	-	yueF	304.774	232.042	0.761359
gene3450	3265406	3266137	732	-	yueD	261.98	86.6762	0.33085
gene3456	3276141	3276434	294	-	yukE	1564.57	1762.05	1.12622
gene3459	3279573	3280250	678	+	yukJ	134.643	97.0012	0.720432
gene3460	3280294	3280503	210	-	ybdZ	195.18	151.887	0.778188
gene3461	3280519	3287655	7137	-	dhbF	4326.32	2762.5	0.638532
gene3462	3287675	3288613	939	-	dhbB	699.309	1283.3	1.83509
gene3463	3288641	3290260	1620	-	dhbE	1251.45	1334.92	1.0667
gene3464	3290289	3291485	1197	-	dhbC	986.339	1540.34	1.56167
gene3465	3291511	3292296	786	-	dhbA	725.403	911.866	1.25705
gene3466	3292490	3293359	870	-	besA	718.097	236.39	0.329189
gene3468	3294270	3294872	603	+	bioYB	798.465	550.489	0.689434
gene3469	3294942	3296270	1329	-	yuiF	1634.51	1183.31	0.723954
gene3470	3296417	3297919	1503	-	yuiE	278.68	522.774	1.87589
gene3473	3299344	3299664	321	-	yuiB	296.424	33.964	0.114579
gene3474	3299718	3299861	144	-	yuiA	100.2	181.775	1.81413
gene3476	3301586	3302584	999	+	yumC	887.184	1740.86	1.96223
gene3477	3302623	3302763	141	-	yuzG	43.8373	79.6116	1.81607
gene3478	3303042	3304022	981	+	guaC	200.399	347.248	1.73278
gene3481	3305599	3305961	363	-	yutM	230.668	202.154	0.876385
gene3484	3308368	3308604	237	-	yuzB	69.9309	18.4764	0.26421
gene3485	3308867	3309934	1068	+	yutJ	282.855	317.903	1.12391
gene3487	3310386	3310721	336	+	yutI	1170.04	1465.89	1.25285
gene3489	3312844	3313773	930	-	thrB	1804.64	1144.45	0.634173
gene3490	3313770	3314828	1059	-	thrC	1712.79	2341.89	1.3673
gene3491	3314828	3316129	1302	-	hom	1930.93	3706.15	1.91936
gene3494	3318029	3318799	771	-	yutF	264.068	228.238	0.864317
gene3495	3318828	3319262	435	-	yutE	100.2	179.602	1.79244
gene3496	3319286	3319561	276	-	yutD	78.2809	33.4206	0.426932
gene3498	3320324	3321220	897	-	lipA	575.104	1038.76	1.80621
gene3528	3352312	3352686	375	-	yurQ	94.9808	117.38	1.23582
gene3534	3355593	3356990	1398	-	sufB	2680.34	1755.8	0.655068
gene3535	3357011	3357454	444	-	iscU	472.817	238.292	0.503983
gene3536	3357444	3358664	1221	-	sufS	1694	942.298	0.556256
gene3537	3358664	3359977	1314	-	sufD	1749.32	2113.92	1.20843
gene3538	3359995	3360780	786	-	sufC	640.86	2084.85	3.2532
gene3539	3360974	3361111	138	-	yuzK	125.249	27.4429	0.219106
gene3541	3361767	3362591	825	-	metN	1436.19	2644.03	1.841
gene3542	3362605	3363273	669	-	metP	1141.86	477.942	0.418565
gene3543	3363266	3364291	1026	-	metQ	884.052	950.177	1.0748
gene3548	3365831	3366067	237	-	yusG	536.485	5.43424	0.0101293
gene3549	3366123	3366506	384	-	yusH	630.422	1131.41	1.79468
gene3550	3366573	3366929	357	-	yusI	173.262	192.916	1.11343
gene3559	3374956	3376581	1626	+	yusP	640.86	607.277	0.947597
gene3564	3378800	3379087	288	-	yusU	73.0622	89.3933	1.22352
gene3565	3379112	3379939	828	-	yusV	768.197	718.679	0.93554
gene3574	3387781	3387945	165	-	yuzO	29.2249	35.5943	1.21794
gene3576	3389024	3390412	1389	-	fumC	1559.36	2236.73	1.4344
gene3577	3390479	3390664	186	-	yvzF	43.8373	43.4739	0.991711
gene3592	3404835	3405626	792	+	yvrD	172.218	296.166	1.71972
gene3601	3412128	3413357	1230	-	yvrN	513.523	132.324	0.257679
gene3602	3413350	3414039	690	-	yvrO	178.48	91.8387	0.514559
gene3604	3415387	3416196	810	-	fhuC	324.605	139.117	0.428572
gene3605	3416212	3417222	1011	-	fhuG	305.817	127.161	0.415808
gene3606	3417222	3418376	1155	-	fhuB	340.261	155.691	0.457564
gene3607	3418474	3419421	948	+	fhuD	544.835	762.968	1.40036
gene3608	3419656	3421065	1410	-	lysP	469.685	488.267	1.03956
gene3616	3426749	3427579	831	-	yvgN	773.415	1458.01	1.88515
gene3619	3430598	3432313	1716	-	yvgQ	2680.34	2507.09	0.935362
gene3620	3432339	3434156	1818	-	cysJ	2067.66	2561.16	1.23867
gene3622	3436849	3437457	609	-	yvgT	128.381	47.2779	0.368263
gene3623	3437644	3438060	417	-	bdbC	247.368	117.38	0.474515
gene3624	3438065	3438733	669	-	bdbD	225.449	293.449	1.30162
gene3627	3443613	3443822	210	-	copZ	37.5748	132.596	3.52884
gene3630	3445442	3446077	636	-	yvaB	154.474	334.478	2.16526
gene3637	3451248	3451718	471	-	smpB	105.418	67.1129	0.636634
gene3638	3451863	3454202	2340	-	rnr	403.929	407.84	1.00968
gene3640	3455093	3455323	231	-	secG	1015.56	446.423	0.439581
gene3645	3457615	3457941	327	+	yvaP	67.8435	30.4318	0.448558
gene3652	3464289	3464765	477	+	sdpA	192.049	57.0595	0.297109
gene3653	3464762	3465733	972	+	sdpB	845.434	206.773	0.244576
gene3654	3465776	3466387	612	+	spbC	1694	2530.45	1.49378
gene3655	3466434	3467057	624	-	sdpI	170.131	135.856	0.79854
gene3657	3467546	3468235	690	-	opuCD	440.461	129.878	0.294869
gene3658	3468253	3469164	912	-	opuCC	360.092	171.179	0.475374
gene3659	3469184	3469837	654	-	opuCB	280.768	194.274	0.69194
gene3660	3469860	3471002	1143	-	opuCA	343.392	670.857	1.95362
gene3664	3473372	3474070	699	+	yvbI	340.261	355.399	1.04449
gene3665	3474106	3475923	1818	-	yvbJ	399.755	416.806	1.04266
gene3667	3476555	3477847	1293	-	eno	2901.61	4447.38	1.53273
gene3668	3477877	3479412	1536	-	pgm	2798.28	974.36	0.348199
gene3669	3479405	3480166	762	-	tpiA	1235.79	1510.18	1.22203
gene3670	3480197	3481381	1185	-	pgk	1773.32	1670.76	0.942162
gene3671	3481698	3482705	1008	-	gapA	4521.51	6573.53	1.45384
gene3672	3482752	3483774	1023	-	cggR	1062.53	144.551	0.136044
gene3675	3486807	3487817	1011	-	yvbT	217.099	190.198	0.876091
gene3677	3488952	3489869	918	+	cyeB	729.578	358.388	0.491227
gene3680	3491655	3492689	1035	-	yvbX	181.612	218.185	1.20138
gene3700	3514115	3515083	969	-	epsO	378.88	189.655	0.500568
gene3701	3515062	3516228	1167	-	epsN	707.659	667.868	0.943771
gene3702	3516233	3516883	651	-	epsM	569.885	132.324	0.232194
gene3703	3516880	3517488	609	-	epsL	597.022	188.84	0.316303
gene3704	3517485	3519002	1518	-	epsK	2012.34	276.603	0.137453
gene3705	3518999	3520033	1035	-	epsJ	1465.42	421.697	0.287766
gene3706	3520030	3521106	1077	-	epsI	1549.96	1251.78	0.807618
gene3714	3529151	3529855	705	-	epsA	122.118	16.3027	0.1335
gene3732	3546234	3546827	594	+	clpP	680.522	1022.45	1.50245
gene3742	3558940	3559515	576	-	yvdD	118.987	390.179	3.27917
gene3746	3562566	3563543	978	+	yvcT	259.893	609.994	2.3471
gene3752	3568527	3569291	765	-	yvcN	222.318	56.2444	0.252991
gene3755	3570546	3571499	954	-	yvcK	275.549	112.489	0.408236
gene3756	3571501	3572388	888	-	yvcJ	269.286	145.094	0.53881
gene3757	3572413	3572889	477	-	yvcI	150.299	91.567	0.609231
gene3758	3573207	3574157	951	-	trxB	273.461	688.79	2.51878
gene3759	3574363	3575784	1422	-	cwlO	1942.41	1990.29	1.02465
gene3765	3582936	3583565	630	-	hisI	484.298	781.987	1.61468
gene3766	3583562	3584320	759	-	hisF	539.616	583.638	1.08158
gene3767	3584317	3585054	738	-	hisA	424.804	682.541	1.60672
gene3768	3585051	3585689	639	-	hisH	392.448	535.273	1.36393
gene3769	3585690	3586274	585	-	hisB	350.698	678.465	1.93461
gene3770	3586271	3587554	1284	-	hisD	876.746	754.816	0.860929
gene3771	3587551	3588192	642	-	hisG	403.929	408.112	1.01035
gene3772	3588185	3589360	1176	-	hisZ	667.997	915.126	1.36996
gene3775	3591288	3591806	519	-	yvoF	142.993	15.7593	0.11021
gene3776	3591810	3592460	651	-	hprP	173.262	97.0012	0.559854
gene3777	3592457	3593395	939	-	yvoD	266.155	30.4318	0.114338
gene3778	3593419	3594228	810	-	lgt	257.805	222.261	0.862126
gene3779	3594242	3595174	933	-	hprK	177.437	212.479	1.19749
gene3789	3606762	3607121	360	-	yvlD	121.074	26.3561	0.217685
gene3790	3607123	3607320	198	-	yvlC	36.5311	69.0149	1.88921
gene3791	3607325	3608422	1098	-	yvlB	196.224	230.684	1.17561
gene3792	3608447	3608773	327	-	yvlA	94.9808	142.649	1.50187
gene3801	3620346	3621539	1194	-	minJ	531.266	130.965	0.246515
gene3805	3623938	3624828	891	-	ftsX	768.197	246.715	0.321161
gene3806	3624821	3625507	687	-	ftsE	294.336	288.015	0.978523
gene3807	3625741	3626079	339	-	cccB	196.224	116.836	0.595422
gene3810	3628310	3630835	2526	-	secA	1283.81	1325.41	1.03241
gene3811	3631003	3631572	570	-	yvyD	914.321	441.532	0.482907
gene3812	3631763	3632140	378	-	yvzG	301.642	26.6278	0.088276
gene3813	3632150	3632491	342	-	fliT	221.274	101.077	0.456795
gene3814	3632488	3632889	402	-	fliS	176.393	337.738	1.91469
gene3815	3632911	3634407	1497	-	fliD	685.741	1559.9	2.27477
gene3816	3634425	3634754	330	-	yvyC	233.799	83.1439	0.355621
gene3817	3634987	3635901	915	-	hag	16073.7	25117.3	1.56264
gene3821	3637338	3638234	897	-	flgL	642.947	421.969	0.656304
gene3822	3638245	3639768	1524	-	flgK	983.208	840.406	0.854758
gene3823	3639787	3640269	483	-	yvyG	293.292	91.0236	0.310351
gene3824	3640285	3640551	267	-	flgM	131.512	115.478	0.878077
gene3825	3640632	3641051	420	-	yvyF	139.862	160.854	1.15009
gene3829	3643664	3644509	846	-	yviA	212.924	99.1749	0.465776
gene3830	3644607	3645296	690	-	degU	487.429	662.434	1.35904
gene3833	3647406	3648581	1176	+	yvhJ	204.574	195.904	0.957621
gene3834	3648654	3649730	1077	-	tagO	774.459	152.159	0.196471
gene3844	3659119	3660609	1491	-	lytC	1071.93	685.53	0.63953
gene3845	3660648	3662765	2118	-	lytB	809.946	524.948	0.648127
gene3846	3662789	3663097	309	-	lytA	111.681	481.202	4.30873
gene3847	3663281	3664201	921	+	lytR	232.755	360.562	1.5491
gene3849	3665629	3666507	879	+	gtaB	616.854	1176.24	1.90684
gene3855	3673564	3675147	1584	-	tagH	372.617	142.105	0.381371
gene3856	3675167	3675994	828	-	tagG	234.843	96.7295	0.411891
gene3857	3676159	3678399	2241	-	tagF	490.56	266.278	0.542803
gene3859	3680581	3680970	390	-	tagD	355.917	516.253	1.45049
gene3860	3681370	3682140	771	+	tagA	311.036	126.89	0.407958
gene3869	3694239	3695207	969	+	ywtF	258.849	239.378	0.92478
gene3871	3696257	3697498	1242	-	pgdS	1187.78	908.062	0.764502
gene3884	3708172	3708699	528	-	ywrO	125.249	337.466	2.69435
gene3910	3731822	3732535	714	-	ptkA	154.474	82.8722	0.536479
gene3911	3732525	3733271	747	-	ywqC	137.774	82.6005	0.599534
gene3912	3733505	3733648	144	-	ywzD	84.5434	78.5248	0.928811
gene3922	3743267	3743659	393	-	mscL	80.3684	106.783	1.32867
gene3923	3743732	3744157	426	-	fabZ	172.218	252.692	1.46728
gene3925	3745436	3746245	810	-	flhP	349.655	380.125	1.08714
gene3926	3746279	3747091	813	-	flhO	270.33	396.428	1.46646
gene3927	3747254	3748255	1002	-	mbl	1277.54	1336.82	1.0464
gene3939	3758547	3759128	582	+	bcrC	163.868	132.596	0.80916
gene3943	3761182	3761700	519	+	ywnG	171.174	98.6315	0.576205
gene3947	3765051	3765434	384	+	ywnC	198.312	170.092	0.857699
gene3949	3766178	3766579	402	-	ywnA	160.737	45.1042	0.280609
gene3957	3771000	3772133	1134	-	rapB	312.08	117.108	0.37525
gene3964	3777949	3779259	1311	-	murAA	1896.49	1696.3	0.894443
gene3965	3779293	3780033	741	-	ywmB	330.867	7.06451	0.0213515
gene3966	3780162	3780392	231	-	ywzB	87.6746	18.4764	0.210739
gene3968	3781069	3781467	399	-	atpC	886.14	436.913	0.493052
gene3969	3781491	3782912	1422	-	atpD	3294.06	3122.24	0.94784
gene3970	3782938	3783801	864	-	atpG	1537.44	461.367	0.300088
gene3971	3783878	3785386	1509	-	atpA	3207.43	2725	0.84959
gene3972	3785403	3785948	546	-	atpH	959.202	368.985	0.384679
gene3973	3785945	3786457	513	-	atpF	618.941	468.432	0.756828
gene3974	3786620	3786832	213	-	atpE	802.64	2027.24	2.52572
gene3975	3786878	3787612	735	-	atpB	2523.78	382.571	0.151587
gene3976	3787620	3788003	384	-	atpI	680.522	54.8858	0.0806526
gene3977	3788426	3789055	630	-	upp	321.474	655.098	2.0378
gene3978	3789190	3790437	1248	-	glyA	2224.22	3953.95	1.77768
gene3979	3790644	3791186	543	-	ywlG	272.418	81.7853	0.300221
gene3980	3791199	3791648	450	-	ywlF	150.299	286.928	1.90904
gene3989	3797085	3798155	1071	-	prfA	354.873	485.006	1.3667
gene3995	3803081	3803281	201	-	rpmE	2138.63	1480.29	0.692165
gene3996	3803400	3804683	1284	-	rho	589.716	622.492	1.05558
gene3997	3805090	3806055	966	-	glpX	595.979	390.722	0.655597
gene3998	3806086	3807375	1290	-	murAB	697.222	303.774	0.435692
gene3999	3807754	3808392	639	-	ywjH	1380.88	2039.2	1.47674
gene4000	3808512	3809369	858	-	fbaA	3709.47	3861.57	1.041
gene4001	3809550	3809924	375	-	spo0F	88.7184	220.902	2.48992
gene4003	3810693	3812300	1608	-	pyrG	705.572	1035.49	1.4676
gene4004	3812542	3813063	522	-	rpoE	395.58	614.069	1.55233
gene4010	3819220	3819744	525	-	ywjB	139.862	50.5385	0.361345
gene4011	3819754	3821481	1728	-	ywjA	467.598	363.007	0.776324
gene4021	3833650	3835320	1671	-	argS	602.241	648.033	1.07604
gene4022	3835317	3835745	429	-	ywiB	88.7184	38.5831	0.434894
gene4023	3836058	3836189	132	+	sboA	79.3247	29.8883	0.376785
gene4026	3837682	3837843	162	+	albB	28.1811	13.8573	0.491723
gene4034	3846001	3847146	1146	+	rapF	935.196	177.7	0.190013
gene4035	3847130	3847249	120	+	phrF	174.305	100.805	0.578325
gene4037	3847853	3848725	873	-	speB	224.405	246.715	1.09942
gene4038	3848786	3849616	831	-	speE	316.255	702.104	2.22006
gene4040	3852186	3852704	519	-	ywhD	94.9808	135.041	1.42177
gene4041	3852718	3853377	660	-	ywhC	179.524	113.304	0.631135
gene4042	3853486	3853674	189	+	ywhB	133.599	375.234	2.80865
gene4049	3858999	3859499	501	-	ywgA	124.206	112.761	0.907853
gene4050	3859535	3860836	1302	-	ywfO	465.51	164.114	0.352547
gene4056	3865355	3866326	972	-	eutD	869.44	1343.62	1.54538
gene4057	3866611	3867360	750	+	ywfI	304.774	516.253	1.69389
gene4058	3867493	3868272	780	+	ywfH	170.131	330.945	1.94524
gene4060	3869487	3870671	1185	-	bacE	242.149	106.783	0.44098
gene4070	3882191	3882655	465	-	yweA	469.685	937.407	1.99582
gene4083	3894030	3894401	372	-	ywdK	141.949	130.694	0.920705
gene4084	3894463	3895785	1323	-	ywdJ	237.974	87.2196	0.366509
gene4092	3900963	3901778	816	+	thiD	233.799	380.94	1.62935
gene4101	3911477	3912226	750	-	nfrA	185.787	197.535	1.06323
gene4102	3912332	3913513	1182	-	rodA	247.368	113.032	0.45694
gene4104	3914315	3914689	375	-	qoxD	1639.72	668.412	0.407637
gene4105	3914691	3915305	615	-	qoxC	1916.32	659.989	0.344405
gene4106	3915319	3917268	1950	-	qoxB	6383.55	2784.51	0.4362
gene4107	3917296	3918261	966	-	qoxA	2588.49	1252.32	0.483804
gene4113	3923319	3923477	159	+	slrA	45.9248	25.5409	0.556147
gene4116	3925797	3926399	603	-	ywbO	107.506	144.279	1.34206
gene4117	3926682	3927932	1251	-	efeN	595.979	231.499	0.388435
gene4118	3927951	3929108	1158	-	efeM	313.124	668.955	2.13639
gene4119	3929105	3930550	1446	-	efeU	571.973	261.659	0.457467
gene4128	3937135	3937515	381	+	ywbC	124.206	460.552	3.70798
gene4131	3939869	3941806	1938	+	epr	408.104	509.732	1.24902
gene4141	3950726	3951661	936	-	menA	346.523	262.474	0.757449
gene4142	3952108	3952257	150	+	ywzH	153.431	361.921	2.35886
gene4143	3952275	3953786	1512	+	dltA	1304.68	766.772	0.587708
gene4144	3953783	3954970	1188	+	dltB	1103.24	320.077	0.290125
gene4145	3954987	3955223	237	+	dltC	165.956	252.421	1.52101
gene4146	3955223	3956401	1179	+	dltD	974.858	221.174	0.226878
gene4147	3956492	3957250	759	+	dltE	645.035	143.192	0.221992
gene4148	3957391	3958482	1092	+	ywaA	767.153	1572.67	2.05001
gene4172	3982973	3983173	201	+	yxzE	55.3185	32.8772	0.594325
gene4179	3989232	3989873	642	+	yxkC	1915.27	2341.34	1.22246
gene4180	3989948	3990967	1020	-	galE	538.573	702.104	1.30364
gene4187	3996829	3997092	264	+	yxjJ	128.381	192.1	1.49633
gene4190	3997964	3999097	1134	+	yxjH	698.266	1149.07	1.64561
gene4192	3999350	4000486	1137	+	yxjG	1505.08	1907.69	1.2675
gene4199	4005752	4006945	1194	+	yxjA	506.217	433.109	0.855581
gene4221	4023054	4023482	429	-	yxxG	139.862	365.996	2.61684
gene4222	4023544	4030548	7005	-	wapA	3235.61	3657.79	1.13048
gene4224	4031797	4032243	447	-	yxiE	89.7621	42.6588	0.475243
gene4240	4049009	4050310	1302	-	pdp	227.537	328.228	1.44253
gene4241	4050340	4051521	1182	-	nupC	217.099	164.114	0.755941
gene4242	4051602	4052273	672	-	deoC	145.081	346.433	2.38787
gene4245	4054354	4055466	1113	-	yxeR	517.698	21.737	0.0419878
gene4246	4055536	4056873	1338	-	yxeQ	694.091	259.485	0.373849
gene4247	4056870	4058012	1143	-	yxeP	771.328	635.806	0.824301
gene4248	4058029	4058778	750	-	yxeO	443.592	224.978	0.507173
gene4249	4058791	4059465	675	-	yxeN	465.51	246.171	0.52882
gene4250	4059488	4060282	795	-	yxeM	268.243	818.397	3.05096
gene4251	4060307	4060804	498	-	yxeL	182.655	110.859	0.606927
gene4252	4060818	4062143	1326	-	yxeK	415.411	777.368	1.87132
gene4255	4063684	4064496	813	-	yxeH	181.612	351.052	1.93298
gene4260	4066607	4067005	399	-	yxeC	345.48	162.756	0.4711
gene4261	4067183	4068148	966	+	yxeB	1199.26	1484.09	1.2375
gene4278	4085608	4086540	933	+	iolS	345.48	864.044	2.501
gene4294	4102429	4103661	1233	-	yxaL	263.024	302.144	1.14873
gene4296	4104444	4104899	456	+	yxaI	343.392	405.123	1.17977
gene4309	4117080	4118486	1407	+	gntZ	384.098	287.471	0.748432
gene4310	4118950	4119513	564	+	ahpC	819.34	2569.04	3.1355
gene4311	4119527	4121056	1530	+	ahpF	2518.56	897.737	0.356449
gene4316	4124220	4124942	723	-	yydJ	312.08	113.847	0.364802
gene4317	4124963	4125592	630	-	yydI	112.725	93.469	0.82918
gene4318	4125742	4126500	759	-	yydH	139.862	4.07568	0.0291408
gene4320	4127498	4127647	150	-	yydF	331.911	361.377	1.08878
gene4335	4141358	4141474	117	+	phrG	46.9685	183.134	3.89908
gene4336	4141711	4142601	891	-	argI	292.249	511.09	1.74882
gene4337	4142675	4144078	1404	-	rocE	441.504	142.649	0.323097
gene4342	4148851	4149645	795	-	yycJ	141.949	83.959	0.591472
gene4351	4155433	4156725	1293	-	purA	2235.7	3882.22	1.73647
gene4353	4157471	4158835	1365	-	dnaC	280.768	120.64	0.42968
gene4356	4159577	4159717	141	+	yycC	77.2372	28.8015	0.372897
gene4357	4159790	4160998	1209	+	yycB	474.904	114.391	0.240871
gene4359	4163197	4163646	450	-	rplI	114.812	196.991	1.71577
gene4360	4163643	4165622	1980	-	yybT	422.717	89.1216	0.21083
gene4361	4165659	4166588	930	-	yybS	195.18	64.1241	0.328537
gene4365	4168204	4169133	930	+	ppaC	877.79	1089.29	1.24095
gene4372	4173114	4173551	438	+	yybN	1075.06	1411	1.31249
gene4373	4173665	4174420	756	+	yybM	300.599	105.968	0.352522
gene4374	4174410	4175120	711	+	yybL	196.224	35.866	0.182781
gene4375	4175117	4175872	756	+	yybK	223.362	6.24938	0.0279788
gene4391	4187681	4189057	1377	-	tetB	322.517	34.2357	0.106152
gene4396	4193264	4194163	900	-	yyaK	328.78	187.753	0.57106
gene4402	4198603	4198842	240	-	rpsR	2557.18	780.901	0.305376
gene4403	4198886	4199404	519	-	ssbA	3192.82	940.667	0.29462
gene4404	4199445	4199732	288	-	rpsF	2465.33	546.956	0.22186
gene4405	4199843	4200943	1101	-	yyaF	479.079	829.809	1.73209
gene4410	4205556	4206404	849	-	parB	215.012	107.598	0.500429
gene4411	4206397	4207158	762	-	parA	163.868	155.148	0.946784
gene4413	4207897	4208748	852	-	noc	308.949	169.82	0.549671
gene4414	4208870	4209589	720	-	gidB	152.387	151.615	0.994937
gene4415	4209603	4211489	1887	-	gidA	462.379	333.119	0.720446
gene4416	4211510	4212889	1380	-	trmE	279.724	186.395	0.666352
gene4417	4213200	4213826	627	-	jag	563.623	43.4739	0.0771331
gene4418	4213823	4214608	786	-	spoIIIJ	929.977	606.461	0.652125
gene4419	4214753	4215103	351	-	rnpA	169.087	33.4206	0.197653
gene4420	4215255	4215389	135	-	rpmH	1342.26	1367.8	1.01903
